# Supplementary material for: Intergenic Interactions of SBNO1, NFAT5 and GLT8D1 Determine the Susceptibility to Knee Osteoarthritis among Europeans of Russia
Source: Life (Basel). 2023 Feb 1;13(2):405. doi: 10.3390/life13020405 (PMC9960278; doi:10.3390/life13020405)
Supplement: Supplementary file 1 [file life-13-00405-s001.zip]

Archive with 14 entries (14 files):
- +-Suppl Table S1.pdf
- +-Suppl table S10.xlsx
- +-Suppl table S11.xlsx
- +-Suppl table S12.xlsx
- +-Suppl table S13.xlsx
- +-Suppl table S14.xlsx
- +-Suppl Table S2.xls
- +-Suppl table S3.pdf
- +-Suppl table S4.pdf
- +-Suppl table S5.xlsx
- +-Suppl table S6.xlsx
- +-Suppl table S7.xlsx
- +-Suppl table S8.xlsx
- +-Suppl table S9.xlsx
