# Supplementary material for: Intergenic Interactions of SBNO1, NFAT5 and GLT8D1 Determine the Susceptibility to Knee Osteoarthritis among Europeans of Russia
Source: Life (Basel). 2023 Feb 1;13(2):405. doi: 10.3390/life13020405 (PMC9960278; doi:10.3390/life13020405)
Supplement: Supplementary file 1 [file life-13-00405-s001.zip › +-Suppl table S10.xlsx]

## Sheet: Лист1
Supplementary Table 10. Effect of SNPs in high LD (r2≥0.80) with the KOA-associated polymorphisms of the candidate genes on gene expression level
(according to Genotype-Tissue Expression (GTEx) (http://www.gtexportal.org/)) ( р <8.0E5, FDR≤0.05)
Chr	Lead SNP	Position lead SNP(hg38)	Proxy SNP	Position proxy SNP (hg38)	Distance (bp) between proxy and lead SNP	r2 between lead and proxy	D between lead and proxy	Gene Symbol	p	Effect Size (β)	Tissue
1	rs2820436	219467338	rs2605091	219466963	375	0.89	1	RP11-392O17.1	8.2e-17	-0.42	Skin - Not Sun Exposed (Suprapubic)
								RP11-392O17.1	1.3e-16	-0.40	Skin - Sun Exposed (Lower leg)
								RP11-392O17.1	0.0000038	-0.69	Kidney - Cortex
								RP11-392O17.1	0.000026	0.36	Adrenal Gland
								RP11-392O17.1	0.000028	-0.17	Adipose - Subcutaneous
1	rs2820436	219467338	rs2605092	219467047	291	1	1	RP11-392O17.1	6.6e-16	-0.37	Skin - Sun Exposed (Lower leg)
								RP11-392O17.1	1.5e-14	-0.38	Skin - Not Sun Exposed (Suprapubic)
								RP11-392O17.1	0.0000011	-0.64	Kidney - Cortex
								RP11-392O17.1	0.0000029	-0.18	Adipose - Subcutaneous
								RP11-392O17.1	0.000018	0.36	Adrenal Gland
1	rs2820436	219467338	rs2605093	219467179	159	1	1	RP11-392O17.1	3.7e-16	-0.37	Skin - Sun Exposed (Lower leg)
								RP11-392O17.1	1.2e-14	-0.38	Skin - Not Sun Exposed (Suprapubic)
								RP11-392O17.1	0.0000011	-0.64	Kidney - Cortex
								RP11-392O17.1	0.0000019	-0.18	Adipose - Subcutaneous
								RP11-392O17.1	0.0000040	0.39	Adrenal Gland
1	rs2820436	219467338	rs2605094	219467421	83	1	1	RP11-392O17.1	5.2e-16	-0.37	Skin - Sun Exposed (Lower leg)
								RP11-392O17.1	1.3e-14	-0.38	Skin - Not Sun Exposed (Suprapubic)
								RP11-392O17.1	0.0000011	-0.64	Kidney - Cortex
								RP11-392O17.1	0.0000017	-0.18	Adipose - Subcutaneous
								RP11-392O17.1	0.0000040	0.39	Adrenal Gland
1	rs2820436	219467338	rs2605095	219468108	770	1	1	RP11-392O17.1	3.7e-16	-0.37	Skin - Sun Exposed (Lower leg)
								RP11-392O17.1	1.2e-14	-0.38	Skin - Not Sun Exposed (Suprapubic)
								RP11-392O17.1	0.0000011	-0.64	Kidney - Cortex
								RP11-392O17.1	0.0000019	-0.18	Adipose - Subcutaneous
								RP11-392O17.1	0.0000040	0.39	Adrenal Gland
1	rs2820436	219467338	rs2605096	219468558	1220	1	1	RP11-392O17.1	5.4e-16	-0.37	Skin - Sun Exposed (Lower leg)
								RP11-392O17.1	1.2e-14	-0.38	Skin - Not Sun Exposed (Suprapubic)
								RP11-392O17.1	0.0000011	-0.64	Kidney - Cortex
								RP11-392O17.1	0.0000017	-0.18	Adipose - Subcutaneous
								RP11-392O17.1	0.0000033	0.39	Adrenal Gland
1	rs2820436	219467338	rs2605097	219468767	1429	0.89	1	RP11-392O17.1	3.0e-16	-0.38	Skin - Sun Exposed (Lower leg)
								RP11-392O17.1	1.1e-15	-0.40	Skin - Not Sun Exposed (Suprapubic)
								RP11-392O17.1	0.0000040	-0.63	Kidney - Cortex
								RP11-392O17.1	0.0000073	0.37	Adrenal Gland
								RP11-392O17.1	0.000039	-0.16	Adipose - Subcutaneous
1	rs2820436	219467338	rs5781117	219468845	1507	0.96	0.99	RP11-392O17.1	5.4e-16	-0.37	Skin - Sun Exposed (Lower leg)
								RP11-392O17.1	1.2e-14	-0.38	Skin - Not Sun Exposed (Suprapubic)
								RP11-392O17.1	0.0000011	-0.64	Kidney - Cortex
								RP11-392O17.1	0.0000017	-0.18	Adipose - Subcutaneous
								RP11-392O17.1	0.0000033	0.39	Adrenal Gland
1	rs2820436	219467338	rs1982499	219469176	1838	1	1	RP11-392O17.1	5.4e-16	-0.37	Skin - Sun Exposed (Lower leg)
								RP11-392O17.1	1.2e-14	-0.38	Skin - Not Sun Exposed (Suprapubic)
								RP11-392O17.1	0.0000011	-0.64	Kidney - Cortex
								RP11-392O17.1	0.0000017	-0.18	Adipose - Subcutaneous
								RP11-392O17.1	0.0000033	0.39	Adrenal Gland
1	rs2820436	219467338	rs2605098	219470307	2969	1	1	RP11-392O17.1	1.9e-16	-0.38	Skin - Sun Exposed (Lower leg)
								RP11-392O17.1	1.2e-14	-0.38	Skin - Not Sun Exposed (Suprapubic)
								RP11-392O17.1	0.0000011	-0.64	Kidney - Cortex
								RP11-392O17.1	0.0000014	-0.18	Adipose - Subcutaneous
								RP11-392O17.1	0.0000033	0.39	Adrenal Gland
1	rs2820436	219467338	rs2605100	219470882	3544	0.84	0.97	RP11-392O17.1	4.1e-17	-0.41	Skin - Sun Exposed (Lower leg)
								RP11-392O17.1	7.7e-17	-0.42	Skin - Not Sun Exposed (Suprapubic)
								RP11-392O17.1	0.0000038	-0.69	Kidney - Cortex
								RP11-392O17.1	0.000023	-0.17	Adipose - Subcutaneous
								RP11-392O17.1	0.000026	0.36	Adrenal Gland
1	rs2820436	219467338	rs2605101	219471154	3816	0.94	0.98	RP11-392O17.1	4.7e-16	-0.38	Skin - Sun Exposed (Lower leg)
								RP11-392O17.1	1.5e-14	-0.38	Skin - Not Sun Exposed (Suprapubic)
								RP11-392O17.1	0.0000011	-0.64	Kidney - Cortex
								RP11-392O17.1	0.0000019	-0.18	Adipose - Subcutaneous
								RP11-392O17.1	0.000018	0.36	Adrenal Gland
1	rs2820436	219467338	rs2605102	219471651	4313	0.95	0.98	RP11-392O17.1	3.9e-16	-0.38	Skin - Sun Exposed (Lower leg)
								RP11-392O17.1	1.2e-14	-0.38	Skin - Not Sun Exposed (Suprapubic)
								RP11-392O17.1	0.0000011	-0.64	Kidney - Cortex
								RP11-392O17.1	0.0000014	-0.18	Adipose - Subcutaneous
								RP11-392O17.1	0.0000033	0.39	Adrenal Gland
1	rs2820436	219467338	rs2605103	219471850	4512	0.91	0.98	RP11-392O17.1	3.9e-16	-0.38	Skin - Sun Exposed (Lower leg)
								RP11-392O17.1	1.2e-14	-0.38	Skin - Not Sun Exposed (Suprapubic)
								RP11-392O17.1	0.0000011	-0.64	Kidney - Cortex
								RP11-392O17.1	0.0000014	-0.18	Adipose - Subcutaneous
								RP11-392O17.1	0.0000033	0.39	Adrenal Gland
1	rs2820436	219467338	rs2605104	219471855	4517	0.9	0.98	RP11-392O17.1	3.9e-16	-0.38	Skin - Sun Exposed (Lower leg)
								RP11-392O17.1	1.2e-14	-0.38	Skin - Not Sun Exposed (Suprapubic)
								RP11-392O17.1	0.0000011	-0.64	Kidney - Cortex
								RP11-392O17.1	0.0000014	-0.18	Adipose - Subcutaneous
								RP11-392O17.1	0.0000033	0.39	Adrenal Gland
1	rs2820436	219467338	rs2605105	219472881	5543	0.95	0.98	RP11-392O17.1	4.7e-16	-0.38	Skin - Sun Exposed (Lower leg)
								RP11-392O17.1	1.5e-14	-0.38	Skin - Not Sun Exposed (Suprapubic)
								RP11-392O17.1	0.0000011	-0.64	Kidney - Cortex
								RP11-392O17.1	0.0000019	-0.18	Adipose - Subcutaneous
								RP11-392O17.1	0.000018	0.36	Adrenal Gland
1	rs2820436	219467338	rs2605108	219478667	11329	0.8	0.92	RP11-392O17.1	1.1e-15	-0.37	Skin - Sun Exposed (Lower leg)
								RP11-392O17.1	2.3e-14	-0.38	Skin - Not Sun Exposed (Suprapubic)
								RP11-392O17.1	0.0000014	-0.63	Kidney - Cortex
								RP11-392O17.1	0.0000051	-0.18	Adipose - Subcutaneous
								RP11-392O17.1	0.000012	0.37	Adrenal Gland
								RP11-392O17.1	0.00010	-0.27	Colon - Transverse
1	rs2820436	219467338	rs2791552	219478691	11353	0.8	0.92	RP11-392O17.1	1.1e-15	-0.37	Skin - Sun Exposed (Lower leg)
								RP11-392O17.1	2.3e-14	-0.38	Skin - Not Sun Exposed (Suprapubic)
								RP11-392O17.1	0.0000014	-0.63	Kidney - Cortex
								RP11-392O17.1	0.0000051	-0.18	Adipose - Subcutaneous
								RP11-392O17.1	0.000012	0.37	Adrenal Gland
								RP11-392O17.1	0.00010	-0.27	Colon - Transverse
1	rs2820436	219467338	rs1563350	219479347	12009	0.8	0.92	RP11-392O17.1	1.1e-15	-0.37	Skin - Sun Exposed (Lower leg)
								RP11-392O17.1	2.3e-14	-0.38	Skin - Not Sun Exposed (Suprapubic)
								RP11-392O17.1	0.0000014	-0.63	Kidney - Cortex
								RP11-392O17.1	0.0000051	-0.18	Adipose - Subcutaneous
								RP11-392O17.1	0.000012	0.37	Adrenal Gland
								RP11-392O17.1	0.00010	-0.27	Colon - Transverse
1	rs2820436	219467338	rs1563351	219479352	12014	0.8	0.92	RP11-392O17.1	1.1e-15	-0.37	Skin - Sun Exposed (Lower leg)
								RP11-392O17.1	2.3e-14	-0.38	Skin - Not Sun Exposed (Suprapubic)
								RP11-392O17.1	0.0000014	-0.63	Kidney - Cortex
								RP11-392O17.1	0.0000051	-0.18	Adipose - Subcutaneous
								RP11-392O17.1	0.000012	0.37	Adrenal Gland
								RP11-392O17.1	0.00010	-0.27	Colon - Transverse
1	rs2820436	219467338	rs1563355	219479759	12421	0.8	0.92	RP11-392O17.1	1.1e-15	-0.37	Skin - Sun Exposed (Lower leg)
								RP11-392O17.1	2.3e-14	-0.38	Skin - Not Sun Exposed (Suprapubic)
								RP11-392O17.1	0.0000014	-0.63	Kidney - Cortex
								RP11-392O17.1	0.0000051	-0.18	Adipose - Subcutaneous
								RP11-392O17.1	0.000012	0.37	Adrenal Gland
								RP11-392O17.1	0.00010	-0.27	Colon - Transverse
1	rs2820436	219467338	rs2605109	219480012	12674	0.8	0.92	RP11-392O17.1	1.1e-15	-0.37	Skin - Sun Exposed (Lower leg)
								RP11-392O17.1	2.3e-14	-0.38	Skin - Not Sun Exposed (Suprapubic)
								RP11-392O17.1	0.0000014	-0.63	Kidney - Cortex
								RP11-392O17.1	0.0000051	-0.18	Adipose - Subcutaneous
								RP11-392O17.1	0.000012	0.37	Adrenal Gland
								RP11-392O17.1	0.00010	-0.27	Colon - Transverse
1	rs2820436	219467338	rs2605110	219481050	13712	0.8	0.92	RP11-392O17.1	1.1e-15	-0.37	Skin - Sun Exposed (Lower leg)
								RP11-392O17.1	2.3e-14	-0.38	Skin - Not Sun Exposed (Suprapubic)
								RP11-392O17.1	0.0000014	-0.63	Kidney - Cortex
								RP11-392O17.1	0.0000051	-0.18	Adipose - Subcutaneous
								RP11-392O17.1	0.000012	0.37	Adrenal Gland
								RP11-392O17.1	0.00010	-0.27	Colon - Transverse
1	rs2820436	219467338	rs2791551	219481689	14351	0.8	0.92	RP11-392O17.1	1.1e-15	-0.37	Skin - Sun Exposed (Lower leg)
								RP11-392O17.1	2.3e-14	-0.38	Skin - Not Sun Exposed (Suprapubic)
								RP11-392O17.1	0.0000014	-0.63	Kidney - Cortex
								RP11-392O17.1	0.0000051	-0.18	Adipose - Subcutaneous
								RP11-392O17.1	0.000012	0.37	Adrenal Gland
								RP11-392O17.1	0.00010	-0.27	Colon - Transverse
1	rs2820436	219467338	rs2791550	219482027	14689	0.8	0.92	RP11-392O17.1	1.1e-15	-0.37	Skin - Sun Exposed (Lower leg)
								RP11-392O17.1	2.3e-14	-0.38	Skin - Not Sun Exposed (Suprapubic)
								RP11-392O17.1	0.0000014	-0.63	Kidney - Cortex
								RP11-392O17.1	0.0000051	-0.18	Adipose - Subcutaneous
								RP11-392O17.1	0.000012	0.37	Adrenal Gland
								RP11-392O17.1	0.00010	-0.27	Colon - Transverse
1	rs2820436	219467338	rs1531093	219482496	15158	0.8	0.92	RP11-392O17.1	2.2e-15	-0.37	Skin - Sun Exposed (Lower leg)
								RP11-392O17.1	2.2e-14	-0.38	Skin - Not Sun Exposed (Suprapubic)
								RP11-392O17.1	0.0000014	-0.63	Kidney - Cortex
								RP11-392O17.1	0.0000051	-0.18	Adipose - Subcutaneous
								RP11-392O17.1	0.000012	0.37	Adrenal Gland
1	rs2820436	219467338	rs1531094	219482534	15196	0.8	0.92	RP11-392O17.1	1.1e-15	-0.37	Skin - Sun Exposed (Lower leg)
								RP11-392O17.1	2.3e-14	-0.38	Skin - Not Sun Exposed (Suprapubic)
								RP11-392O17.1	0.0000014	-0.63	Kidney - Cortex
								RP11-392O17.1	0.0000051	-0.18	Adipose - Subcutaneous
								RP11-392O17.1	0.000012	0.37	Adrenal Gland
								RP11-392O17.1	0.00010	-0.27	Colon - Transverse
1	rs2820436	219467338	rs2820427	219483782	16444	0.8	0.92	RP11-392O17.1	2.4e-15	-0.37	Skin - Sun Exposed (Lower leg)
								RP11-392O17.1	3.0e-14	-0.37	Skin - Not Sun Exposed (Suprapubic)
								RP11-392O17.1	0.0000014	-0.63	Kidney - Cortex
								RP11-392O17.1	0.000011	-0.17	Adipose - Subcutaneous
								RP11-392O17.1	0.000012	0.37	Adrenal Gland
								RP11-392O17.1	0.00010	-0.27	Colon - Transverse
1	rs2820443	219580167	rs1337101	219552758	27409	0.82	0.96	RP11-392O17.1	4.1e-11	0.33	Skin - Sun Exposed (Lower leg)
								RP11-392O17.1	6.3e-10	0.33	Skin - Not Sun Exposed (Suprapubic)
								ZC3H11B	3.8e-7	0.22	Testis
								RP11-392O17.1	0.0000013	0.71	Kidney - Cortex
								RP11-392O17.1	0.0000066	-0.41	Adrenal Gland
								RP11-392O17.1	0.000020	0.19	Adipose - Subcutaneous
								SLC30A10	0.000052	-0.19	Skin - Sun Exposed (Lower leg)
								RIMKLBP2	0.000094	-0.16	Adipose - Subcutaneous
1	rs2820443	219580167	rs3001032	219554437	25730	0.8	0.96	RP11-392O17.1	7.3e-11	0.31	Skin - Sun Exposed (Lower leg)
								RP11-392O17.1	8.6e-10	0.32	Skin - Not Sun Exposed (Suprapubic)
								RP11-392O17.1	9.1e-7	0.72	Kidney - Cortex
								RP11-392O17.1	0.0000010	-0.40	Adrenal Gland
								ZC3H11B	0.0000028	0.19	Testis
								RIMKLBP2	0.0000036	-0.18	Adipose - Subcutaneous
								RP11-392O17.1	0.000021	0.17	Adipose - Subcutaneous
								SLC30A10	0.000067	-0.18	Skin - Sun Exposed (Lower leg)
1	rs2820443	219580167	rs1415293	219556664	23503	0.82	0.96	RP11-392O17.1	4.1e-11	0.33	Skin - Sun Exposed (Lower leg)
								RP11-392O17.1	2.1e-9	0.32	Skin - Not Sun Exposed (Suprapubic)
								RP11-392O17.1	9.1e-7	0.72	Kidney - Cortex
								ZC3H11B	0.0000067	0.19	Testis
								RP11-392O17.1	0.0000085	-0.38	Adrenal Gland
								RP11-392O17.1	0.000011	0.19	Adipose - Subcutaneous
								SLC30A10	0.000027	-0.19	Skin - Sun Exposed (Lower leg)
								RIMKLBP2	0.00024	-0.15	Adipose - Subcutaneous
1	rs2820443	219580167	rs4846302	219557244	22923	0.82	0.96	RP11-392O17.1	8.2e-11	0.33	Skin - Sun Exposed (Lower leg)
								RP11-392O17.1	5.4e-10	0.33	Skin - Not Sun Exposed (Suprapubic)
								RP11-392O17.1	0.0000013	0.71	Kidney - Cortex
								ZC3H11B	0.0000016	0.20	Testis
								RP11-392O17.1	0.0000057	-0.40	Adrenal Gland
								RP11-392O17.1	0.000029	0.18	Adipose - Subcutaneous
								SLC30A10	0.000052	-0.19	Skin - Sun Exposed (Lower leg)
								RIMKLBP2	0.000092	-0.16	Adipose - Subcutaneous
1	rs2820443	219580167	rs4846303	219557457	22710	0.82	0.96	RP11-392O17.1	6.3e-11	0.32	Skin - Sun Exposed (Lower leg)
								RP11-392O17.1	3.6e-9	0.31	Skin - Not Sun Exposed (Suprapubic)
								RP11-392O17.1	0.0000013	0.69	Kidney - Cortex
								ZC3H11B	0.0000024	0.20	Testis
								RP11-392O17.1	0.0000099	-0.38	Adrenal Gland
								RP11-392O17.1	0.000077	0.17	Adipose - Subcutaneous
								SLC30A10	0.000099	-0.17	Skin - Sun Exposed (Lower leg)
								RIMKLBP2	0.00023	-0.15	Adipose - Subcutaneous
1	rs2820443	219580167	rs2820441	219561618	18549	0.82	0.96	RP11-392O17.1	4.1e-11	0.33	Skin - Sun Exposed (Lower leg)
								RP11-392O17.1	6.3e-10	0.33	Skin - Not Sun Exposed (Suprapubic)
								ZC3H11B	3.8e-7	0.22	Testis
								RP11-392O17.1	0.0000013	0.71	Kidney - Cortex
								RP11-392O17.1	0.0000066	-0.41	Adrenal Gland
								RP11-392O17.1	0.000020	0.19	Adipose - Subcutaneous
								SLC30A10	0.000052	-0.19	Skin - Sun Exposed (Lower leg)
								RIMKLBP2	0.000094	-0.16	Adipose - Subcutaneous
1	rs2820443	219580167	rs2785998	219561656	18511	0.82	0.96	RP11-392O17.1	4.1e-11	0.33	Skin - Sun Exposed (Lower leg)
								RP11-392O17.1	6.3e-10	0.33	Skin - Not Sun Exposed (Suprapubic)
								ZC3H11B	3.8e-7	0.22	Testis
								RP11-392O17.1	0.0000013	0.71	Kidney - Cortex
								RP11-392O17.1	0.0000066	-0.41	Adrenal Gland
								RP11-392O17.1	0.000020	0.19	Adipose - Subcutaneous
								SLC30A10	0.000052	-0.19	Skin - Sun Exposed (Lower leg)
								RIMKLBP2	0.000094	-0.16	Adipose - Subcutaneous
1	rs2820443	219580167	rs2820444	219568478	11689	0.98	1	RP11-392O17.1	1.0e-8	0.30	Skin - Sun Exposed (Lower leg)
								ZC3H11B	1.5e-8	0.25	Testis
								RP11-392O17.1	2.2e-7	0.28	Skin - Not Sun Exposed (Suprapubic)
								RIMKLBP2	0.000022	-0.18	Adipose - Subcutaneous
								LYPLAL1-AS1	0.000097	0.25	Artery - Aorta
1	rs2820443	219580167	rs1415287	219569195	10972	0.98	1	RP11-392O17.1	1.0e-8	0.30	Skin - Sun Exposed (Lower leg)
								ZC3H11B	1.5e-8	0.25	Testis
								RP11-392O17.1	2.2e-7	0.28	Skin - Not Sun Exposed (Suprapubic)
								RIMKLBP2	0.000022	-0.18	Adipose - Subcutaneous
								LYPLAL1-AS1	0.000097	0.25	Artery - Aorta
1	rs2820443	219580167	rs1415288	219569203	10964	0.98	1	RP11-392O17.1	1.0e-8	0.30	Skin - Sun Exposed (Lower leg)
								ZC3H11B	1.5e-8	0.25	Testis
								RP11-392O17.1	2.2e-7	0.28	Skin - Not Sun Exposed (Suprapubic)
								RIMKLBP2	0.000022	-0.18	Adipose - Subcutaneous
								LYPLAL1-AS1	0.000097	0.25	Artery - Aorta
1	rs2820443	219580167	rs2785988	219570796	9371	0.97	0.99	RP11-392O17.1	1.0e-8	0.30	Skin - Sun Exposed (Lower leg)
								ZC3H11B	1.5e-8	0.25	Testis
								RP11-392O17.1	2.2e-7	0.28	Skin - Not Sun Exposed (Suprapubic)
								RIMKLBP2	0.000022	-0.18	Adipose - Subcutaneous
								LYPLAL1-AS1	0.000097	0.25	Artery - Aorta
1	rs2820443	219580167	rs34791232	219573884	6283	0.97	0.99	RP11-392O17.1	1.6e-9	0.29	Skin - Sun Exposed (Lower leg)
								RP11-392O17.1	2.4e-7	0.27	Skin - Not Sun Exposed (Suprapubic)
								ZC3H11B	3.5e-7	0.22	Testis
								RIMKLBP2	0.000023	-0.16	Adipose - Subcutaneous
								RP11-392O17.1	0.000062	-0.35	Adrenal Gland
								SLC30A10	0.000085	-0.18	Skin - Sun Exposed (Lower leg)
								LYPLAL1-AS1	0.00016	0.23	Artery - Aorta
1	rs2820443	219580167	rs2820446	219575476	4691	0.98	0.99	RP11-392O17.1	1.0e-8	0.30	Skin - Sun Exposed (Lower leg)
								ZC3H11B	1.5e-8	0.25	Testis
								RP11-392O17.1	2.2e-7	0.28	Skin - Not Sun Exposed (Suprapubic)
								RIMKLBP2	0.000022	-0.18	Adipose - Subcutaneous
								LYPLAL1-AS1	0.000097	0.25	Artery - Aorta
1	rs2820443	219580167	rs4846567	219577375	2792	0.98	0.99	RP11-392O17.1	1.0e-8	0.30	Skin - Sun Exposed (Lower leg)
								ZC3H11B	1.5e-8	0.25	Testis
								RP11-392O17.1	2.2e-7	0.28	Skin - Not Sun Exposed (Suprapubic)
								RIMKLBP2	0.000022	-0.18	Adipose - Subcutaneous
								LYPLAL1-AS1	0.000097	0.25	Artery - Aorta
1	rs2820443	219580167	rs2494196	219589239	9072	0.89	0.96	ZC3H11B	2.0e-8	0.25	Testis
								RP11-392O17.1	2.5e-8	0.28	Skin - Sun Exposed (Lower leg)
								RP11-392O17.1	1.1e-7	0.29	Skin - Not Sun Exposed (Suprapubic)
								RIMKLBP2	0.000010	-0.18	Adipose - Subcutaneous
								LYPLAL1-AS1	0.000073	0.26	Artery - Aorta
1	rs2820443	219580167	rs12131794	219592884	12717	0.81	0.94	ZC3H11B	1.8e-9	0.27	Testis
								RP11-392O17.1	7.4e-8	0.30	Skin - Not Sun Exposed (Suprapubic)
								RP11-392O17.1	1.5e-7	0.27	Skin - Sun Exposed (Lower leg)
								LYPLAL1-AS1	0.000031	0.27	Artery - Aorta
								RIMKLBP2	0.000074	-0.16	Adipose - Subcutaneous
								SLC30A10	0.00017	-0.18	Skin - Sun Exposed (Lower leg)
1	rs2820443	219580167	rs4846569	219598379	18212	0.8	0.91	ZC3H11B	1.8e-9	0.27	Testis
								RP11-392O17.1	7.4e-8	0.30	Skin - Not Sun Exposed (Suprapubic)
								RP11-392O17.1	1.5e-7	0.27	Skin - Sun Exposed (Lower leg)
								LYPLAL1-AS1	0.000031	0.27	Artery - Aorta
								RIMKLBP2	0.000074	-0.16	Adipose - Subcutaneous
								SLC30A10	0.00017	-0.18	Skin - Sun Exposed (Lower leg)
3	rs11177	52687289	rs2289249	52563648	123641	0.8	0.9	PBRM1	2.5e-54	0.43	Thyroid
								NT5DC2	5.8e-36	-0.29	Skin - Sun Exposed (Lower leg)
								ITIH4	4.4e-32	0.63	Artery - Aorta
								ITIH4	3.6e-30	0.52	Artery - Tibial
								ITIH4	5.3e-26	0.38	Thyroid
								PBRM1	4.2e-25	0.17	Artery - Tibial
								ITIH4	6.0e-25	0.30	Whole Blood
								ITIH4	1.5e-24	0.43	Cells - Cultured fibroblasts
								NT5DC2	5.3e-24	-0.23	Skin - Not Sun Exposed (Suprapubic)
								GNL3	6.5e-24	-0.13	Cells - Cultured fibroblasts
								NT5DC2	2.9e-22	-0.26	Thyroid
								NEK4	3.3e-22	-0.28	Thyroid
								ITIH4	2.8e-19	0.38	Lung
								NEK4	1.1e-18	-0.26	Skin - Sun Exposed (Lower leg)
								GNL3	1.8e-18	-0.55	Brain - Cerebellum
								NT5DC2	2.4e-18	-0.31	Colon - Transverse
								MUSTN1	4.6e-18	0.43	Artery - Aorta
								GNL3	5.5e-18	-0.27	Testis
								ITIH4	1.5e-17	0.31	Skin - Not Sun Exposed (Suprapubic)
								NT5DC2	4.7e-17	-0.27	Testis
								GNL3	4.0e-16	-0.16	Nerve - Tibial
								NT5DC2	1.1e-15	-0.20	Whole Blood
								TMEM110	1.6e-15	0.32	Artery - Aorta
								GNL3	3.3e-15	-0.13	Muscle - Skeletal
								NEK4	4.8e-15	-0.24	Nerve - Tibial
								ITIH4	2.5e-14	0.30	Esophagus - Mucosa
								RP5-966M1.7	3.4e-14	-0.60	Brain - Cerebellum
								GNL3	4.3e-14	-0.19	Artery - Tibial
								ITIH4	6.0e-14	0.26	Nerve - Tibial
								ITIH4	1.4e-13	0.29	Breast - Mammary Tissue
								NT5DC2	1.6e-13	-0.21	Nerve - Tibial
								GNL3	5.2e-13	-0.19	Esophagus - Muscularis
								ITIH4	9.4e-13	0.17	Muscle - Skeletal
								NT5DC2	9.8e-13	-0.29	Spleen
								NEK4	4.8e-12	-0.20	Artery - Tibial
								NEK4	5.2e-12	-0.17	Cells - Cultured fibroblasts
								GNL3	5.4e-12	-0.16	Heart - Left Ventricle
								ITIH4	7.5e-12	0.20	Adipose - Subcutaneous
								ITIH4	7.7e-12	0.21	Skin - Sun Exposed (Lower leg)
								GLYCTK	1.8e-11	-0.24	Nerve - Tibial
								GNL3	3.3e-11	-0.47	Brain - Cerebellar Hemisphere
								MUSTN1	4.0e-11	0.18	Whole Blood
								TMEM110	4.5e-11	0.14	Whole Blood
								ITIH4	5.6e-11	0.39	Artery - Coronary
								NEK4	8.1e-11	-0.23	Adipose - Visceral (Omentum)
								GLYCTK	9.7e-11	-0.17	Whole Blood
								ITIH4	1.0e-10	0.21	Colon - Transverse
								GLYCTK	1.3e-10	-0.21	Thyroid
								TMEM110	1.6e-10	0.18	Muscle - Skeletal
								ITIH4	2.3e-10	0.34	Heart - Atrial Appendage
								NEK4	3.3e-10	-0.25	Breast - Mammary Tissue
								NT5DC2	3.5e-10	0.25	Heart - Atrial Appendage
								NEK4	4.1e-10	-0.21	Esophagus - Gastroesophageal Junction
								NT5DC2	4.6e-10	-0.11	Cells - Cultured fibroblasts
								GLYCTK-AS1	5.7e-10	0.31	Testis
								GNL3	6.9e-10	-0.18	Artery - Aorta
								NEK4	8.3e-10	-0.22	Colon - Sigmoid
								GNL3	9.1e-10	-0.18	Artery - Coronary
								NEK4	9.2e-10	-0.20	Esophagus - Mucosa
								NT5DC2	9.3e-10	-0.31	Colon - Sigmoid
								NEK4	9.9e-10	-0.13	Muscle - Skeletal
								NT5DC2	1.3e-9	-0.21	Artery - Aorta
								NEK4	1.7e-9	-0.14	Esophagus - Muscularis
								GLYCTK	1.9e-9	-0.21	Esophagus - Mucosa
								GNL3	2.2e-9	-0.11	Colon - Transverse
								GNL3	2.9e-9	-0.21	Esophagus - Gastroesophageal Junction
								NEK4	3.0e-9	-0.21	Heart - Atrial Appendage
								ITIH1	3.3e-9	-0.29	Nerve - Tibial
								ITIH4	5.7e-9	0.44	Brain - Cortex
								ITIH4	6.6e-9	0.45	Brain - Hypothalamus
								NEK4	8.2e-9	-0.20	Adipose - Subcutaneous
								TMEM110	1.1e-8	0.21	Lung
								GLYCTK	1.2e-8	-0.17	Lung
								GNL3	1.3e-8	-0.14	Breast - Mammary Tissue
								GNL3	1.7e-8	-0.11	Adipose - Subcutaneous
								ITIH4	1.7e-8	0.22	Adipose - Visceral (Omentum)
								GNL3	3.2e-8	-0.14	Stomach
								NT5DC2	3.7e-8	-0.28	Small Intestine - Terminal Ileum
								ITIH4	4.4e-8	0.17	Esophagus - Muscularis
								NT5DC2	8.5e-8	-0.15	Lung
								ITIH4	8.6e-8	0.39	Pituitary
								PPM1M	8.9e-8	-0.31	Brain - Cerebellar Hemisphere
								NEK4	1.1e-7	-0.13	Lung
								WDR82	1.1e-7	0.11	Cells - Cultured fibroblasts
								NEK4	1.7e-7	-0.41	Minor Salivary Gland
								GNL3	2.1e-7	-0.20	Colon - Sigmoid
								TMEM110	2.1e-7	0.19	Thyroid
								NEK4	2.5e-7	-0.18	Colon - Transverse
								ITIH4	2.5e-7	0.51	Cells - EBV-transformed lymphocytes
								NT5DC2	3.3e-7	-0.40	Cells - EBV-transformed lymphocytes
								RP5-966M1.7	3.3e-7	-0.41	Brain - Cerebellar Hemisphere
								NT5DC2	3.3e-7	-0.15	Adipose - Visceral (Omentum)
								ITIH4	3.5e-7	0.48	Brain - Amygdala
								GNL3	3.6e-7	-0.13	Pancreas
								PPM1M	3.9e-7	-0.36	Brain - Cerebellum
								GNL3	4.8e-7	-0.22	Brain - Putamen (basal ganglia)
								SERBP1P3	6.5e-7	0.26	Colon - Sigmoid
								NT5DC2	6.6e-7	-0.16	Artery - Tibial
								NEK4	7.3e-7	-0.20	Brain - Cerebellar Hemisphere
								ITIH4	7.4e-7	0.31	Brain - Putamen (basal ganglia)
								GNL3	8.3e-7	-0.19	Pituitary
								ITIH4	0.0000010	0.25	Small Intestine - Terminal Ileum
								GNL3	0.0000012	-0.12	Heart - Atrial Appendage
								GNL3	0.0000013	-0.23	Brain - Hypothalamus
								RP11-894J14.2	0.0000013	0.23	Artery - Tibial
								GLYCTK	0.0000016	-0.32	Pituitary
								GLYCTK	0.0000021	-0.34	Brain - Cerebellum
								ITIH4	0.0000024	0.34	Brain - Caudate (basal ganglia)
								GLT8D1	0.0000025	0.11	Thyroid
								NEK4	0.0000027	-0.12	Heart - Left Ventricle
								NEK4	0.0000032	-0.19	Spleen
								PBRM1	0.0000035	-0.086	Cells - Cultured fibroblasts
								ITIH4	0.0000036	-0.27	Pancreas
								NEK4	0.0000036	-0.22	Pancreas
								POC1A	0.0000042	-0.32	Brain - Putamen (basal ganglia)
								ITIH4	0.0000057	0.23	Heart - Left Ventricle
								GLYCTK	0.0000061	-0.15	Esophagus - Muscularis
								ITIH4	0.0000064	0.28	Spleen
								GLYCTK	0.000010	-0.29	Spleen
								TMEM110	0.000013	0.15	Nerve - Tibial
								SFMBT1	0.000015	0.11	Whole Blood
								NEK4	0.000021	-0.19	Brain - Cerebellum
								SPCS1	0.000023	0.21	Brain - Frontal Cortex (BA9)
								RP5-966M1.5	0.000028	-0.44	Brain - Cerebellar Hemisphere
								NT5DC2	0.000029	-0.14	Adipose - Subcutaneous
								ITIH4	0.000030	0.17	Esophagus - Gastroesophageal Junction
								ITIH4	0.000030	0.25	Testis
								NT5DC2	0.000031	-0.20	Pancreas
								NT5DC2	0.000039	-0.14	Breast - Mammary Tissue
								NEK4	0.000043	-0.19	Pituitary
								TMEM110	0.000043	0.12	Adipose - Subcutaneous
								NEK4	0.000044	-0.12	Skin - Not Sun Exposed (Suprapubic)
								GNL3	0.000046	-0.15	Brain - Caudate (basal ganglia)
								GNL3	0.000054	-0.083	Skin - Sun Exposed (Lower leg)
								SPCS1	0.000056	0.082	Muscle - Skeletal
								RP5-966M1.7	0.000059	-0.32	Brain - Cortex
								NT5DC2	0.000069	0.17	Heart - Left Ventricle
								GNL3	0.000072	-0.072	Lung
								ITIH4	0.000076	0.28	Brain - Nucleus accumbens (basal ganglia)
								SFMBT1	0.000080	0.16	Esophagus - Gastroesophageal Junction
								ITIH4	0.000094	0.23	Stomach
								SFMBT1	0.000096	0.15	Heart - Atrial Appendage
								RP5-966M1.7	0.000096	-0.35	Brain - Nucleus accumbens (basal ganglia)
								RFT1	0.00012	-0.097	Cells - Cultured fibroblasts
								GLYCTK	0.00014	-0.096	Colon - Transverse
								ITIH4	0.00014	0.18	Colon - Sigmoid
								RP5-1157M23.2	0.00015	-0.23	Skin - Not Sun Exposed (Suprapubic)
								PPM1M	0.00017	-0.086	Nerve - Tibial
								PPM1M	0.00017	-0.10	Muscle - Skeletal
								RP5-966M1.7	0.00017	-0.25	Cells - Cultured fibroblasts
								ITIH1	0.00017	-0.22	Heart - Atrial Appendage
								PPM1M	0.00022	-0.10	Heart - Left Ventricle
								RP11-168J18.6	0.00023	0.17	Cells - Cultured fibroblasts
								PPM1M	0.00023	-0.099	Artery - Tibial
								GNL3	0.00023	-0.074	Thyroid
								RP5-1157M23.2	0.00037	-0.13	Cells - Cultured fibroblasts
								DNAH1	0.00038	0.065	Cells - Cultured fibroblasts
3	rs11177	52687289	rs6798246	52565906	121383	0.8	0.9	PBRM1	1.4e-55	0.43	Thyroid
								NT5DC2	3.7e-35	-0.29	Skin - Sun Exposed (Lower leg)
								ITIH4	1.7e-31	0.63	Artery - Aorta
								ITIH4	4.1e-29	0.51	Artery - Tibial
								PBRM1	2.1e-25	0.17	Artery - Tibial
								ITIH4	3.8e-25	0.30	Whole Blood
								ITIH4	6.6e-25	0.37	Thyroid
								NT5DC2	5.1e-24	-0.23	Skin - Not Sun Exposed (Suprapubic)
								ITIH4	9.1e-24	0.42	Cells - Cultured fibroblasts
								GNL3	1.2e-23	-0.13	Cells - Cultured fibroblasts
								NT5DC2	4.8e-23	-0.27	Thyroid
								NEK4	2.3e-21	-0.27	Thyroid
								ITIH4	1.8e-19	0.38	Lung
								GNL3	4.1e-19	-0.27	Testis
								NT5DC2	6.2e-19	-0.31	Colon - Transverse
								NEK4	2.0e-18	-0.25	Skin - Sun Exposed (Lower leg)
								GNL3	2.8e-18	-0.55	Brain - Cerebellum
								MUSTN1	4.6e-18	0.42	Artery - Aorta
								ITIH4	4.9e-17	0.30	Skin - Not Sun Exposed (Suprapubic)
								NT5DC2	9.2e-17	-0.27	Testis
								NT5DC2	3.8e-16	-0.20	Whole Blood
								GNL3	2.1e-15	-0.16	Nerve - Tibial
								TMEM110	3.0e-15	0.32	Artery - Aorta
								GNL3	3.7e-15	-0.13	Muscle - Skeletal
								NEK4	6.0e-15	-0.24	Nerve - Tibial
								RP5-966M1.7	1.5e-14	-0.60	Brain - Cerebellum
								ITIH4	5.5e-14	0.26	Nerve - Tibial
								GNL3	8.2e-14	-0.19	Artery - Tibial
								ITIH4	2.6e-13	0.29	Esophagus - Mucosa
								ITIH4	3.0e-13	0.28	Breast - Mammary Tissue
								GNL3	3.3e-13	-0.20	Esophagus - Muscularis
								NT5DC2	4.3e-13	-0.21	Nerve - Tibial
								NT5DC2	6.0e-13	-0.29	Spleen
								ITIH4	7.9e-13	0.17	Muscle - Skeletal
								GNL3	2.2e-12	-0.16	Heart - Left Ventricle
								ITIH4	2.5e-12	0.20	Adipose - Subcutaneous
								NEK4	2.9e-12	-0.20	Artery - Tibial
								GNL3	3.2e-12	-0.48	Brain - Cerebellar Hemisphere
								TMEM110	1.5e-11	0.14	Whole Blood
								NEK4	2.4e-11	-0.17	Cells - Cultured fibroblasts
								ITIH4	3.0e-11	0.39	Artery - Coronary
								MUSTN1	3.2e-11	0.18	Whole Blood
								GLYCTK	4.1e-11	-0.24	Nerve - Tibial
								ITIH4	5.0e-11	0.20	Skin - Sun Exposed (Lower leg)
								TMEM110	7.7e-11	0.19	Muscle - Skeletal
								ITIH4	1.1e-10	0.21	Colon - Transverse
								NEK4	1.4e-10	-0.22	Adipose - Visceral (Omentum)
								NT5DC2	1.4e-10	0.25	Heart - Atrial Appendage
								GLYCTK	2.0e-10	-0.16	Whole Blood
								GLYCTK-AS1	2.7e-10	0.32	Testis
								NT5DC2	4.6e-10	-0.11	Cells - Cultured fibroblasts
								NEK4	5.4e-10	-0.20	Esophagus - Mucosa
								NEK4	5.4e-10	-0.25	Breast - Mammary Tissue
								GNL3	6.0e-10	-0.18	Artery - Aorta
								NEK4	7.4e-10	-0.22	Colon - Sigmoid
								NEK4	7.5e-10	-0.20	Esophagus - Gastroesophageal Junction
								ITIH4	7.9e-10	0.33	Heart - Atrial Appendage
								NT5DC2	8.3e-10	-0.21	Artery - Aorta
								GLYCTK	1.3e-9	-0.20	Thyroid
								NEK4	1.6e-9	-0.13	Muscle - Skeletal
								GNL3	1.7e-9	-0.11	Colon - Transverse
								GNL3	1.8e-9	-0.18	Artery - Coronary
								GLYCTK	1.9e-9	-0.20	Esophagus - Mucosa
								NT5DC2	2.0e-9	-0.31	Colon - Sigmoid
								ITIH1	2.6e-9	-0.29	Nerve - Tibial
								GNL3	3.0e-9	-0.11	Adipose - Subcutaneous
								NEK4	3.0e-9	-0.20	Adipose - Subcutaneous
								ITIH4	3.9e-9	0.46	Brain - Hypothalamus
								NEK4	4.4e-9	-0.14	Esophagus - Muscularis
								NEK4	5.0e-9	-0.21	Heart - Atrial Appendage
								ITIH4	5.5e-9	0.44	Brain - Cortex
								GNL3	6.2e-9	-0.20	Esophagus - Gastroesophageal Junction
								GLYCTK	1.3e-8	-0.17	Lung
								GNL3	1.7e-8	-0.14	Breast - Mammary Tissue
								GNL3	2.0e-8	-0.14	Stomach
								ITIH4	2.6e-8	0.21	Adipose - Visceral (Omentum)
								TMEM110	3.6e-8	0.20	Lung
								ITIH4	6.4e-8	0.17	Esophagus - Muscularis
								NEK4	7.8e-8	-0.13	Lung
								NT5DC2	8.0e-8	-0.28	Small Intestine - Terminal Ileum
								ITIH4	8.0e-8	0.39	Pituitary
								RP5-966M1.7	8.5e-8	-0.42	Brain - Cerebellar Hemisphere
								NT5DC2	9.1e-8	-0.15	Lung
								NEK4	1.0e-7	-0.42	Minor Salivary Gland
								PPM1M	1.3e-7	-0.31	Brain - Cerebellar Hemisphere
								GNL3	1.7e-7	-0.13	Pancreas
								PPM1M	1.9e-7	-0.37	Brain - Cerebellum
								NEK4	2.5e-7	-0.21	Brain - Cerebellar Hemisphere
								ITIH4	3.3e-7	0.51	Cells - EBV-transformed lymphocytes
								WDR82	4.0e-7	0.10	Cells - Cultured fibroblasts
								SERBP1P3	4.2e-7	0.26	Colon - Sigmoid
								NEK4	4.3e-7	-0.17	Colon - Transverse
								GNL3	4.4e-7	-0.19	Colon - Sigmoid
								ITIH4	5.4e-7	0.47	Brain - Amygdala
								GNL3	5.6e-7	-0.13	Heart - Atrial Appendage
								NT5DC2	6.2e-7	-0.16	Artery - Tibial
								NT5DC2	6.4e-7	-0.15	Adipose - Visceral (Omentum)
								GNL3	6.4e-7	-0.21	Brain - Putamen (basal ganglia)
								GNL3	7.0e-7	-0.19	Pituitary
								NT5DC2	7.7e-7	-0.39	Cells - EBV-transformed lymphocytes
								NEK4	0.0000012	-0.19	Spleen
								ITIH4	0.0000013	0.34	Brain - Caudate (basal ganglia)
								GLT8D1	0.0000013	0.11	Thyroid
								TMEM110	0.0000013	0.17	Thyroid
								ITIH4	0.0000014	0.30	Brain - Putamen (basal ganglia)
								GNL3	0.0000014	-0.23	Brain - Hypothalamus
								RP11-894J14.2	0.0000015	0.23	Artery - Tibial
								ITIH4	0.0000021	0.24	Small Intestine - Terminal Ileum
								GLYCTK	0.0000024	-0.33	Brain - Cerebellum
								NEK4	0.0000026	-0.12	Heart - Left Ventricle
								NEK4	0.0000033	-0.22	Pancreas
								GLYCTK	0.0000035	-0.31	Pituitary
								PBRM1	0.0000038	-0.085	Cells - Cultured fibroblasts
								ITIH4	0.0000044	-0.27	Pancreas
								POC1A	0.0000061	-0.31	Brain - Putamen (basal ganglia)
								SFMBT1	0.0000067	0.11	Whole Blood
								ITIH4	0.0000068	0.28	Spleen
								GLYCTK	0.0000081	-0.15	Esophagus - Muscularis
								GLYCTK	0.0000097	-0.29	Spleen
								ITIH4	0.000010	0.22	Heart - Left Ventricle
								NT5DC2	0.000015	-0.20	Pancreas
								NEK4	0.000027	-0.19	Brain - Cerebellum
								TMEM110	0.000028	0.14	Nerve - Tibial
								SPCS1	0.000033	0.20	Brain - Frontal Cortex (BA9)
								ITIH4	0.000033	0.25	Testis
								TMEM110	0.000034	0.12	Adipose - Subcutaneous
								SFMBT1	0.000034	0.16	Heart - Atrial Appendage
								RP5-966M1.5	0.000035	-0.43	Brain - Cerebellar Hemisphere
								ITIH4	0.000037	0.29	Brain - Nucleus accumbens (basal ganglia)
								NT5DC2	0.000040	-0.14	Breast - Mammary Tissue
								NEK4	0.000041	-0.19	Pituitary
								NEK4	0.000043	-0.12	Skin - Not Sun Exposed (Suprapubic)
								RP5-966M1.7	0.000044	-0.32	Brain - Cortex
								PPM1M	0.000047	-0.11	Muscle - Skeletal
								ITIH4	0.000049	0.17	Esophagus - Gastroesophageal Junction
								NT5DC2	0.000057	-0.14	Adipose - Subcutaneous
								RP5-966M1.7	0.000070	-0.45	Brain - Putamen (basal ganglia)
								NT5DC2	0.000074	0.17	Heart - Left Ventricle
								GLYCTK	0.000079	-0.099	Colon - Transverse
								GNL3	0.000086	-0.15	Brain - Caudate (basal ganglia)
								SPCS1	0.000089	0.080	Muscle - Skeletal
								GNL3	0.000095	-0.080	Skin - Sun Exposed (Lower leg)
								GNL3	0.000099	-0.071	Lung
								PPM1M	0.00011	-0.10	Heart - Left Ventricle
								RFT1	0.00012	-0.097	Cells - Cultured fibroblasts
								GNL3	0.00016	-0.076	Thyroid
								GLYCTK	0.00017	-0.17	Esophagus - Gastroesophageal Junction
								PPM1M	0.00018	-0.085	Nerve - Tibial
								RP5-1157M23.2	0.00019	-0.22	Skin - Not Sun Exposed (Suprapubic)
								DNAH1	0.00023	0.067	Cells - Cultured fibroblasts
								PPM1M	0.00025	-0.098	Artery - Tibial
								RP11-168J18.6	0.00029	0.17	Cells - Cultured fibroblasts
								RP5-1157M23.2	0.00044	-0.13	Cells - Cultured fibroblasts
								RP11-168J18.6	0.00044	0.15	Thyroid
								RP5-966M1.7	0.00045	-0.23	Cells - Cultured fibroblasts
3	rs11177	52687289	rs4687546	52571927	115362	0.87	0.96	PBRM1	3.0e-59	0.43	Thyroid
								PBRM1	2.0e-26	0.17	Artery - Tibial
								NT5DC2	2.7e-26	-0.25	Skin - Sun Exposed (Lower leg)
								ITIH4	7.3e-25	0.56	Artery - Aorta
								GNL3	2.8e-22	-0.13	Cells - Cultured fibroblasts
								ITIH4	5.2e-22	0.44	Artery - Tibial
								ITIH4	7.1e-22	0.27	Whole Blood
								GNL3	6.4e-21	-0.58	Brain - Cerebellum
								NEK4	3.9e-20	-0.26	Thyroid
								NT5DC2	1.4e-19	-0.20	Skin - Not Sun Exposed (Suprapubic)
								ITIH4	2.5e-19	0.37	Cells - Cultured fibroblasts
								ITIH4	8.2e-18	0.31	Thyroid
								ITIH4	4.3e-17	0.35	Lung
								GNL3	5.4e-17	-0.26	Testis
								NT5DC2	9.4e-17	-0.22	Thyroid
								MUSTN1	5.0e-16	0.39	Artery - Aorta
								GNL3	5.1e-16	-0.20	Artery - Tibial
								GNL3	1.2e-15	-0.15	Nerve - Tibial
								RP5-966M1.7	2.1e-15	-0.62	Brain - Cerebellum
								NT5DC2	5.4e-15	-0.22	Nerve - Tibial
								NEK4	5.9e-15	-0.22	Skin - Sun Exposed (Lower leg)
								GNL3	7.8e-15	-0.13	Muscle - Skeletal
								NT5DC2	5.0e-14	-0.27	Colon - Transverse
								NEK4	5.7e-14	-0.23	Nerve - Tibial
								GNL3	6.0e-14	-0.20	Esophagus - Muscularis
								GLYCTK	1.1e-13	-0.23	Thyroid
								ITIH4	5.7e-13	0.25	Skin - Not Sun Exposed (Suprapubic)
								ITIH4	2.5e-12	0.17	Muscle - Skeletal
								NEK4	3.5e-12	-0.19	Artery - Tibial
								ITIH4	4.7e-12	0.20	Adipose - Subcutaneous
								GLYCTK	5.3e-12	-0.23	Esophagus - Mucosa
								NT5DC2	7.9e-12	0.25	Heart - Atrial Appendage
								NT5DC2	9.0e-12	-0.22	Testis
								GNL3	1.4e-11	-0.15	Heart - Left Ventricle
								NEK4	1.7e-11	-0.14	Muscle - Skeletal
								GNL3	1.7e-11	-0.46	Brain - Cerebellar Hemisphere
								GLYCTK	2.8e-11	-0.19	Lung
								TMEM110	4.1e-11	0.27	Artery - Aorta
								ITIH4	7.4e-11	0.20	Skin - Sun Exposed (Lower leg)
								TMEM110	8.7e-11	0.13	Whole Blood
								ITIH4	8.8e-11	0.22	Nerve - Tibial
								GLYCTK	9.6e-11	-0.16	Whole Blood
								GNL3	1.5e-10	-0.19	Artery - Coronary
								TMEM110	1.8e-10	0.18	Muscle - Skeletal
								NEK4	2.5e-10	-0.21	Heart - Atrial Appendage
								NEK4	2.5e-10	-0.16	Cells - Cultured fibroblasts
								GLYCTK	4.0e-10	-0.22	Nerve - Tibial
								GNL3	6.7e-10	-0.18	Artery - Aorta
								ITIH4	7.0e-10	0.23	Breast - Mammary Tissue
								MUSTN1	7.6e-10	0.16	Whole Blood
								NEK4	8.8e-10	-0.22	Colon - Sigmoid
								GNL3	9.2e-10	-0.11	Colon - Transverse
								NEK4	1.0e-9	-0.21	Adipose - Visceral (Omentum)
								ITIH4	1.3e-9	0.24	Esophagus - Mucosa
								NEK4	1.3e-9	-0.24	Breast - Mammary Tissue
								ITIH4	1.5e-9	0.20	Colon - Transverse
								NEK4	1.5e-9	-0.20	Adipose - Subcutaneous
								NEK4	1.6e-9	-0.19	Esophagus - Gastroesophageal Junction
								NEK4	3.4e-9	-0.14	Esophagus - Muscularis
								GNL3	4.8e-9	-0.11	Adipose - Subcutaneous
								NEK4	8.7e-9	-0.18	Esophagus - Mucosa
								ITIH4	9.9e-9	0.35	Artery - Coronary
								GNL3	2.7e-8	-0.19	Esophagus - Gastroesophageal Junction
								GLYCTK-AS1	2.8e-8	0.28	Testis
								ITIH4	3.0e-8	0.29	Heart - Atrial Appendage
								ITIH1	3.3e-8	-0.27	Nerve - Tibial
								NT5DC2	4.2e-8	-0.22	Spleen
								GNL3	4.3e-8	-0.24	Brain - Hypothalamus
								RP5-966M1.7	6.5e-8	-0.41	Brain - Cerebellar Hemisphere
								GNL3	9.1e-8	-0.13	Heart - Atrial Appendage
								NT5DC2	1.1e-7	-0.13	Whole Blood
								NEK4	1.3e-7	-0.18	Colon - Transverse
								TMEM110	1.5e-7	0.19	Lung
								NT5DC2	1.9e-7	-0.18	Artery - Aorta
								GLT8D1	2.2e-7	0.12	Thyroid
								ITIH4	2.3e-7	0.38	Brain - Cortex
								PBRM1	2.6e-7	-0.093	Cells - Cultured fibroblasts
								ITIH4	2.8e-7	0.35	Pituitary
								NT5DC2	3.0e-7	-0.089	Cells - Cultured fibroblasts
								ITIH4	3.2e-7	0.19	Adipose - Visceral (Omentum)
								ITIH4	3.5e-7	0.38	Brain - Hypothalamus
								GLYCTK	4.8e-7	-0.36	Brain - Cerebellum
								GNL3	5.6e-7	-0.12	Breast - Mammary Tissue
								NEK4	7.3e-7	-0.22	Brain - Cerebellum
								GNL3	8.4e-7	-0.18	Pituitary
								NEK4	9.4e-7	-0.23	Pancreas
								GLYCTK	0.0000019	-0.31	Spleen
								NEK4	0.0000031	-0.35	Minor Salivary Gland
								WDR82	0.0000034	0.092	Cells - Cultured fibroblasts
								SFMBT1	0.0000042	0.11	Whole Blood
								RP11-894J14.2	0.0000045	0.21	Artery - Tibial
								GLYCTK	0.0000053	-0.15	Esophagus - Muscularis
								NEK4	0.0000053	-0.11	Lung
								ITIH4	0.0000053	0.29	Brain - Putamen (basal ganglia)
								ITIH4	0.0000058	0.14	Esophagus - Muscularis
								NT5DC2	0.0000060	-0.13	Lung
								GLYCTK	0.0000060	-0.28	Pituitary
								GLYCTK	0.0000062	-0.11	Colon - Transverse
								ITIH4	0.0000073	-0.26	Pancreas
								GNL3	0.0000075	-0.20	Brain - Putamen (basal ganglia)
								PPM1M	0.0000077	-0.32	Brain - Cerebellum
								RP5-1157M23.2	0.0000088	-0.16	Cells - Cultured fibroblasts
								NT5DC2	0.0000090	-0.23	Small Intestine - Terminal Ileum
								POC1A	0.000013	-0.31	Brain - Putamen (basal ganglia)
								TMEM110	0.000014	0.15	Thyroid
								GNL3	0.000014	-0.16	Colon - Sigmoid
								PPM1M	0.000016	-0.25	Brain - Cerebellar Hemisphere
								GNL3	0.000016	-0.11	Stomach
								NT5DC2	0.000017	-0.34	Cells - EBV-transformed lymphocytes
								ITIH4	0.000018	0.43	Cells - EBV-transformed lymphocytes
								RP5-966M1.7	0.000019	-0.49	Brain - Putamen (basal ganglia)
								RP5-966M1.7	0.000019	-0.32	Brain - Cortex
								GNL3	0.000020	-0.22	Ovary
								ITIH4	0.000022	0.22	Small Intestine - Terminal Ileum
								GNL3	0.000024	-0.22	Adrenal Gland
								SFMBT1	0.000024	0.15	Heart - Atrial Appendage
								TMEM110	0.000033	0.12	Adipose - Subcutaneous
								NEK4	0.000037	-0.10	Heart - Left Ventricle
								TMEM110	0.000039	0.14	Nerve - Tibial
								SPCS1	0.000039	0.073	Whole Blood
								GLYCTK	0.000047	-0.15	Pancreas
								GNL3	0.000051	-0.10	Pancreas
								NEK4	0.000051	-0.16	Spleen
								GNL3	0.000056	-0.19	Brain - Frontal Cortex (BA9)
								RP5-1157M23.2	0.000057	-0.23	Skin - Not Sun Exposed (Suprapubic)
								GLYCTK	0.000069	-0.17	Esophagus - Gastroesophageal Junction
								NEK4	0.000078	-0.17	Pituitary
								NT5DC2	0.000078	0.16	Heart - Left Ventricle
								NT5DC2	0.000082	-0.11	Adipose - Visceral (Omentum)
								SERBP1P3	0.000082	0.20	Colon - Sigmoid
								GNL3	0.00011	-0.069	Lung
								NEK4	0.00011	-0.11	Skin - Not Sun Exposed (Suprapubic)
								NT5DC2	0.00011	-0.12	Artery - Tibial
								GLYCTK	0.00012	-0.18	Heart - Atrial Appendage
								NEK4	0.00013	-0.15	Brain - Cerebellar Hemisphere
								ITIH3	0.00018	0.13	Muscle - Skeletal
								RP5-966M1.7	0.00020	-0.24	Cells - Cultured fibroblasts
								GLYCTK	0.00027	-0.15	Artery - Aorta
								GLYCTK	0.00039	-0.11	Skin - Sun Exposed (Lower leg)
								RP5-1157M23.2	0.00045	-0.19	Nerve - Tibial
3	rs11177	52687289	rs7623199	52571958	115331	0.92	0.96	PBRM1	1.4e-55	0.43	Thyroid
								NT5DC2	3.7e-35	-0.29	Skin - Sun Exposed (Lower leg)
								ITIH4	1.7e-31	0.63	Artery - Aorta
								ITIH4	4.1e-29	0.51	Artery - Tibial
								PBRM1	2.1e-25	0.17	Artery - Tibial
								ITIH4	3.8e-25	0.30	Whole Blood
								ITIH4	6.6e-25	0.37	Thyroid
								NT5DC2	5.1e-24	-0.23	Skin - Not Sun Exposed (Suprapubic)
								ITIH4	9.1e-24	0.42	Cells - Cultured fibroblasts
								GNL3	1.2e-23	-0.13	Cells - Cultured fibroblasts
								NT5DC2	4.8e-23	-0.27	Thyroid
								NEK4	2.3e-21	-0.27	Thyroid
								ITIH4	1.8e-19	0.38	Lung
								GNL3	4.1e-19	-0.27	Testis
								NT5DC2	6.2e-19	-0.31	Colon - Transverse
								NEK4	2.0e-18	-0.25	Skin - Sun Exposed (Lower leg)
								GNL3	2.8e-18	-0.55	Brain - Cerebellum
								MUSTN1	4.6e-18	0.42	Artery - Aorta
								ITIH4	4.9e-17	0.30	Skin - Not Sun Exposed (Suprapubic)
								NT5DC2	9.2e-17	-0.27	Testis
								NT5DC2	3.8e-16	-0.20	Whole Blood
								GNL3	2.1e-15	-0.16	Nerve - Tibial
								TMEM110	3.0e-15	0.32	Artery - Aorta
								GNL3	3.7e-15	-0.13	Muscle - Skeletal
								NEK4	6.0e-15	-0.24	Nerve - Tibial
								RP5-966M1.7	1.5e-14	-0.60	Brain - Cerebellum
								ITIH4	5.5e-14	0.26	Nerve - Tibial
								GNL3	8.2e-14	-0.19	Artery - Tibial
								ITIH4	2.6e-13	0.29	Esophagus - Mucosa
								ITIH4	3.0e-13	0.28	Breast - Mammary Tissue
								GNL3	3.3e-13	-0.20	Esophagus - Muscularis
								NT5DC2	4.3e-13	-0.21	Nerve - Tibial
								NT5DC2	6.0e-13	-0.29	Spleen
								ITIH4	7.9e-13	0.17	Muscle - Skeletal
								GNL3	2.2e-12	-0.16	Heart - Left Ventricle
								ITIH4	2.5e-12	0.20	Adipose - Subcutaneous
								NEK4	2.9e-12	-0.20	Artery - Tibial
								GNL3	3.2e-12	-0.48	Brain - Cerebellar Hemisphere
								TMEM110	1.5e-11	0.14	Whole Blood
								NEK4	2.4e-11	-0.17	Cells - Cultured fibroblasts
								ITIH4	3.0e-11	0.39	Artery - Coronary
								MUSTN1	3.2e-11	0.18	Whole Blood
								GLYCTK	4.1e-11	-0.24	Nerve - Tibial
								ITIH4	5.0e-11	0.20	Skin - Sun Exposed (Lower leg)
								TMEM110	7.7e-11	0.19	Muscle - Skeletal
								ITIH4	1.1e-10	0.21	Colon - Transverse
								NEK4	1.4e-10	-0.22	Adipose - Visceral (Omentum)
								NT5DC2	1.4e-10	0.25	Heart - Atrial Appendage
								GLYCTK	2.0e-10	-0.16	Whole Blood
								GLYCTK-AS1	2.7e-10	0.32	Testis
								NT5DC2	4.6e-10	-0.11	Cells - Cultured fibroblasts
								NEK4	5.4e-10	-0.20	Esophagus - Mucosa
								NEK4	5.4e-10	-0.25	Breast - Mammary Tissue
								GNL3	6.0e-10	-0.18	Artery - Aorta
								NEK4	7.4e-10	-0.22	Colon - Sigmoid
								NEK4	7.5e-10	-0.20	Esophagus - Gastroesophageal Junction
								ITIH4	7.9e-10	0.33	Heart - Atrial Appendage
								NT5DC2	8.3e-10	-0.21	Artery - Aorta
								GLYCTK	1.3e-9	-0.20	Thyroid
								NEK4	1.6e-9	-0.13	Muscle - Skeletal
								GNL3	1.7e-9	-0.11	Colon - Transverse
								GNL3	1.8e-9	-0.18	Artery - Coronary
								GLYCTK	1.9e-9	-0.20	Esophagus - Mucosa
								NT5DC2	2.0e-9	-0.31	Colon - Sigmoid
								ITIH1	2.6e-9	-0.29	Nerve - Tibial
								GNL3	3.0e-9	-0.11	Adipose - Subcutaneous
								NEK4	3.0e-9	-0.20	Adipose - Subcutaneous
								ITIH4	3.9e-9	0.46	Brain - Hypothalamus
								NEK4	4.4e-9	-0.14	Esophagus - Muscularis
								NEK4	5.0e-9	-0.21	Heart - Atrial Appendage
								ITIH4	5.5e-9	0.44	Brain - Cortex
								GNL3	6.2e-9	-0.20	Esophagus - Gastroesophageal Junction
								GLYCTK	1.3e-8	-0.17	Lung
								GNL3	1.7e-8	-0.14	Breast - Mammary Tissue
								GNL3	2.0e-8	-0.14	Stomach
								ITIH4	2.6e-8	0.21	Adipose - Visceral (Omentum)
								TMEM110	3.6e-8	0.20	Lung
								ITIH4	6.4e-8	0.17	Esophagus - Muscularis
								NEK4	7.8e-8	-0.13	Lung
								NT5DC2	8.0e-8	-0.28	Small Intestine - Terminal Ileum
								ITIH4	8.0e-8	0.39	Pituitary
								RP5-966M1.7	8.5e-8	-0.42	Brain - Cerebellar Hemisphere
								NT5DC2	9.1e-8	-0.15	Lung
								NEK4	1.0e-7	-0.42	Minor Salivary Gland
								PPM1M	1.3e-7	-0.31	Brain - Cerebellar Hemisphere
								GNL3	1.7e-7	-0.13	Pancreas
								PPM1M	1.9e-7	-0.37	Brain - Cerebellum
								NEK4	2.5e-7	-0.21	Brain - Cerebellar Hemisphere
								ITIH4	3.3e-7	0.51	Cells - EBV-transformed lymphocytes
								WDR82	4.0e-7	0.10	Cells - Cultured fibroblasts
								SERBP1P3	4.2e-7	0.26	Colon - Sigmoid
								NEK4	4.3e-7	-0.17	Colon - Transverse
								GNL3	4.4e-7	-0.19	Colon - Sigmoid
								ITIH4	5.4e-7	0.47	Brain - Amygdala
								GNL3	5.6e-7	-0.13	Heart - Atrial Appendage
								NT5DC2	6.2e-7	-0.16	Artery - Tibial
								NT5DC2	6.4e-7	-0.15	Adipose - Visceral (Omentum)
								GNL3	6.4e-7	-0.21	Brain - Putamen (basal ganglia)
								GNL3	7.0e-7	-0.19	Pituitary
								NT5DC2	7.7e-7	-0.39	Cells - EBV-transformed lymphocytes
								NEK4	0.0000012	-0.19	Spleen
								ITIH4	0.0000013	0.34	Brain - Caudate (basal ganglia)
								GLT8D1	0.0000013	0.11	Thyroid
								TMEM110	0.0000013	0.17	Thyroid
								ITIH4	0.0000014	0.30	Brain - Putamen (basal ganglia)
								GNL3	0.0000014	-0.23	Brain - Hypothalamus
								RP11-894J14.2	0.0000015	0.23	Artery - Tibial
								ITIH4	0.0000021	0.24	Small Intestine - Terminal Ileum
								GLYCTK	0.0000024	-0.33	Brain - Cerebellum
								NEK4	0.0000026	-0.12	Heart - Left Ventricle
								NEK4	0.0000033	-0.22	Pancreas
								GLYCTK	0.0000035	-0.31	Pituitary
								PBRM1	0.0000038	-0.085	Cells - Cultured fibroblasts
								ITIH4	0.0000044	-0.27	Pancreas
								POC1A	0.0000061	-0.31	Brain - Putamen (basal ganglia)
								SFMBT1	0.0000067	0.11	Whole Blood
								ITIH4	0.0000068	0.28	Spleen
								GLYCTK	0.0000081	-0.15	Esophagus - Muscularis
								GLYCTK	0.0000097	-0.29	Spleen
								ITIH4	0.000010	0.22	Heart - Left Ventricle
								NT5DC2	0.000015	-0.20	Pancreas
								NEK4	0.000027	-0.19	Brain - Cerebellum
								TMEM110	0.000028	0.14	Nerve - Tibial
								SPCS1	0.000033	0.20	Brain - Frontal Cortex (BA9)
								ITIH4	0.000033	0.25	Testis
								TMEM110	0.000034	0.12	Adipose - Subcutaneous
								SFMBT1	0.000034	0.16	Heart - Atrial Appendage
								RP5-966M1.5	0.000035	-0.43	Brain - Cerebellar Hemisphere
								ITIH4	0.000037	0.29	Brain - Nucleus accumbens (basal ganglia)
								NT5DC2	0.000040	-0.14	Breast - Mammary Tissue
								NEK4	0.000041	-0.19	Pituitary
								NEK4	0.000043	-0.12	Skin - Not Sun Exposed (Suprapubic)
								RP5-966M1.7	0.000044	-0.32	Brain - Cortex
								PPM1M	0.000047	-0.11	Muscle - Skeletal
								ITIH4	0.000049	0.17	Esophagus - Gastroesophageal Junction
								NT5DC2	0.000057	-0.14	Adipose - Subcutaneous
								RP5-966M1.7	0.000070	-0.45	Brain - Putamen (basal ganglia)
								NT5DC2	0.000074	0.17	Heart - Left Ventricle
								GLYCTK	0.000079	-0.099	Colon - Transverse
								GNL3	0.000086	-0.15	Brain - Caudate (basal ganglia)
								SPCS1	0.000089	0.080	Muscle - Skeletal
								GNL3	0.000095	-0.080	Skin - Sun Exposed (Lower leg)
								GNL3	0.000099	-0.071	Lung
								PPM1M	0.00011	-0.10	Heart - Left Ventricle
								RFT1	0.00012	-0.097	Cells - Cultured fibroblasts
								GNL3	0.00016	-0.076	Thyroid
								GLYCTK	0.00017	-0.17	Esophagus - Gastroesophageal Junction
								PPM1M	0.00018	-0.085	Nerve - Tibial
								RP5-1157M23.2	0.00019	-0.22	Skin - Not Sun Exposed (Suprapubic)
								DNAH1	0.00023	0.067	Cells - Cultured fibroblasts
								PPM1M	0.00025	-0.098	Artery - Tibial
								RP11-168J18.6	0.00029	0.17	Cells - Cultured fibroblasts
								RP5-1157M23.2	0.00044	-0.13	Cells - Cultured fibroblasts
								RP11-168J18.6	0.00044	0.15	Thyroid
								RP5-966M1.7	0.00045	-0.23	Cells - Cultured fibroblasts
3	rs11177	52687289	rs11714565	52572276	115013	0.88	0.96	PBRM1	3.4e-62	0.44	Thyroid
								PBRM1	6.2e-27	0.17	Artery - Tibial
								NT5DC2	6.4e-26	-0.24	Skin - Sun Exposed (Lower leg)
								ITIH4	2.1e-24	0.55	Artery - Aorta
								ITIH4	4.0e-23	0.27	Whole Blood
								GNL3	1.4e-22	-0.13	Cells - Cultured fibroblasts
								ITIH4	2.8e-22	0.44	Artery - Tibial
								GNL3	6.4e-21	-0.58	Brain - Cerebellum
								ITIH4	1.1e-19	0.38	Cells - Cultured fibroblasts
								NEK4	2.7e-19	-0.25	Thyroid
								NT5DC2	1.2e-18	-0.19	Skin - Not Sun Exposed (Suprapubic)
								ITIH4	3.0e-18	0.31	Thyroid
								ITIH4	1.8e-17	0.35	Lung
								GNL3	5.4e-17	-0.26	Testis
								NT5DC2	2.4e-16	-0.22	Thyroid
								GNL3	2.8e-16	-0.20	Artery - Tibial
								GNL3	7.2e-16	-0.16	Nerve - Tibial
								RP5-966M1.7	2.1e-15	-0.62	Brain - Cerebellum
								MUSTN1	2.5e-15	0.38	Artery - Aorta
								NT5DC2	3.9e-15	-0.22	Nerve - Tibial
								NEK4	1.7e-14	-0.22	Skin - Sun Exposed (Lower leg)
								GNL3	2.3e-14	-0.12	Muscle - Skeletal
								GLYCTK	2.5e-14	-0.24	Thyroid
								NT5DC2	4.0e-14	-0.27	Colon - Transverse
								NEK4	7.5e-14	-0.23	Nerve - Tibial
								GNL3	1.2e-13	-0.19	Esophagus - Muscularis
								ITIH4	6.9e-13	0.25	Skin - Not Sun Exposed (Suprapubic)
								ITIH4	7.6e-13	0.20	Adipose - Subcutaneous
								NEK4	6.5e-12	-0.19	Artery - Tibial
								ITIH4	7.3e-12	0.16	Muscle - Skeletal
								NT5DC2	7.9e-12	0.25	Heart - Atrial Appendage
								NT5DC2	9.0e-12	-0.22	Testis
								GLYCTK	1.0e-11	-0.22	Esophagus - Mucosa
								TMEM110	1.2e-11	0.14	Whole Blood
								ITIH4	1.5e-11	0.21	Skin - Sun Exposed (Lower leg)
								GNL3	1.7e-11	-0.15	Heart - Left Ventricle
								GNL3	1.7e-11	-0.46	Brain - Cerebellar Hemisphere
								GLYCTK	3.6e-11	-0.19	Lung
								TMEM110	6.4e-11	0.26	Artery - Aorta
								NEK4	7.4e-11	-0.14	Muscle - Skeletal
								GLYCTK	9.7e-11	-0.16	Whole Blood
								ITIH4	1.0e-10	0.22	Nerve - Tibial
								GNL3	1.5e-10	-0.19	Artery - Coronary
								MUSTN1	1.6e-10	0.16	Whole Blood
								GLYCTK	2.3e-10	-0.22	Nerve - Tibial
								NEK4	2.5e-10	-0.21	Heart - Atrial Appendage
								TMEM110	2.8e-10	0.18	Muscle - Skeletal
								NEK4	2.9e-10	-0.16	Cells - Cultured fibroblasts
								GNL3	4.1e-10	-0.18	Artery - Aorta
								ITIH4	4.9e-10	0.23	Breast - Mammary Tissue
								GNL3	7.4e-10	-0.11	Colon - Transverse
								NEK4	1.0e-9	-0.21	Adipose - Visceral (Omentum)
								NEK4	1.0e-9	-0.21	Colon - Sigmoid
								ITIH4	1.3e-9	0.20	Colon - Transverse
								NEK4	1.3e-9	-0.24	Breast - Mammary Tissue
								ITIH4	1.4e-9	0.24	Esophagus - Mucosa
								NEK4	2.6e-9	-0.20	Adipose - Subcutaneous
								NEK4	2.8e-9	-0.19	Esophagus - Gastroesophageal Junction
								NEK4	3.5e-9	-0.19	Esophagus - Mucosa
								GNL3	4.4e-9	-0.11	Adipose - Subcutaneous
								NEK4	6.9e-9	-0.13	Esophagus - Muscularis
								ITIH4	9.9e-9	0.35	Artery - Coronary
								TMEM110	2.8e-8	0.20	Lung
								GLYCTK-AS1	2.8e-8	0.28	Testis
								ITIH4	3.0e-8	0.29	Heart - Atrial Appendage
								GNL3	3.2e-8	-0.19	Esophagus - Gastroesophageal Junction
								ITIH1	3.2e-8	-0.26	Nerve - Tibial
								GNL3	4.3e-8	-0.24	Brain - Hypothalamus
								NT5DC2	4.6e-8	-0.22	Spleen
								RP5-966M1.7	6.5e-8	-0.41	Brain - Cerebellar Hemisphere
								GNL3	9.1e-8	-0.13	Heart - Atrial Appendage
								GLT8D1	1.3e-7	0.12	Thyroid
								NEK4	1.6e-7	-0.18	Colon - Transverse
								ITIH4	2.3e-7	0.38	Brain - Cortex
								ITIH4	2.8e-7	0.35	Pituitary
								PBRM1	3.3e-7	-0.092	Cells - Cultured fibroblasts
								ITIH4	3.5e-7	0.38	Brain - Hypothalamus
								ITIH4	3.7e-7	0.19	Adipose - Visceral (Omentum)
								NT5DC2	4.2e-7	-0.088	Cells - Cultured fibroblasts
								GNL3	4.2e-7	-0.12	Breast - Mammary Tissue
								GLYCTK	4.8e-7	-0.36	Brain - Cerebellum
								NT5DC2	5.3e-7	-0.17	Artery - Aorta
								NEK4	7.3e-7	-0.22	Brain - Cerebellum
								GNL3	8.4e-7	-0.18	Pituitary
								NT5DC2	0.0000010	-0.12	Whole Blood
								GLYCTK	0.0000019	-0.31	Spleen
								WDR82	0.0000023	0.094	Cells - Cultured fibroblasts
								GLYCTK	0.0000028	-0.12	Colon - Transverse
								NEK4	0.0000031	-0.35	Minor Salivary Gland
								RP11-894J14.2	0.0000035	0.22	Artery - Tibial
								ITIH4	0.0000053	0.14	Esophagus - Muscularis
								ITIH4	0.0000053	0.29	Brain - Putamen (basal ganglia)
								SFMBT1	0.0000056	0.11	Whole Blood
								GLYCTK	0.0000060	-0.28	Pituitary
								ITIH4	0.0000062	-0.26	Pancreas
								GLYCTK	0.0000067	-0.15	Esophagus - Muscularis
								NEK4	0.0000075	-0.21	Pancreas
								GNL3	0.0000075	-0.20	Brain - Putamen (basal ganglia)
								PPM1M	0.0000077	-0.32	Brain - Cerebellum
								RP5-1157M23.2	0.0000078	-0.16	Cells - Cultured fibroblasts
								TMEM110	0.0000078	0.16	Thyroid
								ITIH4	0.0000089	0.44	Cells - EBV-transformed lymphocytes
								NT5DC2	0.0000090	-0.13	Lung
								GNL3	0.000010	-0.17	Colon - Sigmoid
								GNL3	0.000012	-0.11	Stomach
								POC1A	0.000013	-0.31	Brain - Putamen (basal ganglia)
								PPM1M	0.000016	-0.25	Brain - Cerebellar Hemisphere
								NEK4	0.000017	-0.10	Lung
								RP5-966M1.7	0.000019	-0.49	Brain - Putamen (basal ganglia)
								RP5-966M1.7	0.000019	-0.32	Brain - Cortex
								GNL3	0.000020	-0.22	Ovary
								NT5DC2	0.000022	-0.22	Small Intestine - Terminal Ileum
								GNL3	0.000024	-0.22	Adrenal Gland
								GLYCTK	0.000024	-0.18	Esophagus - Gastroesophageal Junction
								SFMBT1	0.000024	0.15	Heart - Atrial Appendage
								NT5DC2	0.000026	0.17	Heart - Left Ventricle
								TMEM110	0.000026	0.12	Adipose - Subcutaneous
								NT5DC2	0.000034	-0.33	Cells - EBV-transformed lymphocytes
								ITIH4	0.000034	0.21	Small Intestine - Terminal Ileum
								SPCS1	0.000035	0.074	Whole Blood
								GLYCTK	0.000041	-0.15	Pancreas
								TMEM110	0.000046	0.14	Nerve - Tibial
								NT5DC2	0.000052	-0.12	Adipose - Visceral (Omentum)
								GNL3	0.000056	-0.19	Brain - Frontal Cortex (BA9)
								SERBP1P3	0.000068	0.20	Colon - Sigmoid
								NEK4	0.000070	-0.16	Spleen
								NEK4	0.000078	-0.17	Pituitary
								GNL3	0.000083	-0.099	Pancreas
								NEK4	0.00011	-0.097	Heart - Left Ventricle
								PRKCD	0.00011	0.15	Esophagus - Gastroesophageal Junction
								GLYCTK	0.00011	-0.15	Artery - Aorta
								GLYCTK	0.00012	-0.18	Heart - Atrial Appendage
								NEK4	0.00013	-0.15	Brain - Cerebellar Hemisphere
								ITIH3	0.00015	0.13	Muscle - Skeletal
								RP5-1157M23.2	0.00017	-0.21	Skin - Not Sun Exposed (Suprapubic)
								GNL3	0.00018	-0.067	Lung
								NT5DC2	0.00019	-0.12	Artery - Tibial
								RP5-966M1.7	0.00024	-0.24	Cells - Cultured fibroblasts
								GLYCTK	0.00025	-0.11	Skin - Sun Exposed (Lower leg)
								NEK4	0.00030	-0.10	Skin - Not Sun Exposed (Suprapubic)
								SPCS1	0.00032	0.072	Muscle - Skeletal
								RP5-1157M23.2	0.00042	-0.19	Nerve - Tibial
3	rs11177	52687289	rs7625743	52572350	114939	0.88	0.96	PBRM1	5.8e-63	0.44	Thyroid
								PBRM1	5.7e-26	0.17	Artery - Tibial
								NT5DC2	8.3e-26	-0.24	Skin - Sun Exposed (Lower leg)
								ITIH4	5.8e-24	0.54	Artery - Aorta
								NEK4	2.6e-23	-0.28	Thyroid
								GNL3	7.1e-23	-0.59	Brain - Cerebellum
								ITIH4	1.0e-21	0.26	Whole Blood
								GNL3	1.9e-21	-0.12	Cells - Cultured fibroblasts
								ITIH4	3.1e-21	0.43	Artery - Tibial
								NT5DC2	8.5e-21	-0.21	Skin - Not Sun Exposed (Suprapubic)
								ITIH4	1.6e-18	0.36	Cells - Cultured fibroblasts
								ITIH4	7.6e-18	0.35	Lung
								ITIH4	9.4e-18	0.31	Thyroid
								GNL3	2.2e-17	-0.26	Testis
								NEK4	1.6e-16	-0.23	Skin - Sun Exposed (Lower leg)
								RP5-966M1.7	2.6e-16	-0.63	Brain - Cerebellum
								GNL3	6.1e-16	-0.15	Nerve - Tibial
								MUSTN1	7.0e-16	0.39	Artery - Aorta
								NT5DC2	8.5e-16	-0.22	Nerve - Tibial
								GNL3	9.0e-16	-0.20	Artery - Tibial
								NT5DC2	1.7e-15	-0.21	Thyroid
								NEK4	2.0e-15	-0.24	Nerve - Tibial
								GLYCTK	1.4e-14	-0.24	Thyroid
								NEK4	1.5e-14	-0.16	Muscle - Skeletal
								GNL3	6.7e-14	-0.19	Esophagus - Muscularis
								NT5DC2	1.4e-13	-0.27	Colon - Transverse
								GNL3	2.1e-13	-0.12	Muscle - Skeletal
								NEK4	4.9e-13	-0.24	Heart - Atrial Appendage
								GLYCTK	5.1e-13	-0.20	Lung
								NEK4	5.8e-13	-0.20	Artery - Tibial
								GLYCTK	6.8e-13	-0.23	Esophagus - Mucosa
								NT5DC2	1.2e-12	0.26	Heart - Atrial Appendage
								GLYCTK	2.6e-12	-0.17	Whole Blood
								ITIH4	3.6e-12	0.19	Adipose - Subcutaneous
								NT5DC2	4.1e-12	-0.23	Testis
								ITIH4	4.3e-12	0.24	Skin - Not Sun Exposed (Suprapubic)
								TMEM110	4.6e-12	0.28	Artery - Aorta
								GNL3	4.8e-12	-0.15	Heart - Left Ventricle
								GLYCTK	7.3e-12	-0.24	Nerve - Tibial
								NEK4	1.1e-11	-0.23	Adipose - Visceral (Omentum)
								NEK4	1.1e-11	-0.21	Esophagus - Mucosa
								GNL3	1.6e-11	-0.45	Brain - Cerebellar Hemisphere
								NEK4	2.5e-11	-0.16	Cells - Cultured fibroblasts
								NEK4	2.5e-11	-0.26	Breast - Mammary Tissue
								ITIH4	5.3e-11	0.24	Breast - Mammary Tissue
								ITIH4	6.0e-11	0.20	Skin - Sun Exposed (Lower leg)
								ITIH4	8.8e-11	0.15	Muscle - Skeletal
								GNL3	1.1e-10	-0.19	Artery - Aorta
								ITIH4	1.1e-10	0.22	Nerve - Tibial
								TMEM110	1.2e-10	0.13	Whole Blood
								NEK4	1.3e-10	-0.22	Colon - Sigmoid
								GNL3	1.5e-10	-0.19	Artery - Coronary
								NEK4	1.8e-10	-0.15	Esophagus - Muscularis
								NEK4	2.7e-10	-0.21	Adipose - Subcutaneous
								NEK4	3.8e-10	-0.20	Esophagus - Gastroesophageal Junction
								ITIH4	6.3e-10	0.20	Colon - Transverse
								GNL3	9.9e-10	-0.11	Colon - Transverse
								ITIH4	1.2e-9	0.24	Esophagus - Mucosa
								TMEM110	1.5e-9	0.17	Muscle - Skeletal
								MUSTN1	1.7e-9	0.15	Whole Blood
								NEK4	3.7e-9	-0.20	Colon - Transverse
								ITIH4	5.1e-9	0.35	Artery - Coronary
								TMEM110	5.8e-9	0.21	Lung
								GNL3	1.0e-8	-0.11	Adipose - Subcutaneous
								NT5DC2	1.4e-8	-0.23	Spleen
								GLYCTK-AS1	2.1e-8	0.28	Testis
								GNL3	2.7e-8	-0.24	Brain - Hypothalamus
								GLT8D1	3.1e-8	0.13	Thyroid
								GNL3	3.3e-8	-0.19	Esophagus - Gastroesophageal Junction
								RP5-966M1.7	3.9e-8	-0.41	Brain - Cerebellar Hemisphere
								NT5DC2	5.9e-8	-0.092	Cells - Cultured fibroblasts
								ITIH1	1.0e-7	-0.25	Nerve - Tibial
								PBRM1	1.0e-7	-0.094	Cells - Cultured fibroblasts
								GLYCTK	1.1e-7	-0.37	Brain - Cerebellum
								NT5DC2	1.6e-7	-0.13	Whole Blood
								GNL3	1.8e-7	-0.13	Heart - Atrial Appendage
								NT5DC2	2.8e-7	-0.18	Artery - Aorta
								ITIH4	3.0e-7	0.26	Heart - Atrial Appendage
								GLYCTK	3.0e-7	-0.17	Esophagus - Muscularis
								GNL3	5.2e-7	-0.18	Pituitary
								ITIH4	5.3e-7	0.37	Brain - Hypothalamus
								ITIH4	5.7e-7	0.19	Adipose - Visceral (Omentum)
								NEK4	7.1e-7	-0.21	Brain - Cerebellum
								NEK4	7.4e-7	-0.23	Pancreas
								RP11-894J14.2	8.0e-7	0.23	Artery - Tibial
								WDR82	0.0000021	0.092	Cells - Cultured fibroblasts
								ITIH4	0.0000023	0.33	Pituitary
								GLYCTK	0.0000024	-0.30	Pituitary
								GLYCTK	0.0000027	-0.30	Spleen
								NT5DC2	0.0000027	-0.24	Small Intestine - Terminal Ileum
								ITIH4	0.0000027	0.14	Esophagus - Muscularis
								ITIH4	0.0000030	0.34	Brain - Cortex
								RP5-966M1.7	0.0000038	-0.52	Brain - Putamen (basal ganglia)
								GNL3	0.0000042	-0.11	Breast - Mammary Tissue
								ITIH4	0.0000042	0.44	Cells - EBV-transformed lymphocytes
								NEK4	0.0000047	-0.11	Lung
								NEK4	0.0000051	-0.13	Skin - Not Sun Exposed (Suprapubic)
								ITIH4	0.0000053	-0.26	Pancreas
								NT5DC2	0.0000060	-0.13	Lung
								NEK4	0.0000062	-0.34	Minor Salivary Gland
								PPM1M	0.0000066	-0.32	Brain - Cerebellum
								NT5DC2	0.0000067	0.18	Heart - Left Ventricle
								PPM1M	0.0000068	-0.25	Brain - Cerebellar Hemisphere
								NT5DC2	0.0000070	-0.13	Adipose - Visceral (Omentum)
								GLYCTK	0.0000076	-0.11	Colon - Transverse
								NEK4	0.0000095	-0.17	Spleen
								GNL3	0.000011	-0.23	Adrenal Gland
								SFMBT1	0.000011	0.10	Whole Blood
								ITIH4	0.000012	0.27	Brain - Putamen (basal ganglia)
								NEK4	0.000013	-0.11	Heart - Left Ventricle
								GNL3	0.000013	-0.19	Brain - Putamen (basal ganglia)
								RP5-1157M23.2	0.000013	-0.16	Cells - Cultured fibroblasts
								RP5-966M1.7	0.000014	-0.33	Brain - Cortex
								TMEM110	0.000016	0.15	Thyroid
								POC1A	0.000016	-0.30	Brain - Putamen (basal ganglia)
								NT5DC2	0.000017	-0.33	Cells - EBV-transformed lymphocytes
								GLYCTK	0.000017	-0.18	Esophagus - Gastroesophageal Junction
								GNL3	0.000019	-0.11	Stomach
								GNL3	0.000025	-0.11	Pancreas
								NT5DC2	0.000032	-0.13	Artery - Tibial
								GLYCTK	0.000033	-0.15	Pancreas
								GLYCTK	0.000034	-0.19	Heart - Atrial Appendage
								GNL3	0.000052	-0.15	Colon - Sigmoid
								NEK4	0.000053	-0.17	Adrenal Gland
								NEK4	0.000057	-0.18	Pituitary
								TMEM110	0.000058	0.11	Adipose - Subcutaneous
								ITIH4	0.000059	0.21	Small Intestine - Terminal Ileum
								SERBP1P3	0.000071	0.20	Colon - Sigmoid
								RP5-966M1.7	0.000073	-0.25	Cells - Cultured fibroblasts
								TMEM110	0.000079	0.13	Nerve - Tibial
								GLT8D1	0.000095	-0.22	Brain - Nucleus accumbens (basal ganglia)
								GLYCTK	0.000098	-0.16	Artery - Aorta
								GNL3	0.00010	-0.069	Lung
								GLYCTK	0.00010	-0.12	Skin - Sun Exposed (Lower leg)
								GNL3	0.00010	-0.14	Brain - Caudate (basal ganglia)
								SPCS1	0.00010	0.069	Whole Blood
								PRKCD	0.00011	0.15	Esophagus - Gastroesophageal Junction
								NEK4	0.00012	-0.14	Stomach
								SFMBT1	0.00012	0.15	Esophagus - Gastroesophageal Junction
								RP5-1157M23.2	0.00015	-0.20	Nerve - Tibial
								NT5DC2	0.00016	-0.19	Colon - Sigmoid
								ITIH1	0.00016	0.23	Testis
								SPCS1	0.00025	0.049	Cells - Cultured fibroblasts
								PPM1M	0.00034	-0.16	Testis
								RP5-1157M23.2	0.00035	-0.21	Skin - Not Sun Exposed (Suprapubic)
3	rs11177	52687289	rs11130307	52573666	113623	0.92	0.96	PBRM1	1.4e-55	0.43	Thyroid
								NT5DC2	3.7e-35	-0.29	Skin - Sun Exposed (Lower leg)
								ITIH4	1.7e-31	0.63	Artery - Aorta
								ITIH4	4.1e-29	0.51	Artery - Tibial
								PBRM1	2.1e-25	0.17	Artery - Tibial
								ITIH4	3.8e-25	0.30	Whole Blood
								ITIH4	6.6e-25	0.37	Thyroid
								NT5DC2	5.1e-24	-0.23	Skin - Not Sun Exposed (Suprapubic)
								ITIH4	9.1e-24	0.42	Cells - Cultured fibroblasts
								GNL3	1.2e-23	-0.13	Cells - Cultured fibroblasts
								NT5DC2	4.8e-23	-0.27	Thyroid
								NEK4	2.3e-21	-0.27	Thyroid
								ITIH4	1.8e-19	0.38	Lung
								GNL3	4.1e-19	-0.27	Testis
								NT5DC2	6.2e-19	-0.31	Colon - Transverse
								NEK4	2.0e-18	-0.25	Skin - Sun Exposed (Lower leg)
								GNL3	2.8e-18	-0.55	Brain - Cerebellum
								MUSTN1	4.6e-18	0.42	Artery - Aorta
								ITIH4	4.9e-17	0.30	Skin - Not Sun Exposed (Suprapubic)
								NT5DC2	9.2e-17	-0.27	Testis
								NT5DC2	3.8e-16	-0.20	Whole Blood
								GNL3	2.1e-15	-0.16	Nerve - Tibial
								TMEM110	3.0e-15	0.32	Artery - Aorta
								GNL3	3.7e-15	-0.13	Muscle - Skeletal
								NEK4	6.0e-15	-0.24	Nerve - Tibial
								RP5-966M1.7	1.5e-14	-0.60	Brain - Cerebellum
								ITIH4	5.5e-14	0.26	Nerve - Tibial
								GNL3	8.2e-14	-0.19	Artery - Tibial
								ITIH4	2.6e-13	0.29	Esophagus - Mucosa
								ITIH4	3.0e-13	0.28	Breast - Mammary Tissue
								GNL3	3.3e-13	-0.20	Esophagus - Muscularis
								NT5DC2	4.3e-13	-0.21	Nerve - Tibial
								NT5DC2	6.0e-13	-0.29	Spleen
								ITIH4	7.9e-13	0.17	Muscle - Skeletal
								GNL3	2.2e-12	-0.16	Heart - Left Ventricle
								ITIH4	2.5e-12	0.20	Adipose - Subcutaneous
								NEK4	2.9e-12	-0.20	Artery - Tibial
								GNL3	3.2e-12	-0.48	Brain - Cerebellar Hemisphere
								TMEM110	1.5e-11	0.14	Whole Blood
								NEK4	2.4e-11	-0.17	Cells - Cultured fibroblasts
								ITIH4	3.0e-11	0.39	Artery - Coronary
								MUSTN1	3.2e-11	0.18	Whole Blood
								GLYCTK	4.1e-11	-0.24	Nerve - Tibial
								ITIH4	5.0e-11	0.20	Skin - Sun Exposed (Lower leg)
								TMEM110	7.7e-11	0.19	Muscle - Skeletal
								ITIH4	1.1e-10	0.21	Colon - Transverse
								NEK4	1.4e-10	-0.22	Adipose - Visceral (Omentum)
								NT5DC2	1.4e-10	0.25	Heart - Atrial Appendage
								GLYCTK	2.0e-10	-0.16	Whole Blood
								GLYCTK-AS1	2.7e-10	0.32	Testis
								NT5DC2	4.6e-10	-0.11	Cells - Cultured fibroblasts
								NEK4	5.4e-10	-0.20	Esophagus - Mucosa
								NEK4	5.4e-10	-0.25	Breast - Mammary Tissue
								GNL3	6.0e-10	-0.18	Artery - Aorta
								NEK4	7.4e-10	-0.22	Colon - Sigmoid
								NEK4	7.5e-10	-0.20	Esophagus - Gastroesophageal Junction
								ITIH4	7.9e-10	0.33	Heart - Atrial Appendage
								NT5DC2	8.3e-10	-0.21	Artery - Aorta
								GLYCTK	1.3e-9	-0.20	Thyroid
								NEK4	1.6e-9	-0.13	Muscle - Skeletal
								GNL3	1.7e-9	-0.11	Colon - Transverse
								GNL3	1.8e-9	-0.18	Artery - Coronary
								GLYCTK	1.9e-9	-0.20	Esophagus - Mucosa
								NT5DC2	2.0e-9	-0.31	Colon - Sigmoid
								ITIH1	2.6e-9	-0.29	Nerve - Tibial
								GNL3	3.0e-9	-0.11	Adipose - Subcutaneous
								NEK4	3.0e-9	-0.20	Adipose - Subcutaneous
								ITIH4	3.9e-9	0.46	Brain - Hypothalamus
								NEK4	4.4e-9	-0.14	Esophagus - Muscularis
								NEK4	5.0e-9	-0.21	Heart - Atrial Appendage
								ITIH4	5.5e-9	0.44	Brain - Cortex
								GNL3	6.2e-9	-0.20	Esophagus - Gastroesophageal Junction
								GLYCTK	1.3e-8	-0.17	Lung
								GNL3	1.7e-8	-0.14	Breast - Mammary Tissue
								GNL3	2.0e-8	-0.14	Stomach
								ITIH4	2.6e-8	0.21	Adipose - Visceral (Omentum)
								TMEM110	3.6e-8	0.20	Lung
								ITIH4	6.4e-8	0.17	Esophagus - Muscularis
								NEK4	7.8e-8	-0.13	Lung
								NT5DC2	8.0e-8	-0.28	Small Intestine - Terminal Ileum
								ITIH4	8.0e-8	0.39	Pituitary
								RP5-966M1.7	8.5e-8	-0.42	Brain - Cerebellar Hemisphere
								NT5DC2	9.1e-8	-0.15	Lung
								NEK4	1.0e-7	-0.42	Minor Salivary Gland
								PPM1M	1.3e-7	-0.31	Brain - Cerebellar Hemisphere
								GNL3	1.7e-7	-0.13	Pancreas
								PPM1M	1.9e-7	-0.37	Brain - Cerebellum
								NEK4	2.5e-7	-0.21	Brain - Cerebellar Hemisphere
								ITIH4	3.3e-7	0.51	Cells - EBV-transformed lymphocytes
								WDR82	4.0e-7	0.10	Cells - Cultured fibroblasts
								SERBP1P3	4.2e-7	0.26	Colon - Sigmoid
								NEK4	4.3e-7	-0.17	Colon - Transverse
								GNL3	4.4e-7	-0.19	Colon - Sigmoid
								ITIH4	5.4e-7	0.47	Brain - Amygdala
								GNL3	5.6e-7	-0.13	Heart - Atrial Appendage
								NT5DC2	6.2e-7	-0.16	Artery - Tibial
								NT5DC2	6.4e-7	-0.15	Adipose - Visceral (Omentum)
								GNL3	6.4e-7	-0.21	Brain - Putamen (basal ganglia)
								GNL3	7.0e-7	-0.19	Pituitary
								NT5DC2	7.7e-7	-0.39	Cells - EBV-transformed lymphocytes
								NEK4	0.0000012	-0.19	Spleen
								ITIH4	0.0000013	0.34	Brain - Caudate (basal ganglia)
								GLT8D1	0.0000013	0.11	Thyroid
								TMEM110	0.0000013	0.17	Thyroid
								ITIH4	0.0000014	0.30	Brain - Putamen (basal ganglia)
								GNL3	0.0000014	-0.23	Brain - Hypothalamus
								RP11-894J14.2	0.0000015	0.23	Artery - Tibial
								ITIH4	0.0000021	0.24	Small Intestine - Terminal Ileum
								GLYCTK	0.0000024	-0.33	Brain - Cerebellum
								NEK4	0.0000026	-0.12	Heart - Left Ventricle
								NEK4	0.0000033	-0.22	Pancreas
								GLYCTK	0.0000035	-0.31	Pituitary
								PBRM1	0.0000038	-0.085	Cells - Cultured fibroblasts
								ITIH4	0.0000044	-0.27	Pancreas
								POC1A	0.0000061	-0.31	Brain - Putamen (basal ganglia)
								SFMBT1	0.0000067	0.11	Whole Blood
								ITIH4	0.0000068	0.28	Spleen
								GLYCTK	0.0000081	-0.15	Esophagus - Muscularis
								GLYCTK	0.0000097	-0.29	Spleen
								ITIH4	0.000010	0.22	Heart - Left Ventricle
								NT5DC2	0.000015	-0.20	Pancreas
								NEK4	0.000027	-0.19	Brain - Cerebellum
								TMEM110	0.000028	0.14	Nerve - Tibial
								SPCS1	0.000033	0.20	Brain - Frontal Cortex (BA9)
								ITIH4	0.000033	0.25	Testis
								TMEM110	0.000034	0.12	Adipose - Subcutaneous
								SFMBT1	0.000034	0.16	Heart - Atrial Appendage
								RP5-966M1.5	0.000035	-0.43	Brain - Cerebellar Hemisphere
								ITIH4	0.000037	0.29	Brain - Nucleus accumbens (basal ganglia)
								NT5DC2	0.000040	-0.14	Breast - Mammary Tissue
								NEK4	0.000041	-0.19	Pituitary
								NEK4	0.000043	-0.12	Skin - Not Sun Exposed (Suprapubic)
								RP5-966M1.7	0.000044	-0.32	Brain - Cortex
								PPM1M	0.000047	-0.11	Muscle - Skeletal
								ITIH4	0.000049	0.17	Esophagus - Gastroesophageal Junction
								NT5DC2	0.000057	-0.14	Adipose - Subcutaneous
								RP5-966M1.7	0.000070	-0.45	Brain - Putamen (basal ganglia)
								NT5DC2	0.000074	0.17	Heart - Left Ventricle
								GLYCTK	0.000079	-0.099	Colon - Transverse
								GNL3	0.000086	-0.15	Brain - Caudate (basal ganglia)
								SPCS1	0.000089	0.080	Muscle - Skeletal
								GNL3	0.000095	-0.080	Skin - Sun Exposed (Lower leg)
								GNL3	0.000099	-0.071	Lung
								PPM1M	0.00011	-0.10	Heart - Left Ventricle
								RFT1	0.00012	-0.097	Cells - Cultured fibroblasts
								GNL3	0.00016	-0.076	Thyroid
								GLYCTK	0.00017	-0.17	Esophagus - Gastroesophageal Junction
								PPM1M	0.00018	-0.085	Nerve - Tibial
								RP5-1157M23.2	0.00019	-0.22	Skin - Not Sun Exposed (Suprapubic)
								DNAH1	0.00023	0.067	Cells - Cultured fibroblasts
								PPM1M	0.00025	-0.098	Artery - Tibial
								RP11-168J18.6	0.00029	0.17	Cells - Cultured fibroblasts
								RP5-1157M23.2	0.00044	-0.13	Cells - Cultured fibroblasts
								RP11-168J18.6	0.00044	0.15	Thyroid
								RP5-966M1.7	0.00045	-0.23	Cells - Cultured fibroblasts
3	rs11177	52687289	rs12632381	52573669	113620	0.92	0.96	PBRM1	1.4e-55	0.43	Thyroid
								NT5DC2	3.7e-35	-0.29	Skin - Sun Exposed (Lower leg)
								ITIH4	1.7e-31	0.63	Artery - Aorta
								ITIH4	4.1e-29	0.51	Artery - Tibial
								PBRM1	2.1e-25	0.17	Artery - Tibial
								ITIH4	3.8e-25	0.30	Whole Blood
								ITIH4	6.6e-25	0.37	Thyroid
								NT5DC2	5.1e-24	-0.23	Skin - Not Sun Exposed (Suprapubic)
								ITIH4	9.1e-24	0.42	Cells - Cultured fibroblasts
								GNL3	1.2e-23	-0.13	Cells - Cultured fibroblasts
								NT5DC2	4.8e-23	-0.27	Thyroid
								NEK4	2.3e-21	-0.27	Thyroid
								ITIH4	1.8e-19	0.38	Lung
								GNL3	4.1e-19	-0.27	Testis
								NT5DC2	6.2e-19	-0.31	Colon - Transverse
								NEK4	2.0e-18	-0.25	Skin - Sun Exposed (Lower leg)
								GNL3	2.8e-18	-0.55	Brain - Cerebellum
								MUSTN1	4.6e-18	0.42	Artery - Aorta
								ITIH4	4.9e-17	0.30	Skin - Not Sun Exposed (Suprapubic)
								NT5DC2	9.2e-17	-0.27	Testis
								NT5DC2	3.8e-16	-0.20	Whole Blood
								GNL3	2.1e-15	-0.16	Nerve - Tibial
								TMEM110	3.0e-15	0.32	Artery - Aorta
								GNL3	3.7e-15	-0.13	Muscle - Skeletal
								NEK4	6.0e-15	-0.24	Nerve - Tibial
								RP5-966M1.7	1.5e-14	-0.60	Brain - Cerebellum
								ITIH4	5.5e-14	0.26	Nerve - Tibial
								GNL3	8.2e-14	-0.19	Artery - Tibial
								ITIH4	2.6e-13	0.29	Esophagus - Mucosa
								ITIH4	3.0e-13	0.28	Breast - Mammary Tissue
								GNL3	3.3e-13	-0.20	Esophagus - Muscularis
								NT5DC2	4.3e-13	-0.21	Nerve - Tibial
								NT5DC2	6.0e-13	-0.29	Spleen
								ITIH4	7.9e-13	0.17	Muscle - Skeletal
								GNL3	2.2e-12	-0.16	Heart - Left Ventricle
								ITIH4	2.5e-12	0.20	Adipose - Subcutaneous
								NEK4	2.9e-12	-0.20	Artery - Tibial
								GNL3	3.2e-12	-0.48	Brain - Cerebellar Hemisphere
								TMEM110	1.5e-11	0.14	Whole Blood
								NEK4	2.4e-11	-0.17	Cells - Cultured fibroblasts
								ITIH4	3.0e-11	0.39	Artery - Coronary
								MUSTN1	3.2e-11	0.18	Whole Blood
								GLYCTK	4.1e-11	-0.24	Nerve - Tibial
								ITIH4	5.0e-11	0.20	Skin - Sun Exposed (Lower leg)
								TMEM110	7.7e-11	0.19	Muscle - Skeletal
								ITIH4	1.1e-10	0.21	Colon - Transverse
								NEK4	1.4e-10	-0.22	Adipose - Visceral (Omentum)
								NT5DC2	1.4e-10	0.25	Heart - Atrial Appendage
								GLYCTK	2.0e-10	-0.16	Whole Blood
								GLYCTK-AS1	2.7e-10	0.32	Testis
								NT5DC2	4.6e-10	-0.11	Cells - Cultured fibroblasts
								NEK4	5.4e-10	-0.20	Esophagus - Mucosa
								NEK4	5.4e-10	-0.25	Breast - Mammary Tissue
								GNL3	6.0e-10	-0.18	Artery - Aorta
								NEK4	7.4e-10	-0.22	Colon - Sigmoid
								NEK4	7.5e-10	-0.20	Esophagus - Gastroesophageal Junction
								ITIH4	7.9e-10	0.33	Heart - Atrial Appendage
								NT5DC2	8.3e-10	-0.21	Artery - Aorta
								GLYCTK	1.3e-9	-0.20	Thyroid
								NEK4	1.6e-9	-0.13	Muscle - Skeletal
								GNL3	1.7e-9	-0.11	Colon - Transverse
								GNL3	1.8e-9	-0.18	Artery - Coronary
								GLYCTK	1.9e-9	-0.20	Esophagus - Mucosa
								NT5DC2	2.0e-9	-0.31	Colon - Sigmoid
								ITIH1	2.6e-9	-0.29	Nerve - Tibial
								GNL3	3.0e-9	-0.11	Adipose - Subcutaneous
								NEK4	3.0e-9	-0.20	Adipose - Subcutaneous
								ITIH4	3.9e-9	0.46	Brain - Hypothalamus
								NEK4	4.4e-9	-0.14	Esophagus - Muscularis
								NEK4	5.0e-9	-0.21	Heart - Atrial Appendage
								ITIH4	5.5e-9	0.44	Brain - Cortex
								GNL3	6.2e-9	-0.20	Esophagus - Gastroesophageal Junction
								GLYCTK	1.3e-8	-0.17	Lung
								GNL3	1.7e-8	-0.14	Breast - Mammary Tissue
								GNL3	2.0e-8	-0.14	Stomach
								ITIH4	2.6e-8	0.21	Adipose - Visceral (Omentum)
								TMEM110	3.6e-8	0.20	Lung
								ITIH4	6.4e-8	0.17	Esophagus - Muscularis
								NEK4	7.8e-8	-0.13	Lung
								NT5DC2	8.0e-8	-0.28	Small Intestine - Terminal Ileum
								ITIH4	8.0e-8	0.39	Pituitary
								RP5-966M1.7	8.5e-8	-0.42	Brain - Cerebellar Hemisphere
								NT5DC2	9.1e-8	-0.15	Lung
								NEK4	1.0e-7	-0.42	Minor Salivary Gland
								PPM1M	1.3e-7	-0.31	Brain - Cerebellar Hemisphere
								GNL3	1.7e-7	-0.13	Pancreas
								PPM1M	1.9e-7	-0.37	Brain - Cerebellum
								NEK4	2.5e-7	-0.21	Brain - Cerebellar Hemisphere
								ITIH4	3.3e-7	0.51	Cells - EBV-transformed lymphocytes
								WDR82	4.0e-7	0.10	Cells - Cultured fibroblasts
								SERBP1P3	4.2e-7	0.26	Colon - Sigmoid
								NEK4	4.3e-7	-0.17	Colon - Transverse
								GNL3	4.4e-7	-0.19	Colon - Sigmoid
								ITIH4	5.4e-7	0.47	Brain - Amygdala
								GNL3	5.6e-7	-0.13	Heart - Atrial Appendage
								NT5DC2	6.2e-7	-0.16	Artery - Tibial
								NT5DC2	6.4e-7	-0.15	Adipose - Visceral (Omentum)
								GNL3	6.4e-7	-0.21	Brain - Putamen (basal ganglia)
								GNL3	7.0e-7	-0.19	Pituitary
								NT5DC2	7.7e-7	-0.39	Cells - EBV-transformed lymphocytes
								NEK4	0.0000012	-0.19	Spleen
								ITIH4	0.0000013	0.34	Brain - Caudate (basal ganglia)
								GLT8D1	0.0000013	0.11	Thyroid
								TMEM110	0.0000013	0.17	Thyroid
								ITIH4	0.0000014	0.30	Brain - Putamen (basal ganglia)
								GNL3	0.0000014	-0.23	Brain - Hypothalamus
								RP11-894J14.2	0.0000015	0.23	Artery - Tibial
								ITIH4	0.0000021	0.24	Small Intestine - Terminal Ileum
								GLYCTK	0.0000024	-0.33	Brain - Cerebellum
								NEK4	0.0000026	-0.12	Heart - Left Ventricle
								NEK4	0.0000033	-0.22	Pancreas
								GLYCTK	0.0000035	-0.31	Pituitary
								PBRM1	0.0000038	-0.085	Cells - Cultured fibroblasts
								ITIH4	0.0000044	-0.27	Pancreas
								POC1A	0.0000061	-0.31	Brain - Putamen (basal ganglia)
								SFMBT1	0.0000067	0.11	Whole Blood
								ITIH4	0.0000068	0.28	Spleen
								GLYCTK	0.0000081	-0.15	Esophagus - Muscularis
								GLYCTK	0.0000097	-0.29	Spleen
								ITIH4	0.000010	0.22	Heart - Left Ventricle
								NT5DC2	0.000015	-0.20	Pancreas
								NEK4	0.000027	-0.19	Brain - Cerebellum
								TMEM110	0.000028	0.14	Nerve - Tibial
								SPCS1	0.000033	0.20	Brain - Frontal Cortex (BA9)
								ITIH4	0.000033	0.25	Testis
								TMEM110	0.000034	0.12	Adipose - Subcutaneous
								SFMBT1	0.000034	0.16	Heart - Atrial Appendage
								RP5-966M1.5	0.000035	-0.43	Brain - Cerebellar Hemisphere
								ITIH4	0.000037	0.29	Brain - Nucleus accumbens (basal ganglia)
								NT5DC2	0.000040	-0.14	Breast - Mammary Tissue
								NEK4	0.000041	-0.19	Pituitary
								NEK4	0.000043	-0.12	Skin - Not Sun Exposed (Suprapubic)
								RP5-966M1.7	0.000044	-0.32	Brain - Cortex
								PPM1M	0.000047	-0.11	Muscle - Skeletal
								ITIH4	0.000049	0.17	Esophagus - Gastroesophageal Junction
								NT5DC2	0.000057	-0.14	Adipose - Subcutaneous
								RP5-966M1.7	0.000070	-0.45	Brain - Putamen (basal ganglia)
								NT5DC2	0.000074	0.17	Heart - Left Ventricle
								GLYCTK	0.000079	-0.099	Colon - Transverse
								GNL3	0.000086	-0.15	Brain - Caudate (basal ganglia)
								SPCS1	0.000089	0.080	Muscle - Skeletal
								GNL3	0.000095	-0.080	Skin - Sun Exposed (Lower leg)
								GNL3	0.000099	-0.071	Lung
								PPM1M	0.00011	-0.10	Heart - Left Ventricle
								RFT1	0.00012	-0.097	Cells - Cultured fibroblasts
								GNL3	0.00016	-0.076	Thyroid
								GLYCTK	0.00017	-0.17	Esophagus - Gastroesophageal Junction
								PPM1M	0.00018	-0.085	Nerve - Tibial
								RP5-1157M23.2	0.00019	-0.22	Skin - Not Sun Exposed (Suprapubic)
								DNAH1	0.00023	0.067	Cells - Cultured fibroblasts
								PPM1M	0.00025	-0.098	Artery - Tibial
								RP11-168J18.6	0.00029	0.17	Cells - Cultured fibroblasts
								RP5-1157M23.2	0.00044	-0.13	Cells - Cultured fibroblasts
								RP11-168J18.6	0.00044	0.15	Thyroid
								RP5-966M1.7	0.00045	-0.23	Cells - Cultured fibroblasts
3	rs11177	52687289	rs4687547	52574933	112356	0.9	0.96	PBRM1	1.7e-56	0.43	Thyroid
								NT5DC2	1.3e-31	-0.27	Skin - Sun Exposed (Lower leg)
								ITIH4	7.5e-29	0.61	Artery - Aorta
								ITIH4	2.2e-26	0.49	Artery - Tibial
								PBRM1	2.3e-24	0.17	Artery - Tibial
								ITIH4	4.9e-24	0.29	Whole Blood
								NT5DC2	6.7e-23	-0.22	Skin - Not Sun Exposed (Suprapubic)
								GNL3	1.2e-22	-0.13	Cells - Cultured fibroblasts
								NEK4	1.2e-22	-0.28	Thyroid
								ITIH4	2.1e-21	0.40	Cells - Cultured fibroblasts
								ITIH4	5.7e-21	0.34	Thyroid
								ITIH4	6.6e-20	0.39	Lung
								NT5DC2	3.8e-19	-0.24	Thyroid
								GNL3	5.9e-19	-0.56	Brain - Cerebellum
								NT5DC2	1.3e-18	-0.31	Colon - Transverse
								GNL3	6.9e-18	-0.27	Testis
								MUSTN1	6.8e-17	0.41	Artery - Aorta
								NEK4	1.0e-16	-0.24	Skin - Sun Exposed (Lower leg)
								NT5DC2	1.5e-16	-0.27	Testis
								GNL3	5.0e-16	-0.16	Nerve - Tibial
								NEK4	6.3e-16	-0.25	Nerve - Tibial
								ITIH4	9.3e-16	0.29	Skin - Not Sun Exposed (Suprapubic)
								RP5-966M1.7	2.7e-15	-0.63	Brain - Cerebellum
								GNL3	3.9e-15	-0.13	Muscle - Skeletal
								TMEM110	4.7e-15	0.32	Artery - Aorta
								GNL3	2.1e-14	-0.19	Artery - Tibial
								NT5DC2	4.1e-14	-0.19	Whole Blood
								GNL3	1.0e-13	-0.20	Esophagus - Muscularis
								ITIH4	2.7e-13	0.21	Adipose - Subcutaneous
								ITIH4	4.3e-13	0.28	Breast - Mammary Tissue
								NT5DC2	6.0e-13	-0.29	Spleen
								NEK4	7.8e-13	-0.20	Artery - Tibial
								ITIH4	8.0e-13	0.17	Muscle - Skeletal
								NT5DC2	8.2e-13	-0.20	Nerve - Tibial
								GNL3	8.7e-13	-0.51	Brain - Cerebellar Hemisphere
								ITIH4	1.7e-12	0.24	Nerve - Tibial
								NEK4	2.1e-12	-0.18	Cells - Cultured fibroblasts
								ITIH4	3.2e-12	0.28	Esophagus - Mucosa
								GNL3	4.6e-12	-0.16	Heart - Left Ventricle
								NEK4	8.0e-12	-0.24	Colon - Sigmoid
								MUSTN1	1.5e-11	0.18	Whole Blood
								NT5DC2	2.3e-11	0.26	Heart - Atrial Appendage
								TMEM110	2.6e-11	0.14	Whole Blood
								ITIH4	3.7e-11	0.40	Artery - Coronary
								NEK4	4.1e-11	-0.23	Adipose - Visceral (Omentum)
								NEK4	4.5e-11	-0.26	Breast - Mammary Tissue
								NEK4	6.1e-11	-0.14	Muscle - Skeletal
								GLYCTK	9.1e-11	-0.23	Nerve - Tibial
								NEK4	9.2e-11	-0.21	Esophagus - Gastroesophageal Junction
								NEK4	9.8e-11	-0.21	Esophagus - Mucosa
								ITIH4	1.3e-10	0.20	Skin - Sun Exposed (Lower leg)
								GLYCTK	1.9e-10	-0.21	Thyroid
								ITIH4	2.4e-10	0.21	Colon - Transverse
								NEK4	2.5e-10	-0.22	Heart - Atrial Appendage
								GLYCTK	2.7e-10	-0.16	Whole Blood
								NT5DC2	3.6e-10	-0.11	Cells - Cultured fibroblasts
								GNL3	5.5e-10	-0.18	Artery - Aorta
								NEK4	7.3e-10	-0.21	Adipose - Subcutaneous
								NT5DC2	7.7e-10	-0.22	Artery - Aorta
								NEK4	1.2e-9	-0.15	Esophagus - Muscularis
								GLYCTK	1.4e-9	-0.20	Esophagus - Mucosa
								GNL3	1.6e-9	-0.11	Colon - Transverse
								GNL3	1.8e-9	-0.18	Artery - Coronary
								TMEM110	2.1e-9	0.17	Muscle - Skeletal
								TMEM110	3.2e-9	0.22	Lung
								GNL3	3.5e-9	-0.20	Esophagus - Gastroesophageal Junction
								GLYCTK	4.6e-9	-0.17	Lung
								GNL3	5.1e-9	-0.11	Adipose - Subcutaneous
								GLYCTK-AS1	5.3e-9	0.30	Testis
								ITIH4	9.4e-9	0.31	Heart - Atrial Appendage
								ITIH1	1.1e-8	-0.28	Nerve - Tibial
								NEK4	1.1e-8	-0.14	Lung
								NT5DC2	2.5e-8	-0.29	Colon - Sigmoid
								GNL3	2.7e-8	-0.14	Stomach
								GNL3	3.1e-8	-0.13	Breast - Mammary Tissue
								ITIH4	3.2e-8	0.43	Brain - Hypothalamus
								RP5-966M1.7	8.9e-8	-0.43	Brain - Cerebellar Hemisphere
								ITIH4	1.5e-7	0.40	Brain - Cortex
								NT5DC2	1.8e-7	-0.27	Small Intestine - Terminal Ileum
								GNL3	2.2e-7	-0.13	Pancreas
								NEK4	2.3e-7	-0.18	Colon - Transverse
								RP11-894J14.2	2.4e-7	0.25	Artery - Tibial
								ITIH4	2.5e-7	0.52	Cells - EBV-transformed lymphocytes
								GNL3	2.5e-7	-0.23	Brain - Putamen (basal ganglia)
								GNL3	2.7e-7	-0.19	Pituitary
								WDR82	3.0e-7	0.10	Cells - Cultured fibroblasts
								GLT8D1	3.1e-7	0.12	Thyroid
								SERBP1P3	3.2e-7	0.27	Colon - Sigmoid
								PPM1M	3.3e-7	-0.37	Brain - Cerebellum
								NT5DC2	3.5e-7	-0.41	Cells - EBV-transformed lymphocytes
								ITIH4	4.6e-7	0.36	Pituitary
								NEK4	4.6e-7	-0.40	Minor Salivary Gland
								GLYCTK	4.6e-7	-0.36	Brain - Cerebellum
								GNL3	5.6e-7	-0.19	Colon - Sigmoid
								ITIH4	7.9e-7	0.15	Esophagus - Muscularis
								NEK4	9.9e-7	-0.20	Brain - Cerebellar Hemisphere
								ITIH4	0.0000010	0.19	Adipose - Visceral (Omentum)
								NEK4	0.0000011	-0.20	Spleen
								NT5DC2	0.0000011	-0.14	Lung
								PPM1M	0.0000011	-0.29	Brain - Cerebellar Hemisphere
								GNL3	0.0000013	-0.13	Heart - Atrial Appendage
								NT5DC2	0.0000015	-0.15	Artery - Tibial
								GNL3	0.0000016	-0.23	Brain - Hypothalamus
								ITIH4	0.0000019	-0.27	Pancreas
								PBRM1	0.0000020	-0.088	Cells - Cultured fibroblasts
								ITIH4	0.0000021	0.46	Brain - Amygdala
								NEK4	0.0000023	-0.12	Heart - Left Ventricle
								GLYCTK	0.0000025	-0.31	Pituitary
								NEK4	0.0000027	-0.22	Pancreas
								GLYCTK	0.0000033	-0.16	Esophagus - Muscularis
								ITIH4	0.0000035	0.24	Small Intestine - Terminal Ileum
								SFMBT1	0.0000038	0.12	Whole Blood
								NT5DC2	0.0000052	-0.14	Adipose - Visceral (Omentum)
								NEK4	0.0000062	-0.20	Brain - Cerebellum
								ITIH4	0.0000073	0.28	Brain - Putamen (basal ganglia)
								TMEM110	0.0000082	0.16	Thyroid
								ITIH4	0.0000092	0.31	Brain - Caudate (basal ganglia)
								POC1A	0.000011	-0.31	Brain - Putamen (basal ganglia)
								SPCS1	0.000011	0.089	Muscle - Skeletal
								GLYCTK	0.000013	-0.29	Spleen
								NEK4	0.000016	-0.13	Skin - Not Sun Exposed (Suprapubic)
								ITIH4	0.000020	0.27	Spleen
								TMEM110	0.000024	0.12	Adipose - Subcutaneous
								SFMBT1	0.000026	0.16	Heart - Atrial Appendage
								NT5DC2	0.000026	0.17	Heart - Left Ventricle
								ITIH4	0.000030	0.21	Heart - Left Ventricle
								RP5-966M1.7	0.000031	-0.48	Brain - Putamen (basal ganglia)
								RP5-966M1.7	0.000037	-0.32	Brain - Cortex
								NT5DC2	0.000042	-0.19	Pancreas
								GLYCTK	0.000057	-0.10	Colon - Transverse
								GNL3	0.000069	-0.15	Brain - Caudate (basal ganglia)
								NEK4	0.000069	-0.18	Pituitary
								GLYCTK	0.000073	-0.17	Esophagus - Gastroesophageal Junction
								RP5-966M1.5	0.000084	-0.42	Brain - Cerebellar Hemisphere
								NT5DC2	0.000096	-0.13	Breast - Mammary Tissue
								RP5-1157M23.2	0.000097	-0.23	Skin - Not Sun Exposed (Suprapubic)
								GNL3	0.00010	-0.071	Lung
								GNL3	0.00011	-0.20	Adrenal Gland
								RP5-1157M23.2	0.00016	-0.14	Cells - Cultured fibroblasts
								SPCS1	0.00019	0.070	Whole Blood
								GNL3	0.00024	-0.075	Skin - Sun Exposed (Lower leg)
								RP5-966M1.7	0.00025	-0.24	Cells - Cultured fibroblasts
								TMEM110	0.00025	0.13	Nerve - Tibial
								GNL3	0.00028	-0.073	Thyroid
								NT5DC2	0.00032	-0.12	Adipose - Subcutaneous
								ALAS1	0.00043	0.089	Adipose - Subcutaneous
								DNAH1	0.00048	0.064	Cells - Cultured fibroblasts
3	rs11177	52687289	rs6762457	52575141	112148	0.91	0.96	PBRM1	1.7e-56	0.43	Thyroid
								NT5DC2	1.3e-31	-0.27	Skin - Sun Exposed (Lower leg)
								ITIH4	7.5e-29	0.61	Artery - Aorta
								ITIH4	2.2e-26	0.49	Artery - Tibial
								PBRM1	2.3e-24	0.17	Artery - Tibial
								ITIH4	4.9e-24	0.29	Whole Blood
								NT5DC2	6.7e-23	-0.22	Skin - Not Sun Exposed (Suprapubic)
								GNL3	1.2e-22	-0.13	Cells - Cultured fibroblasts
								NEK4	1.2e-22	-0.28	Thyroid
								ITIH4	2.1e-21	0.40	Cells - Cultured fibroblasts
								ITIH4	5.7e-21	0.34	Thyroid
								ITIH4	6.6e-20	0.39	Lung
								NT5DC2	3.8e-19	-0.24	Thyroid
								GNL3	5.9e-19	-0.56	Brain - Cerebellum
								NT5DC2	1.3e-18	-0.31	Colon - Transverse
								GNL3	6.9e-18	-0.27	Testis
								MUSTN1	6.8e-17	0.41	Artery - Aorta
								NEK4	1.0e-16	-0.24	Skin - Sun Exposed (Lower leg)
								NT5DC2	1.5e-16	-0.27	Testis
								GNL3	5.0e-16	-0.16	Nerve - Tibial
								NEK4	6.3e-16	-0.25	Nerve - Tibial
								ITIH4	9.3e-16	0.29	Skin - Not Sun Exposed (Suprapubic)
								RP5-966M1.7	2.7e-15	-0.63	Brain - Cerebellum
								GNL3	3.9e-15	-0.13	Muscle - Skeletal
								TMEM110	4.7e-15	0.32	Artery - Aorta
								GNL3	2.1e-14	-0.19	Artery - Tibial
								NT5DC2	4.1e-14	-0.19	Whole Blood
								GNL3	1.0e-13	-0.20	Esophagus - Muscularis
								ITIH4	2.7e-13	0.21	Adipose - Subcutaneous
								ITIH4	4.3e-13	0.28	Breast - Mammary Tissue
								NT5DC2	6.0e-13	-0.29	Spleen
								NEK4	7.8e-13	-0.20	Artery - Tibial
								ITIH4	8.0e-13	0.17	Muscle - Skeletal
								NT5DC2	8.2e-13	-0.20	Nerve - Tibial
								GNL3	8.7e-13	-0.51	Brain - Cerebellar Hemisphere
								ITIH4	1.7e-12	0.24	Nerve - Tibial
								NEK4	2.1e-12	-0.18	Cells - Cultured fibroblasts
								ITIH4	3.2e-12	0.28	Esophagus - Mucosa
								GNL3	4.6e-12	-0.16	Heart - Left Ventricle
								NEK4	8.0e-12	-0.24	Colon - Sigmoid
								MUSTN1	1.5e-11	0.18	Whole Blood
								NT5DC2	2.3e-11	0.26	Heart - Atrial Appendage
								TMEM110	2.6e-11	0.14	Whole Blood
								ITIH4	3.7e-11	0.40	Artery - Coronary
								NEK4	4.1e-11	-0.23	Adipose - Visceral (Omentum)
								NEK4	4.5e-11	-0.26	Breast - Mammary Tissue
								NEK4	6.1e-11	-0.14	Muscle - Skeletal
								GLYCTK	9.1e-11	-0.23	Nerve - Tibial
								NEK4	9.2e-11	-0.21	Esophagus - Gastroesophageal Junction
								NEK4	9.8e-11	-0.21	Esophagus - Mucosa
								ITIH4	1.3e-10	0.20	Skin - Sun Exposed (Lower leg)
								GLYCTK	1.9e-10	-0.21	Thyroid
								ITIH4	2.4e-10	0.21	Colon - Transverse
								NEK4	2.5e-10	-0.22	Heart - Atrial Appendage
								GLYCTK	2.7e-10	-0.16	Whole Blood
								NT5DC2	3.6e-10	-0.11	Cells - Cultured fibroblasts
								GNL3	5.5e-10	-0.18	Artery - Aorta
								NEK4	7.3e-10	-0.21	Adipose - Subcutaneous
								NT5DC2	7.7e-10	-0.22	Artery - Aorta
								NEK4	1.2e-9	-0.15	Esophagus - Muscularis
								GLYCTK	1.4e-9	-0.20	Esophagus - Mucosa
								GNL3	1.6e-9	-0.11	Colon - Transverse
								GNL3	1.8e-9	-0.18	Artery - Coronary
								TMEM110	2.1e-9	0.17	Muscle - Skeletal
								TMEM110	3.2e-9	0.22	Lung
								GNL3	3.5e-9	-0.20	Esophagus - Gastroesophageal Junction
								GLYCTK	4.6e-9	-0.17	Lung
								GNL3	5.1e-9	-0.11	Adipose - Subcutaneous
								GLYCTK-AS1	5.3e-9	0.30	Testis
								ITIH4	9.4e-9	0.31	Heart - Atrial Appendage
								ITIH1	1.1e-8	-0.28	Nerve - Tibial
								NEK4	1.1e-8	-0.14	Lung
								NT5DC2	2.5e-8	-0.29	Colon - Sigmoid
								GNL3	2.7e-8	-0.14	Stomach
								GNL3	3.1e-8	-0.13	Breast - Mammary Tissue
								ITIH4	3.2e-8	0.43	Brain - Hypothalamus
								RP5-966M1.7	8.9e-8	-0.43	Brain - Cerebellar Hemisphere
								ITIH4	1.5e-7	0.40	Brain - Cortex
								NT5DC2	1.8e-7	-0.27	Small Intestine - Terminal Ileum
								GNL3	2.2e-7	-0.13	Pancreas
								NEK4	2.3e-7	-0.18	Colon - Transverse
								RP11-894J14.2	2.4e-7	0.25	Artery - Tibial
								ITIH4	2.5e-7	0.52	Cells - EBV-transformed lymphocytes
								GNL3	2.5e-7	-0.23	Brain - Putamen (basal ganglia)
								GNL3	2.7e-7	-0.19	Pituitary
								WDR82	3.0e-7	0.10	Cells - Cultured fibroblasts
								GLT8D1	3.1e-7	0.12	Thyroid
								SERBP1P3	3.2e-7	0.27	Colon - Sigmoid
								PPM1M	3.3e-7	-0.37	Brain - Cerebellum
								NT5DC2	3.5e-7	-0.41	Cells - EBV-transformed lymphocytes
								ITIH4	4.6e-7	0.36	Pituitary
								NEK4	4.6e-7	-0.40	Minor Salivary Gland
								GLYCTK	4.6e-7	-0.36	Brain - Cerebellum
								GNL3	5.6e-7	-0.19	Colon - Sigmoid
								ITIH4	7.9e-7	0.15	Esophagus - Muscularis
								NEK4	9.9e-7	-0.20	Brain - Cerebellar Hemisphere
								ITIH4	0.0000010	0.19	Adipose - Visceral (Omentum)
								NEK4	0.0000011	-0.20	Spleen
								NT5DC2	0.0000011	-0.14	Lung
								PPM1M	0.0000011	-0.29	Brain - Cerebellar Hemisphere
								GNL3	0.0000013	-0.13	Heart - Atrial Appendage
								NT5DC2	0.0000015	-0.15	Artery - Tibial
								GNL3	0.0000016	-0.23	Brain - Hypothalamus
								ITIH4	0.0000019	-0.27	Pancreas
								PBRM1	0.0000020	-0.088	Cells - Cultured fibroblasts
								ITIH4	0.0000021	0.46	Brain - Amygdala
								NEK4	0.0000023	-0.12	Heart - Left Ventricle
								GLYCTK	0.0000025	-0.31	Pituitary
								NEK4	0.0000027	-0.22	Pancreas
								GLYCTK	0.0000033	-0.16	Esophagus - Muscularis
								ITIH4	0.0000035	0.24	Small Intestine - Terminal Ileum
								SFMBT1	0.0000038	0.12	Whole Blood
								NT5DC2	0.0000052	-0.14	Adipose - Visceral (Omentum)
								NEK4	0.0000062	-0.20	Brain - Cerebellum
								ITIH4	0.0000073	0.28	Brain - Putamen (basal ganglia)
								TMEM110	0.0000082	0.16	Thyroid
								ITIH4	0.0000092	0.31	Brain - Caudate (basal ganglia)
								POC1A	0.000011	-0.31	Brain - Putamen (basal ganglia)
								SPCS1	0.000011	0.089	Muscle - Skeletal
								GLYCTK	0.000013	-0.29	Spleen
								NEK4	0.000016	-0.13	Skin - Not Sun Exposed (Suprapubic)
								ITIH4	0.000020	0.27	Spleen
								TMEM110	0.000024	0.12	Adipose - Subcutaneous
								SFMBT1	0.000026	0.16	Heart - Atrial Appendage
								NT5DC2	0.000026	0.17	Heart - Left Ventricle
								ITIH4	0.000030	0.21	Heart - Left Ventricle
								RP5-966M1.7	0.000031	-0.48	Brain - Putamen (basal ganglia)
								RP5-966M1.7	0.000037	-0.32	Brain - Cortex
								NT5DC2	0.000042	-0.19	Pancreas
								GLYCTK	0.000057	-0.10	Colon - Transverse
								GNL3	0.000069	-0.15	Brain - Caudate (basal ganglia)
								NEK4	0.000069	-0.18	Pituitary
								GLYCTK	0.000073	-0.17	Esophagus - Gastroesophageal Junction
								RP5-966M1.5	0.000084	-0.42	Brain - Cerebellar Hemisphere
								NT5DC2	0.000096	-0.13	Breast - Mammary Tissue
								RP5-1157M23.2	0.000097	-0.23	Skin - Not Sun Exposed (Suprapubic)
								GNL3	0.00010	-0.071	Lung
								GNL3	0.00011	-0.20	Adrenal Gland
								RP5-1157M23.2	0.00016	-0.14	Cells - Cultured fibroblasts
								SPCS1	0.00019	0.070	Whole Blood
								GNL3	0.00024	-0.075	Skin - Sun Exposed (Lower leg)
								RP5-966M1.7	0.00025	-0.24	Cells - Cultured fibroblasts
								TMEM110	0.00025	0.13	Nerve - Tibial
								GNL3	0.00028	-0.073	Thyroid
								NT5DC2	0.00032	-0.12	Adipose - Subcutaneous
								ALAS1	0.00043	0.089	Adipose - Subcutaneous
								DNAH1	0.00048	0.064	Cells - Cultured fibroblasts
3	rs11177	52687289	rs6805156	52575346	111943	0.88	0.96	PBRM1	5.8e-63	0.44	Thyroid
								PBRM1	5.7e-26	0.17	Artery - Tibial
								NT5DC2	8.3e-26	-0.24	Skin - Sun Exposed (Lower leg)
								ITIH4	5.8e-24	0.54	Artery - Aorta
								NEK4	2.6e-23	-0.28	Thyroid
								GNL3	7.1e-23	-0.59	Brain - Cerebellum
								ITIH4	1.0e-21	0.26	Whole Blood
								GNL3	1.9e-21	-0.12	Cells - Cultured fibroblasts
								ITIH4	3.1e-21	0.43	Artery - Tibial
								NT5DC2	8.5e-21	-0.21	Skin - Not Sun Exposed (Suprapubic)
								ITIH4	1.6e-18	0.36	Cells - Cultured fibroblasts
								ITIH4	7.6e-18	0.35	Lung
								ITIH4	9.4e-18	0.31	Thyroid
								GNL3	2.2e-17	-0.26	Testis
								NEK4	1.6e-16	-0.23	Skin - Sun Exposed (Lower leg)
								RP5-966M1.7	2.6e-16	-0.63	Brain - Cerebellum
								GNL3	6.1e-16	-0.15	Nerve - Tibial
								MUSTN1	7.0e-16	0.39	Artery - Aorta
								NT5DC2	8.5e-16	-0.22	Nerve - Tibial
								GNL3	9.0e-16	-0.20	Artery - Tibial
								NT5DC2	1.7e-15	-0.21	Thyroid
								NEK4	2.0e-15	-0.24	Nerve - Tibial
								GLYCTK	1.4e-14	-0.24	Thyroid
								NEK4	1.5e-14	-0.16	Muscle - Skeletal
								GNL3	6.7e-14	-0.19	Esophagus - Muscularis
								NT5DC2	1.4e-13	-0.27	Colon - Transverse
								GNL3	2.1e-13	-0.12	Muscle - Skeletal
								NEK4	4.9e-13	-0.24	Heart - Atrial Appendage
								GLYCTK	5.1e-13	-0.20	Lung
								NEK4	5.8e-13	-0.20	Artery - Tibial
								GLYCTK	6.8e-13	-0.23	Esophagus - Mucosa
								NT5DC2	1.2e-12	0.26	Heart - Atrial Appendage
								GLYCTK	2.6e-12	-0.17	Whole Blood
								ITIH4	3.6e-12	0.19	Adipose - Subcutaneous
								NT5DC2	4.1e-12	-0.23	Testis
								ITIH4	4.3e-12	0.24	Skin - Not Sun Exposed (Suprapubic)
								TMEM110	4.6e-12	0.28	Artery - Aorta
								GNL3	4.8e-12	-0.15	Heart - Left Ventricle
								GLYCTK	7.3e-12	-0.24	Nerve - Tibial
								NEK4	1.1e-11	-0.23	Adipose - Visceral (Omentum)
								NEK4	1.1e-11	-0.21	Esophagus - Mucosa
								GNL3	1.6e-11	-0.45	Brain - Cerebellar Hemisphere
								NEK4	2.5e-11	-0.16	Cells - Cultured fibroblasts
								NEK4	2.5e-11	-0.26	Breast - Mammary Tissue
								ITIH4	5.3e-11	0.24	Breast - Mammary Tissue
								ITIH4	6.0e-11	0.20	Skin - Sun Exposed (Lower leg)
								ITIH4	8.8e-11	0.15	Muscle - Skeletal
								GNL3	1.1e-10	-0.19	Artery - Aorta
								ITIH4	1.1e-10	0.22	Nerve - Tibial
								TMEM110	1.2e-10	0.13	Whole Blood
								NEK4	1.3e-10	-0.22	Colon - Sigmoid
								GNL3	1.5e-10	-0.19	Artery - Coronary
								NEK4	1.8e-10	-0.15	Esophagus - Muscularis
								NEK4	2.7e-10	-0.21	Adipose - Subcutaneous
								NEK4	3.8e-10	-0.20	Esophagus - Gastroesophageal Junction
								ITIH4	6.3e-10	0.20	Colon - Transverse
								GNL3	9.9e-10	-0.11	Colon - Transverse
								ITIH4	1.2e-9	0.24	Esophagus - Mucosa
								TMEM110	1.5e-9	0.17	Muscle - Skeletal
								MUSTN1	1.7e-9	0.15	Whole Blood
								NEK4	3.7e-9	-0.20	Colon - Transverse
								ITIH4	5.1e-9	0.35	Artery - Coronary
								TMEM110	5.8e-9	0.21	Lung
								GNL3	1.0e-8	-0.11	Adipose - Subcutaneous
								NT5DC2	1.4e-8	-0.23	Spleen
								GLYCTK-AS1	2.1e-8	0.28	Testis
								GNL3	2.7e-8	-0.24	Brain - Hypothalamus
								GLT8D1	3.1e-8	0.13	Thyroid
								GNL3	3.3e-8	-0.19	Esophagus - Gastroesophageal Junction
								RP5-966M1.7	3.9e-8	-0.41	Brain - Cerebellar Hemisphere
								NT5DC2	5.9e-8	-0.092	Cells - Cultured fibroblasts
								ITIH1	1.0e-7	-0.25	Nerve - Tibial
								PBRM1	1.0e-7	-0.094	Cells - Cultured fibroblasts
								GLYCTK	1.1e-7	-0.37	Brain - Cerebellum
								NT5DC2	1.6e-7	-0.13	Whole Blood
								GNL3	1.8e-7	-0.13	Heart - Atrial Appendage
								NT5DC2	2.8e-7	-0.18	Artery - Aorta
								ITIH4	3.0e-7	0.26	Heart - Atrial Appendage
								GLYCTK	3.0e-7	-0.17	Esophagus - Muscularis
								GNL3	5.2e-7	-0.18	Pituitary
								ITIH4	5.3e-7	0.37	Brain - Hypothalamus
								ITIH4	5.7e-7	0.19	Adipose - Visceral (Omentum)
								NEK4	7.1e-7	-0.21	Brain - Cerebellum
								NEK4	7.4e-7	-0.23	Pancreas
								RP11-894J14.2	8.0e-7	0.23	Artery - Tibial
								WDR82	0.0000021	0.092	Cells - Cultured fibroblasts
								ITIH4	0.0000023	0.33	Pituitary
								GLYCTK	0.0000024	-0.30	Pituitary
								GLYCTK	0.0000027	-0.30	Spleen
								NT5DC2	0.0000027	-0.24	Small Intestine - Terminal Ileum
								ITIH4	0.0000027	0.14	Esophagus - Muscularis
								ITIH4	0.0000030	0.34	Brain - Cortex
								RP5-966M1.7	0.0000038	-0.52	Brain - Putamen (basal ganglia)
								GNL3	0.0000042	-0.11	Breast - Mammary Tissue
								ITIH4	0.0000042	0.44	Cells - EBV-transformed lymphocytes
								NEK4	0.0000047	-0.11	Lung
								NEK4	0.0000051	-0.13	Skin - Not Sun Exposed (Suprapubic)
								ITIH4	0.0000053	-0.26	Pancreas
								NT5DC2	0.0000060	-0.13	Lung
								NEK4	0.0000062	-0.34	Minor Salivary Gland
								PPM1M	0.0000066	-0.32	Brain - Cerebellum
								NT5DC2	0.0000067	0.18	Heart - Left Ventricle
								PPM1M	0.0000068	-0.25	Brain - Cerebellar Hemisphere
								NT5DC2	0.0000070	-0.13	Adipose - Visceral (Omentum)
								GLYCTK	0.0000076	-0.11	Colon - Transverse
								NEK4	0.0000095	-0.17	Spleen
								GNL3	0.000011	-0.23	Adrenal Gland
								SFMBT1	0.000011	0.10	Whole Blood
								ITIH4	0.000012	0.27	Brain - Putamen (basal ganglia)
								NEK4	0.000013	-0.11	Heart - Left Ventricle
								GNL3	0.000013	-0.19	Brain - Putamen (basal ganglia)
								RP5-1157M23.2	0.000013	-0.16	Cells - Cultured fibroblasts
								RP5-966M1.7	0.000014	-0.33	Brain - Cortex
								TMEM110	0.000016	0.15	Thyroid
								POC1A	0.000016	-0.30	Brain - Putamen (basal ganglia)
								NT5DC2	0.000017	-0.33	Cells - EBV-transformed lymphocytes
								GLYCTK	0.000017	-0.18	Esophagus - Gastroesophageal Junction
								GNL3	0.000019	-0.11	Stomach
								GNL3	0.000025	-0.11	Pancreas
								NT5DC2	0.000032	-0.13	Artery - Tibial
								GLYCTK	0.000033	-0.15	Pancreas
								GLYCTK	0.000034	-0.19	Heart - Atrial Appendage
								GNL3	0.000052	-0.15	Colon - Sigmoid
								NEK4	0.000053	-0.17	Adrenal Gland
								NEK4	0.000057	-0.18	Pituitary
								TMEM110	0.000058	0.11	Adipose - Subcutaneous
								ITIH4	0.000059	0.21	Small Intestine - Terminal Ileum
								SERBP1P3	0.000071	0.20	Colon - Sigmoid
								RP5-966M1.7	0.000073	-0.25	Cells - Cultured fibroblasts
								TMEM110	0.000079	0.13	Nerve - Tibial
								GLT8D1	0.000095	-0.22	Brain - Nucleus accumbens (basal ganglia)
								GLYCTK	0.000098	-0.16	Artery - Aorta
								GNL3	0.00010	-0.069	Lung
								GLYCTK	0.00010	-0.12	Skin - Sun Exposed (Lower leg)
								GNL3	0.00010	-0.14	Brain - Caudate (basal ganglia)
								SPCS1	0.00010	0.069	Whole Blood
								PRKCD	0.00011	0.15	Esophagus - Gastroesophageal Junction
								NEK4	0.00012	-0.14	Stomach
								SFMBT1	0.00012	0.15	Esophagus - Gastroesophageal Junction
								RP5-1157M23.2	0.00015	-0.20	Nerve - Tibial
								NT5DC2	0.00016	-0.19	Colon - Sigmoid
								ITIH1	0.00016	0.23	Testis
								SPCS1	0.00025	0.049	Cells - Cultured fibroblasts
								PPM1M	0.00034	-0.16	Testis
								RP5-1157M23.2	0.00035	-0.21	Skin - Not Sun Exposed (Suprapubic)
3	rs11177	52687289	rs7652191	52576399	110890	0.88	0.96	PBRM1	8.6e-63	0.44	Thyroid
								PBRM1	4.2e-26	0.17	Artery - Tibial
								NT5DC2	7.5e-26	-0.24	Skin - Sun Exposed (Lower leg)
								ITIH4	5.0e-24	0.54	Artery - Aorta
								NEK4	1.5e-23	-0.28	Thyroid
								GNL3	7.1e-23	-0.59	Brain - Cerebellum
								ITIH4	5.0e-22	0.27	Whole Blood
								GNL3	1.9e-21	-0.12	Cells - Cultured fibroblasts
								NT5DC2	2.8e-21	-0.21	Skin - Not Sun Exposed (Suprapubic)
								ITIH4	2.9e-21	0.43	Artery - Tibial
								ITIH4	1.6e-18	0.36	Cells - Cultured fibroblasts
								ITIH4	6.1e-18	0.31	Thyroid
								GNL3	6.5e-18	-0.27	Testis
								ITIH4	8.2e-18	0.35	Lung
								RP5-966M1.7	2.6e-16	-0.63	Brain - Cerebellum
								NEK4	4.6e-16	-0.23	Skin - Sun Exposed (Lower leg)
								NT5DC2	5.9e-16	-0.22	Nerve - Tibial
								GNL3	6.8e-16	-0.15	Nerve - Tibial
								MUSTN1	7.0e-16	0.39	Artery - Aorta
								GNL3	8.7e-16	-0.20	Artery - Tibial
								NEK4	1.3e-15	-0.24	Nerve - Tibial
								NT5DC2	1.5e-15	-0.21	Thyroid
								GLYCTK	1.4e-14	-0.24	Thyroid
								NEK4	4.2e-14	-0.16	Muscle - Skeletal
								GNL3	4.7e-14	-0.20	Esophagus - Muscularis
								NT5DC2	4.9e-14	-0.27	Colon - Transverse
								GNL3	2.0e-13	-0.12	Muscle - Skeletal
								NEK4	4.9e-13	-0.24	Heart - Atrial Appendage
								NEK4	6.0e-13	-0.20	Artery - Tibial
								GLYCTK	7.2e-13	-0.20	Lung
								GLYCTK	1.0e-12	-0.23	Esophagus - Mucosa
								NT5DC2	1.2e-12	0.26	Heart - Atrial Appendage
								ITIH4	1.4e-12	0.20	Adipose - Subcutaneous
								NT5DC2	1.4e-12	-0.23	Testis
								GLYCTK	2.5e-12	-0.17	Whole Blood
								ITIH4	3.6e-12	0.24	Skin - Not Sun Exposed (Suprapubic)
								GLYCTK	3.9e-12	-0.24	Nerve - Tibial
								TMEM110	4.1e-12	0.28	Artery - Aorta
								GNL3	4.8e-12	-0.15	Heart - Left Ventricle
								NEK4	8.4e-12	-0.23	Adipose - Visceral (Omentum)
								NEK4	1.2e-11	-0.21	Esophagus - Mucosa
								GNL3	1.6e-11	-0.45	Brain - Cerebellar Hemisphere
								NEK4	2.5e-11	-0.16	Cells - Cultured fibroblasts
								NEK4	2.5e-11	-0.26	Breast - Mammary Tissue
								ITIH4	4.0e-11	0.20	Skin - Sun Exposed (Lower leg)
								ITIH4	5.2e-11	0.22	Nerve - Tibial
								ITIH4	5.3e-11	0.24	Breast - Mammary Tissue
								NEK4	5.7e-11	-0.23	Colon - Sigmoid
								TMEM110	8.1e-11	0.13	Whole Blood
								GNL3	8.4e-11	-0.19	Artery - Aorta
								ITIH4	9.9e-11	0.15	Muscle - Skeletal
								NEK4	1.0e-10	-0.15	Esophagus - Muscularis
								GNL3	1.5e-10	-0.19	Artery - Coronary
								NEK4	1.5e-10	-0.21	Adipose - Subcutaneous
								NEK4	3.8e-10	-0.20	Esophagus - Gastroesophageal Junction
								ITIH4	9.1e-10	0.20	Colon - Transverse
								ITIH4	1.0e-9	0.24	Esophagus - Mucosa
								GNL3	1.0e-9	-0.11	Colon - Transverse
								MUSTN1	1.2e-9	0.16	Whole Blood
								NEK4	1.8e-9	-0.20	Colon - Transverse
								TMEM110	2.0e-9	0.17	Muscle - Skeletal
								ITIH4	5.1e-9	0.35	Artery - Coronary
								NT5DC2	5.2e-9	-0.23	Spleen
								TMEM110	7.5e-9	0.21	Lung
								GNL3	1.0e-8	-0.11	Adipose - Subcutaneous
								GLYCTK-AS1	1.4e-8	0.29	Testis
								GNL3	2.7e-8	-0.24	Brain - Hypothalamus
								GNL3	3.3e-8	-0.19	Esophagus - Gastroesophageal Junction
								RP5-966M1.7	3.9e-8	-0.41	Brain - Cerebellar Hemisphere
								GLT8D1	4.0e-8	0.12	Thyroid
								NT5DC2	5.9e-8	-0.092	Cells - Cultured fibroblasts
								NT5DC2	9.8e-8	-0.13	Whole Blood
								PBRM1	1.0e-7	-0.094	Cells - Cultured fibroblasts
								ITIH1	1.1e-7	-0.25	Nerve - Tibial
								GLYCTK	1.1e-7	-0.37	Brain - Cerebellum
								NT5DC2	1.4e-7	-0.18	Artery - Aorta
								GNL3	1.8e-7	-0.13	Heart - Atrial Appendage
								GLYCTK	1.8e-7	-0.17	Esophagus - Muscularis
								ITIH4	3.0e-7	0.26	Heart - Atrial Appendage
								RP11-894J14.2	5.1e-7	0.24	Artery - Tibial
								GNL3	5.2e-7	-0.18	Pituitary
								ITIH4	5.2e-7	0.19	Adipose - Visceral (Omentum)
								ITIH4	5.3e-7	0.37	Brain - Hypothalamus
								NEK4	7.1e-7	-0.21	Brain - Cerebellum
								NEK4	0.0000011	-0.23	Pancreas
								NT5DC2	0.0000011	-0.25	Small Intestine - Terminal Ileum
								WDR82	0.0000021	0.092	Cells - Cultured fibroblasts
								ITIH4	0.0000023	0.14	Esophagus - Muscularis
								ITIH4	0.0000023	0.33	Pituitary
								GLYCTK	0.0000023	-0.30	Spleen
								GLYCTK	0.0000024	-0.30	Pituitary
								ITIH4	0.0000026	0.44	Cells - EBV-transformed lymphocytes
								ITIH4	0.0000030	0.34	Brain - Cortex
[truncated: 62,034 more rows]
[truncated: 1 more columns]
