# Supplementary material for: Intergenic Interactions of SBNO1, NFAT5 and GLT8D1 Determine the Susceptibility to Knee Osteoarthritis among Europeans of Russia
Source: Life (Basel). 2023 Feb 1;13(2):405. doi: 10.3390/life13020405 (PMC9960278; doi:10.3390/life13020405)
Supplement: Supplementary file 1 [file life-13-00405-s001.zip › +-Suppl table S11.xlsx]

## Sheet: Лист1
Supplementary Table 11. sQTL values of the KOA-associated SNPs of the candidate genes
(according to Genotype-Tissue Expression (GTEx) (http://www.gtexportal.org/)) ( р <8.0E5. FDR≤0.05)
Chr	SNP	Gene Symbol	Variant Id	Intron Id	p	Effect Size (β)	Tissue
1	rs2820436	RP11-392O17.1	chr1_219467338_A_C_b38	219449233:219458858:clu_57514	4.8e-21	0.56	Adipose - Subcutaneous
		RP11-392O17.1	chr1_219467338_A_C_b38	219449233:219450081:clu_59041	5.3e-15	0.44	Skin - Sun Exposed (Lower leg)
		RP11-392O17.1	chr1_219467338_A_C_b38	219449233:219458858:clu_58221	2.9e-11	0.47	Breast - Mammary Tissue
1	rs2820443	RP11-392O17.1	chr1_219580167_T_C_b38	219449233:219458858:clu_57514	2.1e-11	-0.47	Adipose - Subcutaneous
		RP11-392O17.1	chr1_219580167_T_C_b38	219449233:219450081:clu_59041	5.5e-11	-0.42	Skin - Sun Exposed (Lower leg)
		RP11-392O17.1	chr1_219580167_T_C_b38	219410267:219411849:clu_45764	8.7e-8	-0.51	Pancreas
3	rs11177	NT5DC2	chr3_52687289_G_A_b38	52524611:52524963:clu_46184	1.5e-84	0.98	Skin - Sun Exposed (Lower leg)
		NT5DC2	chr3_52687289_G_A_b38	52524611:52524963:clu_36140	6.7e-82	1.1	Cells - Cultured fibroblasts
		NT5DC2	chr3_52687289_G_A_b38	52524611:52524963:clu_45099	2.4e-79	1	Skin - Not Sun Exposed (Suprapubic)
		NT5DC2	chr3_52687289_G_A_b38	52524611:52524963:clu_46495	6.0e-71	0.94	Nerve - Tibial
		NT5DC2	chr3_52687289_G_A_b38	52524611:52524963:clu_41674	1.8e-64	1	Esophagus - Mucosa
		PBRM1	chr3_52687289_G_A_b38	52561968:52562382:clu_80326	1.7e-62	1	Testis
		NT5DC2	chr3_52687289_G_A_b38	52524611:52524963:clu_80306	3.0e-58	1.1	Testis
		NT5DC2	chr3_52687289_G_A_b38	52524611:52524963:clu_48049	1.8e-50	0.81	Thyroid
		NT5DC2	chr3_52687289_G_A_b38	52524611:52524963:clu_48049	1.8e-50	0.81	Thyroid
		NT5DC2	chr3_52687289_G_A_b38	52524611:52524963:clu_39631	2.7e-46	0.93	Heart - Atrial Appendage
		NT5DC2	chr3_52687289_G_A_b38	52524611:52524963:clu_41468	1.4e-45	0.81	Esophagus - Muscularis
		NT5DC2	chr3_52687289_G_A_b38	52524611:52524963:clu_39601	1.1e-41	0.79	Esophagus - Gastroesophageal Junction
		NT5DC2	chr3_52687289_G_A_b38	52524611:52524963:clu_47506	1.7e-41	0.76	Lung
		NT5DC2	chr3_52687289_G_A_b38	52524611:52524963:clu_35728	4.2e-36	0.91	Heart - Left Ventricle
		NT5DC2	chr3_52687289_G_A_b38	52524611:52524963:clu_35728	4.2e-36	0.91	Heart - Left Ventricle
		PHF7	chr3_52687289_G_A_b38	52421754:52423091:clu_80263	2.6e-35	-0.88	Testis
		NT5DC2	chr3_52687289_G_A_b38	52524611:52524963:clu_41156	2.4e-32	1	Prostate
		NT5DC2	chr3_52687289_G_A_b38	52529334:52533506:clu_45144	9.8e-30	0.62	Adipose - Subcutaneous
		NT5DC2	chr3_52687289_G_A_b38	52524611:52524963:clu_35694	1.5e-28	0.99	Adrenal Gland
		NT5DC2	chr3_52687289_G_A_b38	52524611:52524963:clu_35694	1.5e-28	0.99	Adrenal Gland
		NT5DC2	chr3_52687289_G_A_b38	52524611:52524963:clu_37244	2.8e-28	0.83	Artery - Coronary
		ITIH1	chr3_52687289_G_A_b38	52787612:52787986:clu_30657	6.2e-28	-0.8	Liver
		GLT8D1	chr3_52687289_G_A_b38	52696659:52697721:clu_48077	6.6e-28	-0.66	Thyroid
		NT5DC2	chr3_52687289_G_A_b38	52529334:52533506:clu_42725	1.7e-24	0.94	Pituitary
		ITIH3	chr3_52687289_G_A_b38	52801146:52802334:clu_30663	6.3e-24	0.81	Liver
		NT5DC2	chr3_52687289_G_A_b38	52524611:52524963:clu_38236	1.1e-23	0.96	Brain - Cerebellum
		NT5DC2	chr3_52687289_G_A_b38	52524611:52524963:clu_31719	1.6e-22	1.1	Cells - EBV-transformed lymphocytes
		STAB1	chr3_52687289_G_A_b38	52519609:52519944:clu_38737	3.8e-22	-0.9	Spleen
		TMEM110	chr3_52687289_G_A_b38	52835190:52835789:clu_35828	9.7e-21	-0.54	Whole Blood
		NT5DC2	chr3_52687289_G_A_b38	52524611:52524963:clu_35764	1.5e-19	1	Vagina
		GLT8D1	chr3_52687289_G_A_b38	52696659:52697721:clu_80345	3.2e-19	-0.68	Testis
		NT5DC2	chr3_52687289_G_A_b38	52529334:52533506:clu_41562	4.0e-19	0.5	Artery - Tibial
		NT5DC2	chr3_52687289_G_A_b38	52529334:52533506:clu_43877	3.5e-18	0.45	Adipose - Visceral (Omentum)
		NT5DC2	chr3_52687289_G_A_b38	52529334:52533506:clu_43714	1.9e-17	0.58	Colon - Transverse
		ITIH4	chr3_52687289_G_A_b38	52814071:52816884:clu_41596	2.4e-17	-0.39	Artery - Tibial
		PBRM1	chr3_52687289_G_A_b38	52658315:52662133:clu_36155	2.8e-16	0.5	Cells - Cultured fibroblasts
		PBRM1	chr3_52687289_G_A_b38	52658315:52662133:clu_36155	2.8e-16	0.5	Cells - Cultured fibroblasts
		NT5DC2	chr3_52687289_G_A_b38	52524611:52524963:clu_36415	3.8e-16	0.84	Brain - Cerebellar Hemisphere
		GNL3	chr3_52687289_G_A_b38	52686202:52686769:clu_36158	4.4e-15	-0.46	Cells - Cultured fibroblasts
		ITIH3	chr3_52687289_G_A_b38	52797930:52798966:clu_41606	5.8e-15	0.35	Artery - Tibial
		NT5DC2	chr3_52687289_G_A_b38	52529334:52533506:clu_40444	8.8e-15	0.61	Colon - Sigmoid
		NT5DC2	chr3_52687289_G_A_b38	52529334:52533506:clu_45589	3.7e-14	0.45	Breast - Mammary Tissue
		NT5DC2	chr3_52687289_G_A_b38	52529334:52533506:clu_35965	4.9e-14	0.72	Ovary
		NT5DC2	chr3_52687289_G_A_b38	52529334:52533506:clu_40027	1.4e-13	0.42	Muscle - Skeletal
		MUSTN1	chr3_52687289_G_A_b38	52830670:52833114:clu_46553	2.5e-13	-0.48	Nerve - Tibial
		ITIH3	chr3_52687289_G_A_b38	52801146:52802334:clu_37286	3.1e-13	0.68	Artery - Coronary
		ITIH3	chr3_52687289_G_A_b38	52801146:52802334:clu_37286	3.1e-13	0.68	Artery - Coronary
		MUSTN1	chr3_52687289_G_A_b38	52830670:52833114:clu_48104	7.6e-13	-0.43	Thyroid
		GLT8D1	chr3_52687289_G_A_b38	52700496:52705447:clu_36165	7.6e-13	0.43	Cells - Cultured fibroblasts
		GLT8D1	chr3_52687289_G_A_b38	52696659:52697721:clu_41492	1.0e-12	-0.48	Esophagus - Muscularis
		GLT8D1	chr3_52687289_G_A_b38	52696659:52697721:clu_41492	1.0e-12	-0.48	Esophagus - Muscularis
		GLT8D1	chr3_52687289_G_A_b38	52700496:52705447:clu_45166	1.1e-12	0.42	Adipose - Subcutaneous
		NT5DC2	chr3_52687289_G_A_b38	52529334:52533506:clu_36028	2.7e-12	0.86	Minor Salivary Gland
		NT5DC2	chr3_52687289_G_A_b38	52529334:52533506:clu_39836	5.7e-12	0.42	Artery - Aorta
		GLT8D1	chr3_52687289_G_A_b38	52696659:52697721:clu_39861	8.9e-12	-0.54	Artery - Aorta
		TMEM110	chr3_52687289_G_A_b38	52835190:52835789:clu_47573	9.0e-12	-0.47	Lung
		NT5DC2	chr3_52687289_G_A_b38	52529334:52533506:clu_40242	2.4e-11	0.53	Stomach
		GLT8D1	chr3_52687289_G_A_b38	52696659:52697721:clu_46520	1.5e-10	-0.4	Nerve - Tibial
		NT5DC2	chr3_52687289_G_A_b38	52529334:52533506:clu_40059	1.7e-10	0.67	Small Intestine - Terminal Ileum
		GNL3	chr3_52687289_G_A_b38	52686202:52686769:clu_36428	2.0e-10	-0.67	Brain - Cerebellar Hemisphere
		GNL3	chr3_52687289_G_A_b38	52686202:52686769:clu_36428	2.0e-10	-0.67	Brain - Cerebellar Hemisphere
		PBRM1	chr3_52687289_G_A_b38	52658315:52662133:clu_45158	2.5e-10	0.36	Adipose - Subcutaneous
		PBRM1	chr3_52687289_G_A_b38	52658315:52662133:clu_45158	2.5e-10	0.36	Adipose - Subcutaneous
		NT5DC2	chr3_52687289_G_A_b38	52529334:52533506:clu_35787	2.9e-10	0.34	Whole Blood
		NT5DC2	chr3_52687289_G_A_b38	52529334:52533506:clu_33870	3.4e-10	0.69	Uterus
		MUSTN1	chr3_52687289_G_A_b38	52830670:52833114:clu_39886	5.4e-10	-0.46	Artery - Aorta
		PBRM1	chr3_52687289_G_A_b38	52658315:52662133:clu_46510	1.1e-9	0.31	Nerve - Tibial
		PBRM1	chr3_52687289_G_A_b38	52658315:52662133:clu_46510	1.1e-9	0.31	Nerve - Tibial
		GLT8D1	chr3_52687289_G_A_b38	52700496:52705447:clu_41588	1.5e-9	0.37	Artery - Tibial
		ITIH4	chr3_52687289_G_A_b38	52814071:52816884:clu_39878	2.1e-9	-0.41	Artery - Aorta
		GLT8D1	chr3_52687289_G_A_b38	52696659:52697721:clu_35718	2.1e-9	-0.58	Adrenal Gland
		GLT8D1	chr3_52687289_G_A_b38	52696659:52697721:clu_45612	2.3e-9	-0.42	Breast - Mammary Tissue
		ITIH4	chr3_52687289_G_A_b38	52818536:52819393:clu_40071	3.1e-9	-0.24	Muscle - Skeletal
		ITIH4	chr3_52687289_G_A_b38	52818536:52819393:clu_40071	3.1e-9	-0.24	Muscle - Skeletal
		MUSTN1	chr3_52687289_G_A_b38	52830670:52833114:clu_41601	4.8e-9	-0.34	Artery - Tibial
		GNL3	chr3_52687289_G_A_b38	52686202:52686769:clu_38249	4.9e-9	-0.58	Brain - Cerebellum
		SMIM4	chr3_52687289_G_A_b38	52534148:52534803:clu_80322	7.7e-9	0.44	Testis
		NT5DC2	chr3_52687289_G_A_b38	52524611:52524817:clu_33904	8.2e-9	-0.71	Brain - Hypothalamus
		NT5DC2	chr3_52687289_G_A_b38	52529334:52533506:clu_38745	1.2e-8	0.51	Spleen
		GLT8D1	chr3_52687289_G_A_b38	52696659:52697721:clu_47543	1.3e-8	-0.36	Lung
		GLT8D1	chr3_52687289_G_A_b38	52696659:52697721:clu_47543	1.3e-8	-0.36	Lung
		TMEM110	chr3_52687289_G_A_b38	52835190:52835789:clu_48106	2.7e-8	-0.37	Thyroid
		TMEM110	chr3_52687289_G_A_b38	52835190:52835789:clu_30671	3.2e-8	-0.58	Liver
		GLT8D1	chr3_52687289_G_A_b38	52696659:52697721:clu_43736	3.4e-8	-0.41	Colon - Transverse
		GLT8D1	chr3_52687289_G_A_b38	52700496:52705447:clu_46210	4.6e-8	0.34	Skin - Sun Exposed (Lower leg)
		GLT8D1	chr3_52687289_G_A_b38	52696659:52697721:clu_43901	6.2e-8	-0.35	Adipose - Visceral (Omentum)
		GLT8D1	chr3_52687289_G_A_b38	52696659:52697721:clu_43901	6.2e-8	-0.35	Adipose - Visceral (Omentum)
		GLT8D1	chr3_52687289_G_A_b38	52696659:52697721:clu_42746	6.8e-8	-0.49	Pituitary
		PBRM1	chr3_52687289_G_A_b38	52658315:52662133:clu_41480	6.8e-8	0.31	Esophagus - Muscularis
		SMIM4	chr3_52687289_G_A_b38	52534877:52540424:clu_36146	1.5e-7	0.23	Cells - Cultured fibroblasts
		ITIH4	chr3_52687289_G_A_b38	52814071:52816884:clu_48095	1.7e-7	-0.28	Thyroid
		PBRM1	chr3_52687289_G_A_b38	52658315:52662133:clu_45602	2.2e-7	0.32	Breast - Mammary Tissue
		GNL3	chr3_52687289_G_A_b38	52686202:52686769:clu_42737	2.2e-7	-0.51	Pituitary
		MUSTN1	chr3_52687289_G_A_b38	52830670:52833114:clu_47571	2.4e-7	-0.35	Lung
		GLT8D1	chr3_52687289_G_A_b38	52696659:52697721:clu_39627	2.5e-7	-0.41	Esophagus - Gastroesophageal Junction
		GNL3	chr3_52687289_G_A_b38	52686202:52686769:clu_33235	2.6e-7	-0.53	Brain - Frontal Cortex (BA9)
		MUSTN1	chr3_52687289_G_A_b38	52830670:52833114:clu_38789	4.7e-7	-0.47	Spleen
		GNL3	chr3_52687289_G_A_b38	52686202:52686769:clu_43893	4.9e-7	-0.3	Adipose - Visceral (Omentum)
		GNL3	chr3_52687289_G_A_b38	52686202:52686769:clu_46511	6.5e-7	-0.29	Nerve - Tibial
		ITIH4	chr3_52687289_G_A_b38	52814071:52816884:clu_46544	6.7e-7	-0.27	Nerve - Tibial
		GLT8D1	chr3_52687289_G_A_b38	52696659:52697721:clu_41699	9.2e-7	-0.31	Esophagus - Mucosa
		NT5DC2	chr3_52687289_G_A_b38	52529334:52532163:clu_35906	0.0000011	-0.37	Pancreas
		SMIM4	chr3_52687289_G_A_b38	52534877:52540424:clu_43880	0.0000011	0.28	Adipose - Visceral (Omentum)
		MUSTN1	chr3_52687289_G_A_b38	52830670:52833114:clu_40060	0.0000014	-0.25	Muscle - Skeletal
		NT5DC2	chr3_52687289_G_A_b38	52529334:52533506:clu_30990	0.0000018	0.58	Brain - Putamen (basal ganglia)
		MUSTN1	chr3_52687289_G_A_b38	52830670:52833114:clu_40283	0.0000021	-0.38	Stomach
		MUSTN1	chr3_52687289_G_A_b38	52830670:52833114:clu_45639	0.0000024	-0.37	Breast - Mammary Tissue
		SMIM4	chr3_52687289_G_A_b38	52534877:52540424:clu_39605	0.0000024	0.35	Esophagus - Gastroesophageal Junction
		TMEM110	chr3_52687289_G_A_b38	52835190:52835789:clu_38791	0.0000028	-0.46	Spleen
		SMIM4	chr3_52687289_G_A_b38	52536906:52540424:clu_45147	0.0000031	-0.26	Adipose - Subcutaneous
		NT5DC2	chr3_52687289_G_A_b38	52529334:52532163:clu_35737	0.0000032	-0.43	Brain - Cortex
		SMIM4	chr3_52687289_G_A_b38	52534148:52534803:clu_42726	0.0000072	0.44	Pituitary
		TMEM110	chr3_52687289_G_A_b38	52835190:52835789:clu_39653	0.0000073	-0.39	Esophagus - Gastroesophageal Junction
		GNL3	chr3_52687289_G_A_b38	52686105:52686769:clu_48066	0.0000098	0.28	Thyroid
		MUSTN1	chr3_52687289_G_A_b38	52830670:52833114:clu_46236	0.000012	-0.28	Skin - Sun Exposed (Lower leg)
3	rs6976	NT5DC2	chr3_52694788_C_T_b38	52524611:52524963:clu_46184	2.2e-81	0.97	Skin - Sun Exposed (Lower leg)
		NT5DC2	chr3_52694788_C_T_b38	52524611:52524963:clu_36140	7.8e-80	1.1	Cells - Cultured fibroblasts
		NT5DC2	chr3_52694788_C_T_b38	52524611:52524963:clu_45099	2.0e-75	1	Skin - Not Sun Exposed (Suprapubic)
		NT5DC2	chr3_52694788_C_T_b38	52524611:52524963:clu_46495	8.3e-68	0.93	Nerve - Tibial
		NT5DC2	chr3_52694788_C_T_b38	52524611:52524963:clu_41674	6.3e-64	1.1	Esophagus - Mucosa
		PBRM1	chr3_52694788_C_T_b38	52561968:52562382:clu_80326	1.1e-58	1	Testis
		NT5DC2	chr3_52694788_C_T_b38	52524611:52524963:clu_80306	1.0e-54	1.1	Testis
		NT5DC2	chr3_52694788_C_T_b38	52524611:52524963:clu_48049	2.5e-50	0.81	Thyroid
		NT5DC2	chr3_52694788_C_T_b38	52524611:52524963:clu_48049	2.5e-50	0.81	Thyroid
		NT5DC2	chr3_52694788_C_T_b38	52524611:52524963:clu_39631	8.7e-46	0.93	Heart - Atrial Appendage
		NT5DC2	chr3_52694788_C_T_b38	52524611:52524963:clu_41468	4.3e-45	0.81	Esophagus - Muscularis
		NT5DC2	chr3_52694788_C_T_b38	52524611:52524963:clu_47506	5.6e-41	0.76	Lung
		NT5DC2	chr3_52694788_C_T_b38	52524611:52524963:clu_39601	1.6e-39	0.79	Esophagus - Gastroesophageal Junction
		NT5DC2	chr3_52694788_C_T_b38	52524611:52524963:clu_35728	1.9e-35	0.9	Heart - Left Ventricle
		NT5DC2	chr3_52694788_C_T_b38	52524611:52524963:clu_35728	1.9e-35	0.9	Heart - Left Ventricle
		PHF7	chr3_52694788_C_T_b38	52421754:52423091:clu_80263	2.6e-35	-0.89	Testis
		NT5DC2	chr3_52694788_C_T_b38	52524611:52524963:clu_41156	2.8e-32	1	Prostate
		NT5DC2	chr3_52694788_C_T_b38	52529334:52533506:clu_45144	2.0e-29	0.62	Adipose - Subcutaneous
		ITIH1	chr3_52694788_C_T_b38	52787612:52787986:clu_30657	6.7e-29	-0.81	Liver
		NT5DC2	chr3_52694788_C_T_b38	52524611:52524963:clu_35694	8.4e-28	0.99	Adrenal Gland
		NT5DC2	chr3_52694788_C_T_b38	52524611:52524963:clu_35694	8.4e-28	0.99	Adrenal Gland
		NT5DC2	chr3_52694788_C_T_b38	52524611:52524963:clu_37244	3.1e-27	0.83	Artery - Coronary
		GLT8D1	chr3_52694788_C_T_b38	52696659:52697721:clu_48077	7.9e-27	-0.65	Thyroid
		NT5DC2	chr3_52694788_C_T_b38	52529334:52533506:clu_42725	1.2e-24	0.95	Pituitary
		ITIH3	chr3_52694788_C_T_b38	52801146:52802334:clu_30663	1.2e-23	0.81	Liver
		NT5DC2	chr3_52694788_C_T_b38	52524611:52524963:clu_38236	2.5e-22	0.94	Brain - Cerebellum
		NT5DC2	chr3_52694788_C_T_b38	52524611:52524963:clu_31719	7.5e-22	1.1	Cells - EBV-transformed lymphocytes
		STAB1	chr3_52694788_C_T_b38	52519609:52519944:clu_38737	1.1e-21	-0.9	Spleen
		TMEM110	chr3_52694788_C_T_b38	52835190:52835789:clu_35828	3.8e-21	-0.54	Whole Blood
		NT5DC2	chr3_52694788_C_T_b38	52529334:52533506:clu_41562	7.7e-20	0.51	Artery - Tibial
		GLT8D1	chr3_52694788_C_T_b38	52696659:52697721:clu_80345	2.2e-19	-0.68	Testis
		NT5DC2	chr3_52694788_C_T_b38	52529334:52533506:clu_43877	4.0e-19	0.47	Adipose - Visceral (Omentum)
		NT5DC2	chr3_52694788_C_T_b38	52524611:52524963:clu_35764	1.5e-18	1	Vagina
		ITIH4	chr3_52694788_C_T_b38	52814071:52816884:clu_41596	6.8e-17	-0.39	Artery - Tibial
		NT5DC2	chr3_52694788_C_T_b38	52529334:52533506:clu_43714	1.5e-16	0.57	Colon - Transverse
		PBRM1	chr3_52694788_C_T_b38	52658315:52662133:clu_36155	1.3e-15	0.49	Cells - Cultured fibroblasts
		PBRM1	chr3_52694788_C_T_b38	52658315:52662133:clu_36155	1.3e-15	0.49	Cells - Cultured fibroblasts
		ITIH3	chr3_52694788_C_T_b38	52797930:52798966:clu_41606	2.3e-15	0.36	Artery - Tibial
		GNL3	chr3_52694788_C_T_b38	52686202:52686769:clu_36158	1.4e-14	-0.46	Cells - Cultured fibroblasts
		NT5DC2	chr3_52694788_C_T_b38	52529334:52533506:clu_35965	1.6e-14	0.74	Ovary
		NT5DC2	chr3_52694788_C_T_b38	52529334:52533506:clu_40444	2.3e-14	0.61	Colon - Sigmoid
		MUSTN1	chr3_52694788_C_T_b38	52830670:52833114:clu_46553	8.1e-14	-0.49	Nerve - Tibial
		NT5DC2	chr3_52694788_C_T_b38	52529334:52533506:clu_40027	1.1e-13	0.42	Muscle - Skeletal
		NT5DC2	chr3_52694788_C_T_b38	52529334:52533506:clu_45589	1.1e-13	0.45	Breast - Mammary Tissue
		NT5DC2	chr3_52694788_C_T_b38	52524611:52524963:clu_36415	1.2e-13	0.79	Brain - Cerebellar Hemisphere
		GLT8D1	chr3_52694788_C_T_b38	52700496:52705447:clu_36165	1.2e-13	0.45	Cells - Cultured fibroblasts
		ITIH3	chr3_52694788_C_T_b38	52801146:52802334:clu_37286	2.3e-13	0.69	Artery - Coronary
		ITIH3	chr3_52694788_C_T_b38	52801146:52802334:clu_37286	2.3e-13	0.69	Artery - Coronary
		MUSTN1	chr3_52694788_C_T_b38	52830670:52833114:clu_48104	4.4e-13	-0.44	Thyroid
		GLT8D1	chr3_52694788_C_T_b38	52700496:52705447:clu_45166	4.6e-13	0.43	Adipose - Subcutaneous
		GLT8D1	chr3_52694788_C_T_b38	52696659:52697721:clu_41492	1.5e-12	-0.48	Esophagus - Muscularis
		GLT8D1	chr3_52694788_C_T_b38	52696659:52697721:clu_41492	1.5e-12	-0.48	Esophagus - Muscularis
		NT5DC2	chr3_52694788_C_T_b38	52529334:52533506:clu_39836	3.9e-12	0.42	Artery - Aorta
		GLT8D1	chr3_52694788_C_T_b38	52696659:52697721:clu_39861	4.4e-12	-0.55	Artery - Aorta
		NT5DC2	chr3_52694788_C_T_b38	52529334:52533506:clu_36028	9.6e-12	0.86	Minor Salivary Gland
		NT5DC2	chr3_52694788_C_T_b38	52529334:52533506:clu_40242	1.5e-11	0.53	Stomach
		TMEM110	chr3_52694788_C_T_b38	52835190:52835789:clu_47573	3.6e-11	-0.46	Lung
		NT5DC2	chr3_52694788_C_T_b38	52529334:52533506:clu_35787	1.6e-10	0.35	Whole Blood
		MUSTN1	chr3_52694788_C_T_b38	52830670:52833114:clu_39886	2.4e-10	-0.47	Artery - Aorta
		NT5DC2	chr3_52694788_C_T_b38	52529334:52533506:clu_40059	3.9e-10	0.66	Small Intestine - Terminal Ileum
		GLT8D1	chr3_52694788_C_T_b38	52696659:52697721:clu_46520	4.0e-10	-0.4	Nerve - Tibial
		NT5DC2	chr3_52694788_C_T_b38	52529334:52533506:clu_33870	5.8e-10	0.69	Uterus
		PBRM1	chr3_52694788_C_T_b38	52658315:52662133:clu_45158	7.3e-10	0.36	Adipose - Subcutaneous
		PBRM1	chr3_52694788_C_T_b38	52658315:52662133:clu_45158	7.3e-10	0.36	Adipose - Subcutaneous
		GNL3	chr3_52694788_C_T_b38	52686202:52686769:clu_36428	1.7e-9	-0.65	Brain - Cerebellar Hemisphere
		GNL3	chr3_52694788_C_T_b38	52686202:52686769:clu_36428	1.7e-9	-0.65	Brain - Cerebellar Hemisphere
		SMIM4	chr3_52694788_C_T_b38	52534148:52534803:clu_80322	1.8e-9	0.46	Testis
		GLT8D1	chr3_52694788_C_T_b38	52696659:52697721:clu_45612	1.9e-9	-0.43	Breast - Mammary Tissue
		PBRM1	chr3_52694788_C_T_b38	52658315:52662133:clu_46510	2.0e-9	0.3	Nerve - Tibial
		PBRM1	chr3_52694788_C_T_b38	52658315:52662133:clu_46510	2.0e-9	0.3	Nerve - Tibial
		ITIH4	chr3_52694788_C_T_b38	52818536:52819393:clu_40071	2.1e-9	-0.24	Muscle - Skeletal
		ITIH4	chr3_52694788_C_T_b38	52818536:52819393:clu_40071	2.1e-9	-0.24	Muscle - Skeletal
		ITIH4	chr3_52694788_C_T_b38	52814071:52816884:clu_39878	4.9e-9	-0.4	Artery - Aorta
		GLT8D1	chr3_52694788_C_T_b38	52700496:52705447:clu_41588	5.0e-9	0.36	Artery - Tibial
		TMEM110	chr3_52694788_C_T_b38	52835190:52835789:clu_48106	5.5e-9	-0.39	Thyroid
		GLT8D1	chr3_52694788_C_T_b38	52696659:52697721:clu_35718	5.7e-9	-0.57	Adrenal Gland
		GNL3	chr3_52694788_C_T_b38	52686202:52686769:clu_38249	8.0e-9	-0.57	Brain - Cerebellum
		MUSTN1	chr3_52694788_C_T_b38	52830670:52833114:clu_41601	1.2e-8	-0.33	Artery - Tibial
		TMEM110	chr3_52694788_C_T_b38	52835190:52835789:clu_30671	1.3e-8	-0.59	Liver
		GLT8D1	chr3_52694788_C_T_b38	52696659:52697721:clu_47543	1.7e-8	-0.36	Lung
		GLT8D1	chr3_52694788_C_T_b38	52696659:52697721:clu_47543	1.7e-8	-0.36	Lung
		NT5DC2	chr3_52694788_C_T_b38	52529334:52533506:clu_38745	3.0e-8	0.5	Spleen
		GLT8D1	chr3_52694788_C_T_b38	52696659:52697721:clu_43901	3.4e-8	-0.36	Adipose - Visceral (Omentum)
		GLT8D1	chr3_52694788_C_T_b38	52696659:52697721:clu_43901	3.4e-8	-0.36	Adipose - Visceral (Omentum)
		NT5DC2	chr3_52694788_C_T_b38	52524611:52524817:clu_33904	3.8e-8	-0.69	Brain - Hypothalamus
		GLT8D1	chr3_52694788_C_T_b38	52696659:52697721:clu_43736	5.0e-8	-0.41	Colon - Transverse
		GLT8D1	chr3_52694788_C_T_b38	52700496:52705447:clu_46210	5.1e-8	0.34	Skin - Sun Exposed (Lower leg)
		GLT8D1	chr3_52694788_C_T_b38	52696659:52697721:clu_42746	1.1e-7	-0.49	Pituitary
		GLT8D1	chr3_52694788_C_T_b38	52696659:52697721:clu_39627	1.2e-7	-0.42	Esophagus - Gastroesophageal Junction
		PBRM1	chr3_52694788_C_T_b38	52658315:52662133:clu_41480	1.6e-7	0.3	Esophagus - Muscularis
		GNL3	chr3_52694788_C_T_b38	52686202:52686769:clu_42737	3.2e-7	-0.51	Pituitary
		ITIH4	chr3_52694788_C_T_b38	52814071:52816884:clu_48095	3.3e-7	-0.28	Thyroid
		MUSTN1	chr3_52694788_C_T_b38	52830670:52833114:clu_38789	4.7e-7	-0.48	Spleen
		PBRM1	chr3_52694788_C_T_b38	52658315:52662133:clu_45602	5.5e-7	0.31	Breast - Mammary Tissue
		NT5DC2	chr3_52694788_C_T_b38	52529334:52533506:clu_30990	5.9e-7	0.61	Brain - Putamen (basal ganglia)
		GNL3	chr3_52694788_C_T_b38	52686202:52686769:clu_46511	7.4e-7	-0.29	Nerve - Tibial
		GLT8D1	chr3_52694788_C_T_b38	52696659:52697721:clu_41699	8.6e-7	-0.31	Esophagus - Mucosa
		MUSTN1	chr3_52694788_C_T_b38	52830670:52833114:clu_47571	8.8e-7	-0.33	Lung
		NT5DC2	chr3_52694788_C_T_b38	52529334:52532163:clu_35906	0.0000011	-0.37	Pancreas
		TMEM110	chr3_52694788_C_T_b38	52835190:52835789:clu_39653	0.0000012	-0.42	Esophagus - Gastroesophageal Junction
		GNL3	chr3_52694788_C_T_b38	52686202:52686769:clu_43893	0.0000012	-0.29	Adipose - Visceral (Omentum)
		MUSTN1	chr3_52694788_C_T_b38	52830670:52833114:clu_45639	0.0000013	-0.38	Breast - Mammary Tissue
		GNL3	chr3_52694788_C_T_b38	52686202:52686769:clu_33235	0.0000014	-0.5	Brain - Frontal Cortex (BA9)
		ITIH4	chr3_52694788_C_T_b38	52814071:52816884:clu_46544	0.0000017	-0.26	Nerve - Tibial
		SMIM4	chr3_52694788_C_T_b38	52534877:52540424:clu_36146	0.0000018	0.21	Cells - Cultured fibroblasts
		MUSTN1	chr3_52694788_C_T_b38	52830670:52833114:clu_40283	0.0000022	-0.38	Stomach
		MUSTN1	chr3_52694788_C_T_b38	52830670:52833114:clu_40060	0.0000023	-0.25	Muscle - Skeletal
		SMIM4	chr3_52694788_C_T_b38	52534148:52534803:clu_42726	0.0000033	0.46	Pituitary
		GLT8D1	chr3_52694788_C_T_b38	52700496:52705447:clu_45126	0.0000034	0.31	Skin - Not Sun Exposed (Suprapubic)
		NT5DC2	chr3_52694788_C_T_b38	52529334:52532163:clu_35737	0.0000038	-0.43	Brain - Cortex
		TMEM110	chr3_52694788_C_T_b38	52835190:52835789:clu_38791	0.0000041	-0.46	Spleen
		MUSTN1	chr3_52694788_C_T_b38	52830670:52833114:clu_46236	0.0000061	-0.29	Skin - Sun Exposed (Lower leg)
		SMIM4	chr3_52694788_C_T_b38	52536906:52540424:clu_45147	0.0000097	-0.25	Adipose - Subcutaneous
		SMIM4	chr3_52694788_C_T_b38	52534877:52540424:clu_39605	0.0000099	0.34	Esophagus - Gastroesophageal Junction
		SMIM4	chr3_52694788_C_T_b38	52534877:52540424:clu_43880	0.000011	0.25	Adipose - Visceral (Omentum)
		ITIH3	chr3_52694788_C_T_b38	52801146:52802334:clu_45181	0.000029	0.21	Adipose - Subcutaneous
12	rs1060105	MPHOSPH9	chr12_123321672_C_T_b38	123226351:123227463:clu_11078	3.2e-24	-0.97	Testis
		MPHOSPH9	chr12_123321672_C_T_b38	123226351:123227463:clu_11078	3.2e-24	-0.97	Testis
		MPHOSPH9	chr12_123321672_C_T_b38	123226351:123227463:clu_5173	2.7e-17	-0.59	Cells - Cultured fibroblasts
		KMT5A	chr12_123321672_C_T_b38	123384208:123388442:clu_6596	2.2e-16	-0.58	Thyroid
		KMT5A	chr12_123321672_C_T_b38	123384208:123388442:clu_6619	2.4e-14	-0.6	Nerve - Tibial
		KMT5A	chr12_123321672_C_T_b38	123384208:123388442:clu_6619	2.4e-14	-0.6	Nerve - Tibial
		KMT5A	chr12_123321672_C_T_b38	123384208:123388442:clu_6267	1.1e-11	-0.58	Breast - Mammary Tissue
		KMT5A	chr12_123321672_C_T_b38	123384208:123388442:clu_5630	1.3e-11	-0.46	Artery - Aorta
		KMT5A	chr12_123321672_C_T_b38	123384208:123388442:clu_5630	1.3e-11	-0.46	Artery - Aorta
		KMT5A	chr12_123321672_C_T_b38	123384208:123388442:clu_5939	1.4e-11	-0.43	Artery - Tibial
		KMT5A	chr12_123321672_C_T_b38	123384208:123388442:clu_5939	1.4e-11	-0.43	Artery - Tibial
		KMT5A	chr12_123321672_C_T_b38	123384208:123388442:clu_5599	3.8e-11	-0.43	Esophagus - Mucosa
		KMT5A	chr12_123321672_C_T_b38	123384208:123388442:clu_6193	2.1e-10	-0.44	Skin - Not Sun Exposed (Suprapubic)
		KMT5A	chr12_123321672_C_T_b38	123384208:123388442:clu_6365	4.3e-10	-0.39	Skin - Sun Exposed (Lower leg)
		KMT5A	chr12_123321672_C_T_b38	123384208:123388442:clu_5183	2.6e-9	-0.46	Cells - Cultured fibroblasts
		KMT5A	chr12_123321672_C_T_b38	123384208:123388442:clu_4474	2.7e-9	-0.93	Cells - EBV-transformed lymphocytes
		KMT5A	chr12_123321672_C_T_b38	123384208:123388442:clu_4474	2.7e-9	-0.93	Cells - EBV-transformed lymphocytes
		MPHOSPH9	chr12_123321672_C_T_b38	123226351:123227463:clu_4465	2.8e-9	-0.88	Cells - EBV-transformed lymphocytes
		KMT5A	chr12_123321672_C_T_b38	123384208:123388442:clu_4554	1.5e-8	-0.64	Uterus
		KMT5A	chr12_123321672_C_T_b38	123384208:123388442:clu_5966	2.8e-8	-0.46	Colon - Transverse
		ABCB9	chr12_123321672_C_T_b38	122966766:122973043:clu_11045	3.8e-8	0.51	Testis
		KMT5A	chr12_123321672_C_T_b38	123384208:123388442:clu_6611	4.8e-8	-0.4	Lung
		C12orf65	chr12_123321672_C_T_b38	123233924:123253647:clu_6608	8.8e-8	0.4	Nerve - Tibial
		KMT5A	chr12_123321672_C_T_b38	123384208:123388442:clu_5439	2.8e-7	-0.39	Esophagus - Gastroesophageal Junction
		KMT5A	chr12_123321672_C_T_b38	123384208:123388442:clu_5858	3.4e-7	-0.59	Pituitary
		MPHOSPH9	chr12_123321672_C_T_b38	123156908:123160781:clu_5842	5.0e-7	-0.56	Pituitary
		MPHOSPH9	chr12_123321672_C_T_b38	123156908:123160781:clu_6592	5.1e-7	-0.37	Lung
		MPHOSPH9	chr12_123321672_C_T_b38	123156908:123160781:clu_6592	5.1e-7	-0.37	Lung
		KMT5A	chr12_123321672_C_T_b38	123384208:123388442:clu_4879	0.0000017	-0.64	Ovary
		KMT5A	chr12_123321672_C_T_b38	123384208:123388442:clu_5107	0.0000021	-0.56	Brain - Cerebellum
		KMT5A	chr12_123321672_C_T_b38	123384208:123388442:clu_5758	0.0000024	-0.25	Esophagus - Muscularis
12	rs56116847	MPHOSPH9	chr12_123350686_G_A_b38	123226351:123227463:clu_11078	2.7e-12	0.56	Testis
		MPHOSPH9	chr12_123350686_G_A_b38	123226351:123227463:clu_11078	2.7e-12	0.56	Testis
		MPHOSPH9	chr12_123350686_G_A_b38	123226351:123227463:clu_5173	3.7e-11	0.39	Cells - Cultured fibroblasts
		ABCB9	chr12_123350686_G_A_b38	122966766:122973043:clu_11045	4.2e-8	-0.41	Testis
		KMT5A	chr12_123350686_G_A_b38	123384208:123388442:clu_6619	7.0e-8	0.35	Nerve - Tibial
		KMT5A	chr12_123350686_G_A_b38	123384208:123388442:clu_6619	7.0e-8	0.35	Nerve - Tibial
		KMT5A	chr12_123350686_G_A_b38	123384208:123388442:clu_6596	5.6e-7	0.28	Thyroid
		KMT5A	chr12_123350686_G_A_b38	123384208:123388442:clu_4474	0.0000012	0.62	Cells - EBV-transformed lymphocytes
		KMT5A	chr12_123350686_G_A_b38	123384208:123388442:clu_4474	0.0000012	0.62	Cells - EBV-transformed lymphocytes
		RILPL1	chr12_123350686_G_A_b38	123518494:123520095:clu_5478	0.0000045	0.26	Heart - Atrial Appendage
		KMT5A	chr12_123350686_G_A_b38	123384208:123388442:clu_5599	0.0000055	0.24	Esophagus - Mucosa
16	rs6499244	NOB1	chr16_69701368_T_A_b38	69748329:69748951:clu_16535	3.8e-36	-0.61	Muscle - Skeletal
		NOB1	chr16_69701368_T_A_b38	69748329:69748951:clu_18637	1.5e-33	-0.62	Skin - Not Sun Exposed (Suprapubic)
		NOB1	chr16_69701368_T_A_b38	69748329:69748951:clu_18705	8.1e-33	-0.66	Adipose - Subcutaneous
		NOB1	chr16_69701368_T_A_b38	69748329:69748951:clu_17224	2.0e-30	-0.62	Artery - Tibial
		NOB1	chr16_69701368_T_A_b38	69748329:69748951:clu_19722	7.9e-30	-0.56	Thyroid
		NOB1	chr16_69701368_T_A_b38	69748329:69748951:clu_17211	2.1e-29	-0.62	Esophagus - Muscularis
		NOB1	chr16_69701368_T_A_b38	69748329:69748951:clu_14932	3.4e-29	-0.68	Cells - Cultured fibroblasts
		NOB1	chr16_69701368_T_A_b38	69748329:69748951:clu_19665	9.1e-28	-0.53	Lung
		NOB1	chr16_69701368_T_A_b38	69748329:69748951:clu_19218	3.6e-26	-0.63	Nerve - Tibial
		NOB1	chr16_69701368_T_A_b38	69748329:69748951:clu_19130	6.2e-26	-0.58	Skin - Sun Exposed (Lower leg)
		NOB1	chr16_69701368_T_A_b38	69748329:69748951:clu_18150	8.4e-26	-0.6	Adipose - Visceral (Omentum)
		NOB1	chr16_69701368_T_A_b38	69748329:69748951:clu_17307	1.2e-24	-0.51	Esophagus - Mucosa
		NOB1	chr16_69701368_T_A_b38	69748329:69748918:clu_16412	3.2e-21	0.61	Heart - Atrial Appendage
		NOB1	chr16_69701368_T_A_b38	69748329:69748951:clu_18810	1.0e-20	-0.57	Breast - Mammary Tissue
		NOB1	chr16_69701368_T_A_b38	69748329:69748951:clu_16469	2.1e-17	-0.57	Esophagus - Gastroesophageal Junction
		NOB1	chr16_69701368_T_A_b38	69748329:69748918:clu_14964	1.2e-16	0.42	Whole Blood
		NOB1	chr16_69701368_T_A_b38	69748329:69748951:clu_15589	1.4e-16	-0.71	Artery - Coronary
		NOB1	chr16_69701368_T_A_b38	69748329:69748951:clu_16923	1.9e-16	-0.58	Colon - Sigmoid
		NOB1	chr16_69701368_T_A_b38	69748329:69748951:clu_18231	2.0e-16	-0.51	Colon - Transverse
		NOB1	chr16_69701368_T_A_b38	69748329:69748951:clu_14922	1.9e-14	-0.72	Adrenal Gland
		NOB1	chr16_69701368_T_A_b38	69748329:69748951:clu_16590	4.9e-14	-0.46	Artery - Aorta
		NOB1	chr16_69701368_T_A_b38	69748329:69748951:clu_16823	1.7e-12	-0.5	Stomach
		NOB1	chr16_69701368_T_A_b38	69748329:69748951:clu_15061	1.8e-12	-0.55	Pancreas
		NOB1	chr16_69701368_T_A_b38	69748329:69748951:clu_31893	1.4e-11	-0.48	Testis
		NOB1	chr16_69701368_T_A_b38	69748329:69748918:clu_14792	7.8e-11	0.49	Heart - Left Ventricle
		NOB1	chr16_69701368_T_A_b38	69748329:69748951:clu_13271	1.0e-10	-0.66	Cells - EBV-transformed lymphocytes
		NOB1	chr16_69701368_T_A_b38	69748329:69748918:clu_12939	7.1e-10	0.57	Liver
		NOB1	chr16_69701368_T_A_b38	69748329:69748918:clu_14075	1.9e-9	0.62	Brain - Hypothalamus
		NPIPB14P	chr16_69701368_T_A_b38	69976732:69978077:clu_14976	2.8e-9	-0.34	Whole Blood
		NOB1	chr16_69701368_T_A_b38	69748329:69748951:clu_15057	1.0e-8	-0.52	Ovary
		NOB1	chr16_69701368_T_A_b38	69748329:69748951:clu_14904	2.1e-8	-0.6	Vagina
		NOB1	chr16_69701368_T_A_b38	69748329:69748951:clu_16204	2.3e-8	-0.5	Spleen
		NPIPB14P	chr16_69701368_T_A_b38	69978003:69978077:clu_18820	2.6e-8	0.38	Breast - Mammary Tissue
		NQO1	chr16_69701368_T_A_b38	69713129:69718123:clu_14930	2.9e-8	0.3	Cells - Cultured fibroblasts
		NOB1	chr16_69701368_T_A_b38	69748329:69748951:clu_15924	3.0e-8	-0.47	Brain - Cerebellum
		NOB1	chr16_69701368_T_A_b38	69748329:69748918:clu_17753	8.2e-8	0.47	Pituitary
		NOB1	chr16_69701368_T_A_b38	69748329:69748918:clu_12938	1.5e-7	0.61	Brain - Putamen (basal ganglia)
		NQO1	chr16_69701368_T_A_b38	69713129:69718123:clu_18139	1.6e-7	0.31	Adipose - Visceral (Omentum)
		NOB1	chr16_69701368_T_A_b38	69748329:69748951:clu_17171	3.5e-7	-0.48	Prostate
		NOB1	chr16_69701368_T_A_b38	69748329:69748918:clu_16768	5.1e-7	0.5	Small Intestine - Terminal Ileum
		NOB1	chr16_69701368_T_A_b38	69748329:69748951:clu_15245	8.6e-7	-0.5	Brain - Cerebellar Hemisphere
		NQO1	chr16_69701368_T_A_b38	69713129:69718123:clu_18807	0.0000015	0.32	Breast - Mammary Tissue
		NOB1	chr16_69701368_T_A_b38	69748329:69748951:clu_14927	0.0000018	-0.45	Brain - Cortex
		NPIPB14P	chr16_69701368_T_A_b38	69978003:69978077:clu_18160	0.0000032	0.29	Adipose - Visceral (Omentum)
		NOB1	chr16_69701368_T_A_b38	69748329:69748951:clu_14437	0.0000053	-0.43	Brain - Caudate (basal ganglia)
		NPIPB14P	chr16_69701368_T_A_b38	69976732:69978077:clu_14939	0.0000059	-0.28	Cells - Cultured fibroblasts
		WWP2	chr16_69701368_T_A_b38	69933820:69933970:clu_31902	0.000021	-0.31	Testis
		NQO1	chr16_69701368_T_A_b38	69713129:69718123:clu_19215	0.000023	0.25	Nerve - Tibial
16	rs34195470	NOB1	chr16_69921787_A_G_b38	69748329:69748951:clu_18810	1.1e-7	-0.35	Breast - Mammary Tissue
		NOB1	chr16_69921787_A_G_b38	69748329:69748951:clu_19665	3.9e-7	-0.26	Lung
		NOB1	chr16_69921787_A_G_b38	69748329:69748951:clu_16535	4.5e-7	-0.26	Muscle - Skeletal
		WWP2	chr16_69921787_A_G_b38	69933820:69933970:clu_31902	5.0e-7	-0.38	Testis
		NOB1	chr16_69921787_A_G_b38	69748329:69748951:clu_14932	0.0000013	-0.31	Cells - Cultured fibroblasts
		NOB1	chr16_69921787_A_G_b38	69748329:69748951:clu_19722	0.0000013	-0.25	Thyroid
		NOB1	chr16_69921787_A_G_b38	69748329:69748951:clu_17224	0.0000014	-0.28	Artery - Tibial
		NPIPB14P	chr16_69921787_A_G_b38	69986509:69996069:clu_18650	0.0000031	-0.24	Skin - Not Sun Exposed (Suprapubic)
		PDXDC2P	chr16_69921787_A_G_b38	69996468:70010751:clu_17319	0.000004	0.31	Esophagus - Mucosa
		NPIPB14P	chr16_69921787_A_G_b38	69986509:69996069:clu_19736	0.0000091	-0.21	Thyroid
		NOB1	chr16_69921787_A_G_b38	69748329:69748951:clu_18150	0.0000094	-0.26	Adipose - Visceral (Omentum)
		NOB1	chr16_69921787_A_G_b38	69748329:69748951:clu_17307	0.0000095	-0.23	Esophagus - Mucosa
		NPIPB14P	chr16_69921787_A_G_b38	69986509:69996069:clu_17222	0.000011	-0.22	Esophagus - Muscularis
		NOB1	chr16_69921787_A_G_b38	69748329:69748951:clu_18705	0.000018	-0.25	Adipose - Subcutaneous
		NOB1	chr16_69921787_A_G_b38	69748329:69748918:clu_14964	0.000021	0.23	Whole Blood
