# Supplementary material for: Intergenic Interactions of SBNO1, NFAT5 and GLT8D1 Determine the Susceptibility to Knee Osteoarthritis among Europeans of Russia
Source: Life (Basel). 2023 Feb 1;13(2):405. doi: 10.3390/life13020405 (PMC9960278; doi:10.3390/life13020405)
Supplement: Supplementary file 1 [file life-13-00405-s001.zip › +-Suppl table S12.xlsx]

## Sheet: Лист1
Supplementary Table 12. Effect of SNPs in high LD (r2≥0.80) with the KOA-associated polymorphisms of the candidate genes on alternative splicing (cis-sQTL)
(according to Genotype-Tissue Expression (GTEx) (http://www.gtexportal.org/)) ( р <8.0E5, FDR≤0.05)
Chr	Lead SNP	Position lead SNP(hg38)	Proxy SNP	Position proxy SNP (hg38)	Distance (bp) between proxy and lead SNP	r2 between lead and proxy	D between lead and proxy	Gencode Id	Gene Symbol	Intron Id	p	Effect Size (β)	Tissue
1	rs2820436	219467338	rs2605091	219466963	375	0.89	1	ENSG00000228536.2	RP11-392O17.1	219449233:219458858:clu_57514	1.3e-25	0.66	Adipose - Subcutaneous
								ENSG00000228536.2	RP11-392O17.1	219449233:219450081:clu_59041	1.1e-21	0.56	Skin - Sun Exposed (Lower leg)
								ENSG00000228536.2	RP11-392O17.1	219449233:219458858:clu_58221	2.6e-10	0.47	Breast - Mammary Tissue
								ENSG00000228536.2	RP11-392O17.1	219410267:219411849:clu_45764	2.6e-7	0.46	Pancreas
1	rs2820436	219467338	rs2605092	219467047	291	1	1	ENSG00000228536.2	RP11-392O17.1	219449233:219458858:clu_57514	2.6e-21	0.57	Adipose - Subcutaneous
								ENSG00000228536.2	RP11-392O17.1	219449233:219450081:clu_59041	1.0e-15	0.46	Skin - Sun Exposed (Lower leg)
								ENSG00000228536.2	RP11-392O17.1	219449233:219458858:clu_58221	4.5e-11	0.46	Breast - Mammary Tissue
1	rs2820436	219467338	rs2605093	219467179	159	1	1	ENSG00000228536.2	RP11-392O17.1	219449233:219458858:clu_57514	4.8e-21	0.56	Adipose - Subcutaneous
								ENSG00000228536.2	RP11-392O17.1	219449233:219450081:clu_59041	5.3e-15	0.44	Skin - Sun Exposed (Lower leg)
								ENSG00000228536.2	RP11-392O17.1	219449233:219458858:clu_58221	2.9e-11	0.47	Breast - Mammary Tissue
1	rs2820436	219467338	rs2605094	219467421	83	1	1	ENSG00000228536.2	RP11-392O17.1	219449233:219458858:clu_57514	1.1e-20	0.56	Adipose - Subcutaneous
								ENSG00000228536.2	RP11-392O17.1	219449233:219450081:clu_59041	1.2e-14	0.44	Skin - Sun Exposed (Lower leg)
								ENSG00000228536.2	RP11-392O17.1	219449233:219458858:clu_58221	3.7e-11	0.47	Breast - Mammary Tissue
1	rs2820436	219467338	rs2605095	219468108	770	1	1	ENSG00000228536.2	RP11-392O17.1	219449233:219458858:clu_57514	4.8e-21	0.56	Adipose - Subcutaneous
								ENSG00000228536.2	RP11-392O17.1	219449233:219450081:clu_59041	5.3e-15	0.44	Skin - Sun Exposed (Lower leg)
								ENSG00000228536.2	RP11-392O17.1	219449233:219458858:clu_58221	2.9e-11	0.47	Breast - Mammary Tissue
1	rs2820436	219467338	rs2605096	219468558	1220	1	1	ENSG00000228536.2	RP11-392O17.1	219449233:219458858:clu_57514	3.2e-21	0.56	Adipose - Subcutaneous
								ENSG00000228536.2	RP11-392O17.1	219449233:219450081:clu_59041	4.4e-15	0.45	Skin - Sun Exposed (Lower leg)
								ENSG00000228536.2	RP11-392O17.1	219449233:219458858:clu_58221	2.9e-11	0.47	Breast - Mammary Tissue
1	rs2820436	219467338	rs2605097	219468767	1429	0.89	1	ENSG00000228536.2	RP11-392O17.1	219449233:219458858:clu_57514	4.2e-27	0.64	Adipose - Subcutaneous
								ENSG00000228536.2	RP11-392O17.1	219449233:219450081:clu_59041	3.5e-20	0.52	Skin - Sun Exposed (Lower leg)
								ENSG00000228536.2	RP11-392O17.1	219449233:219458858:clu_58221	1.5e-10	0.45	Breast - Mammary Tissue
1	rs2820436	219467338	rs5781117	219468845	1507	0.96	0.99	ENSG00000228536.2	RP11-392O17.1	219449233:219458858:clu_57514	3.2e-21	0.56	Adipose - Subcutaneous
								ENSG00000228536.2	RP11-392O17.1	219449233:219450081:clu_59041	4.4e-15	0.45	Skin - Sun Exposed (Lower leg)
								ENSG00000228536.2	RP11-392O17.1	219449233:219458858:clu_58221	2.9e-11	0.47	Breast - Mammary Tissue
1	rs2820436	219467338	rs1982499	219469176	1838	1	1	ENSG00000228536.2	RP11-392O17.1	219449233:219458858:clu_57514	3.2e-21	0.56	Adipose - Subcutaneous
								ENSG00000228536.2	RP11-392O17.1	219449233:219450081:clu_59041	4.4e-15	0.45	Skin - Sun Exposed (Lower leg)
								ENSG00000228536.2	RP11-392O17.1	219449233:219458858:clu_58221	2.9e-11	0.47	Breast - Mammary Tissue
1	rs2820436	219467338	rs2605098	219470307	2969	1	1	ENSG00000228536.2	RP11-392O17.1	219449233:219458858:clu_57514	7.1e-21	0.56	Adipose - Subcutaneous
								ENSG00000228536.2	RP11-392O17.1	219449233:219450081:clu_59041	9.1e-15	0.44	Skin - Sun Exposed (Lower leg)
								ENSG00000228536.2	RP11-392O17.1	219449233:219458858:clu_58221	3.7e-11	0.47	Breast - Mammary Tissue
1	rs2820436	219467338	rs2605100	219470882	3544	0.84	0.97	ENSG00000228536.2	RP11-392O17.1	219449233:219458858:clu_57514	3.0e-25	0.65	Adipose - Subcutaneous
								ENSG00000228536.2	RP11-392O17.1	219449233:219450081:clu_59041	2.6e-21	0.56	Skin - Sun Exposed (Lower leg)
								ENSG00000228536.2	RP11-392O17.1	219449233:219458858:clu_58221	3.3e-10	0.47	Breast - Mammary Tissue
								ENSG00000228536.2	RP11-392O17.1	219410267:219411849:clu_45764	3.7e-7	0.46	Pancreas
1	rs2820436	219467338	rs2605101	219471154	3816	0.94	0.98	ENSG00000228536.2	RP11-392O17.1	219449233:219458858:clu_57514	5.0e-21	0.57	Adipose - Subcutaneous
								ENSG00000228536.2	RP11-392O17.1	219449233:219450081:clu_59041	1.2e-15	0.46	Skin - Sun Exposed (Lower leg)
								ENSG00000228536.2	RP11-392O17.1	219449233:219458858:clu_58221	5.8e-11	0.46	Breast - Mammary Tissue
1	rs2820436	219467338	rs2605102	219471651	4313	0.95	0.98	ENSG00000228536.2	RP11-392O17.1	219449233:219458858:clu_57514	7.1e-21	0.56	Adipose - Subcutaneous
								ENSG00000228536.2	RP11-392O17.1	219449233:219450081:clu_59041	5.2e-15	0.45	Skin - Sun Exposed (Lower leg)
								ENSG00000228536.2	RP11-392O17.1	219449233:219458858:clu_58221	3.7e-11	0.47	Breast - Mammary Tissue
1	rs2820436	219467338	rs2605103	219471850	4512	0.91	0.98	ENSG00000228536.2	RP11-392O17.1	219449233:219458858:clu_57514	7.1e-21	0.56	Adipose - Subcutaneous
								ENSG00000228536.2	RP11-392O17.1	219449233:219450081:clu_59041	5.2e-15	0.45	Skin - Sun Exposed (Lower leg)
								ENSG00000228536.2	RP11-392O17.1	219449233:219458858:clu_58221	3.7e-11	0.47	Breast - Mammary Tissue
1	rs2820436	219467338	rs2605104	219471855	4517	0.9	0.98	ENSG00000228536.2	RP11-392O17.1	219449233:219458858:clu_57514	7.1e-21	0.56	Adipose - Subcutaneous
								ENSG00000228536.2	RP11-392O17.1	219449233:219450081:clu_59041	5.2e-15	0.45	Skin - Sun Exposed (Lower leg)
								ENSG00000228536.2	RP11-392O17.1	219449233:219458858:clu_58221	3.7e-11	0.47	Breast - Mammary Tissue
1	rs2820436	219467338	rs2605105	219472881	5543	0.95	0.98	ENSG00000228536.2	RP11-392O17.1	219449233:219458858:clu_57514	5.0e-21	0.57	Adipose - Subcutaneous
								ENSG00000228536.2	RP11-392O17.1	219449233:219450081:clu_59041	1.2e-15	0.46	Skin - Sun Exposed (Lower leg)
								ENSG00000228536.2	RP11-392O17.1	219449233:219458858:clu_58221	5.8e-11	0.46	Breast - Mammary Tissue
1	rs2820436	219467338	rs2605108	219478667	11329	0.8	0.92	ENSG00000228536.2	RP11-392O17.1	219449233:219458858:clu_57514	6.8e-20	0.56	Adipose - Subcutaneous
								ENSG00000228536.2	RP11-392O17.1	219449233:219450081:clu_59041	4.0e-14	0.44	Skin - Sun Exposed (Lower leg)
								ENSG00000228536.2	RP11-392O17.1	219449233:219458858:clu_58221	4.4e-10	0.44	Breast - Mammary Tissue
1	rs2820436	219467338	rs2791552	219478691	11353	0.8	0.92	ENSG00000228536.2	RP11-392O17.1	219449233:219458858:clu_57514	6.8e-20	0.56	Adipose - Subcutaneous
								ENSG00000228536.2	RP11-392O17.1	219449233:219450081:clu_59041	4.0e-14	0.44	Skin - Sun Exposed (Lower leg)
								ENSG00000228536.2	RP11-392O17.1	219449233:219458858:clu_58221	4.4e-10	0.44	Breast - Mammary Tissue
1	rs2820436	219467338	rs1563350	219479347	12009	0.8	0.92	ENSG00000228536.2	RP11-392O17.1	219449233:219458858:clu_57514	6.8e-20	0.56	Adipose - Subcutaneous
								ENSG00000228536.2	RP11-392O17.1	219449233:219450081:clu_59041	4.0e-14	0.44	Skin - Sun Exposed (Lower leg)
								ENSG00000228536.2	RP11-392O17.1	219449233:219458858:clu_58221	4.4e-10	0.44	Breast - Mammary Tissue
1	rs2820436	219467338	rs1563351	219479352	12014	0.8	0.92	ENSG00000228536.2	RP11-392O17.1	219449233:219458858:clu_57514	6.8e-20	0.56	Adipose - Subcutaneous
								ENSG00000228536.2	RP11-392O17.1	219449233:219450081:clu_59041	4.0e-14	0.44	Skin - Sun Exposed (Lower leg)
								ENSG00000228536.2	RP11-392O17.1	219449233:219458858:clu_58221	4.4e-10	0.44	Breast - Mammary Tissue
1	rs2820436	219467338	rs1563355	219479759	12421	0.8	0.92	ENSG00000228536.2	RP11-392O17.1	219449233:219458858:clu_57514	6.8e-20	0.56	Adipose - Subcutaneous
								ENSG00000228536.2	RP11-392O17.1	219449233:219450081:clu_59041	4.0e-14	0.44	Skin - Sun Exposed (Lower leg)
								ENSG00000228536.2	RP11-392O17.1	219449233:219458858:clu_58221	4.4e-10	0.44	Breast - Mammary Tissue
1	rs2820436	219467338	rs2605109	219480012	12674	0.8	0.92	ENSG00000228536.2	RP11-392O17.1	219449233:219458858:clu_57514	6.8e-20	0.56	Adipose - Subcutaneous
								ENSG00000228536.2	RP11-392O17.1	219449233:219450081:clu_59041	4.0e-14	0.44	Skin - Sun Exposed (Lower leg)
								ENSG00000228536.2	RP11-392O17.1	219449233:219458858:clu_58221	4.4e-10	0.44	Breast - Mammary Tissue
1	rs2820436	219467338	rs2605110	219481050	13712	0.8	0.92	ENSG00000228536.2	RP11-392O17.1	219449233:219458858:clu_57514	6.8e-20	0.56	Adipose - Subcutaneous
								ENSG00000228536.2	RP11-392O17.1	219449233:219450081:clu_59041	4.0e-14	0.44	Skin - Sun Exposed (Lower leg)
								ENSG00000228536.2	RP11-392O17.1	219449233:219458858:clu_58221	4.4e-10	0.44	Breast - Mammary Tissue
1	rs2820436	219467338	rs2791551	219481689	14351	0.8	0.92	ENSG00000228536.2	RP11-392O17.1	219449233:219458858:clu_57514	6.8e-20	0.56	Adipose - Subcutaneous
								ENSG00000228536.2	RP11-392O17.1	219449233:219450081:clu_59041	4.0e-14	0.44	Skin - Sun Exposed (Lower leg)
								ENSG00000228536.2	RP11-392O17.1	219449233:219458858:clu_58221	4.4e-10	0.44	Breast - Mammary Tissue
1	rs2820436	219467338	rs2791550	219482027	14689	0.8	0.92	ENSG00000228536.2	RP11-392O17.1	219449233:219458858:clu_57514	6.8e-20	0.56	Adipose - Subcutaneous
								ENSG00000228536.2	RP11-392O17.1	219449233:219450081:clu_59041	4.0e-14	0.44	Skin - Sun Exposed (Lower leg)
								ENSG00000228536.2	RP11-392O17.1	219449233:219458858:clu_58221	4.4e-10	0.44	Breast - Mammary Tissue
1	rs2820436	219467338	rs1531093	219482496	15158	0.8	0.92	ENSG00000228536.2	RP11-392O17.1	219449233:219458858:clu_57514	6.8e-20	0.56	Adipose - Subcutaneous
								ENSG00000228536.2	RP11-392O17.1	219449233:219450081:clu_59041	2.3e-14	0.44	Skin - Sun Exposed (Lower leg)
								ENSG00000228536.2	RP11-392O17.1	219449233:219458858:clu_58221	4.4e-10	0.44	Breast - Mammary Tissue
1	rs2820436	219467338	rs1531094	219482534	15196	0.8	0.92	ENSG00000228536.2	RP11-392O17.1	219449233:219458858:clu_57514	6.8e-20	0.56	Adipose - Subcutaneous
								ENSG00000228536.2	RP11-392O17.1	219449233:219450081:clu_59041	4.0e-14	0.44	Skin - Sun Exposed (Lower leg)
								ENSG00000228536.2	RP11-392O17.1	219449233:219458858:clu_58221	4.4e-10	0.44	Breast - Mammary Tissue
1	rs2820436	219467338	rs2820427	219483782	16444	0.8	0.92	ENSG00000228536.2	RP11-392O17.1	219449233:219458858:clu_57514	1.9e-19	0.55	Adipose - Subcutaneous
								ENSG00000228536.2	RP11-392O17.1	219449233:219450081:clu_59041	6.0e-14	0.43	Skin - Sun Exposed (Lower leg)
								ENSG00000228536.2	RP11-392O17.1	219449233:219458858:clu_58221	1.0e-9	0.43	Breast - Mammary Tissue
1	rs2820443	219580167	rs1337101	219552758	27409	0.82	0.96	ENSG00000228536.2	RP11-392O17.1	219449233:219458858:clu_57514	2.4e-15	-0.55	Adipose - Subcutaneous
								ENSG00000228536.2	RP11-392O17.1	219449233:219450081:clu_59041	6.1e-13	-0.45	Skin - Sun Exposed (Lower leg)
								ENSG00000228536.2	RP11-392O17.1	219410267:219411849:clu_45764	1.4e-8	-0.53	Pancreas
								ENSG00000228536.2	RP11-392O17.1	219449233:219458858:clu_58221	0.0000022	-0.37	Breast - Mammary Tissue
1	rs2820443	219580167	rs3001032	219554437	25730	0.8	0.96	ENSG00000228536.2	RP11-392O17.1	219449233:219458858:clu_57514	6.0e-14	-0.48	Adipose - Subcutaneous
								ENSG00000228536.2	RP11-392O17.1	219449233:219450081:clu_59041	3.6e-10	-0.37	Skin - Sun Exposed (Lower leg)
								ENSG00000228536.2	RP11-392O17.1	219410267:219411849:clu_45764	0.0000024	-0.43	Pancreas
1	rs2820443	219580167	rs1415293	219556664	23503	0.82	0.96	NSG00000228536.2	RP11-392O17.1	219449233:219458858:clu_57514	1.1e-14	-0.53	Adipose - Subcutaneous
								ENSG00000228536.2	RP11-392O17.1	219449233:219450081:clu_59041	1.5e-12	-0.43	Skin - Sun Exposed (Lower leg)
								ENSG00000228536.2	RP11-392O17.1	219410267:219411849:clu_45764	1.5e-7	-0.48	Pancreas
								ENSG00000228536.2	RP11-392O17.1	219449233:219458858:clu_58221	0.0000065	-0.35	Breast - Mammary Tissue
1	rs2820443	219580167	rs4846302	219557244	22923	0.82	0.96	ENSG00000228536.2	RP11-392O17.1	219449233:219458858:clu_57514	5.1e-15	-0.54	Adipose - Subcutaneous
								ENSG00000228536.2	RP11-392O17.1	219449233:219450081:clu_59041	8.4e-13	-0.44	Skin - Sun Exposed (Lower leg)
								ENSG00000228536.2	RP11-392O17.1	219410267:219411849:clu_45764	1.8e-8	-0.52	Pancreas
								ENSG00000228536.2	RP11-392O17.1	219449233:219458858:clu_58221	0.0000014	-0.38	Breast - Mammary Tissue
1	rs2820443	219580167	rs4846303	219557457	22710	0.82	0.96	ENSG00000228536.2	RP11-392O17.1	219449233:219458858:clu_57514	3.2e-14	-0.51	Adipose - Subcutaneous
								ENSG00000228536.2	RP11-392O17.1	219449233:219450081:clu_59041	1.2e-11	-0.41	Skin - Sun Exposed (Lower leg)
								ENSG00000228536.2	RP11-392O17.1	219410267:219411849:clu_45764	2.0e-7	-0.47	Pancreas
								ENSG00000228536.2	RP11-392O17.1	219449233:219458858:clu_58221	0.000014	-0.33	Breast - Mammary Tissue
1	rs2820443	219580167	rs2820441	219561618	18549	0.82	0.96	ENSG00000228536.2	RP11-392O17.1	219449233:219458858:clu_57514	2.4e-15	-0.55	Adipose - Subcutaneous
								ENSG00000228536.2	RP11-392O17.1	219449233:219450081:clu_59041	6.1e-13	-0.45	Skin - Sun Exposed (Lower leg)
								ENSG00000228536.2	RP11-392O17.1	219410267:219411849:clu_45764	1.4e-8	-0.53	Pancreas
								ENSG00000228536.2	RP11-392O17.1	219449233:219458858:clu_58221	0.0000022	-0.37	Breast - Mammary Tissue
1	rs2820443	219580167	rs2785998	219561656	18511	0.82	0.96	ENSG00000228536.2	RP11-392O17.1	219449233:219458858:clu_57514	2.4e-15	-0.55	Adipose - Subcutaneous
								ENSG00000228536.2	RP11-392O17.1	219449233:219450081:clu_59041	6.1e-13	-0.45	Skin - Sun Exposed (Lower leg)
								ENSG00000228536.2	RP11-392O17.1	219410267:219411849:clu_45764	1.4e-8	-0.53	Pancreas
								ENSG00000228536.2	RP11-392O17.1	219449233:219458858:clu_58221	0.0000022	-0.37	Breast - Mammary Tissue
1	rs2820443	219580167	rs2820444	219568478	11689	0.98	1	ENSG00000228536.2	RP11-392O17.1	219449233:219458858:clu_57514	1.3e-11	-0.48	Adipose - Subcutaneous
								ENSG00000228536.2	RP11-392O17.1	219449233:219450081:clu_59041	3.1e-11	-0.42	Skin - Sun Exposed (Lower leg)
								ENSG00000228536.2	RP11-392O17.1	219410267:219411849:clu_45764	8.5e-8	-0.51	Pancreas
1	rs2820443	219580167	rs1415287	219569195	10972	0.98	1	ENSG00000228536.2	RP11-392O17.1	219449233:219458858:clu_57514	1.3e-11	-0.48	Adipose - Subcutaneous
								ENSG00000228536.2	RP11-392O17.1	219449233:219450081:clu_59041	3.1e-11	-0.42	Skin - Sun Exposed (Lower leg)
								ENSG00000228536.2	RP11-392O17.1	219410267:219411849:clu_45764	8.5e-8	-0.51	Pancreas
1	rs2820443	219580167	rs1415288	219569203	10964	0.98	1	ENSG00000228536.2	RP11-392O17.1	219449233:219458858:clu_57514	1.3e-11	-0.48	Adipose - Subcutaneous
								ENSG00000228536.2	RP11-392O17.1	219449233:219450081:clu_59041	3.1e-11	-0.42	Skin - Sun Exposed (Lower leg)
								ENSG00000228536.2	RP11-392O17.1	219410267:219411849:clu_45764	8.5e-8	-0.51	Pancreas
1	rs2820443	219580167	rs2785988	219570796	9371	0.97	0.99	ENSG00000228536.2	RP11-392O17.1	219449233:219458858:clu_57514	1.3e-11	-0.48	Adipose - Subcutaneous
								ENSG00000228536.2	RP11-392O17.1	219449233:219450081:clu_59041	3.1e-11	-0.42	Skin - Sun Exposed (Lower leg)
								ENSG00000228536.2	RP11-392O17.1	219410267:219411849:clu_45764	8.5e-8	-0.51	Pancreas
1	rs2820443	219580167	rs34791232	219573884	6283	0.97	0.99	ENSG00000228536.2	RP11-392O17.1	219449233:219450081:clu_59041	2.6e-10	-0.38	Skin - Sun Exposed (Lower leg)
								ENSG00000228536.2	RP11-392O17.1	219449233:219458858:clu_57514	3.4e-9	-0.39	Adipose - Subcutaneous
								ENSG00000228536.2	RP11-392O17.1	219410267:219411849:clu_45764	4.9e-7	-0.47	Pancreas
1	rs2820443	219580167	rs2820446	219575476	4691	0.98	0.99	ENSG00000228536.2	RP11-392O17.1	219449233:219458858:clu_57514	1.3e-11	-0.48	Adipose - Subcutaneous
								ENSG00000228536.2	RP11-392O17.1	219449233:219450081:clu_59041	3.1e-11	-0.42	Skin - Sun Exposed (Lower leg)
								ENSG00000228536.2	RP11-392O17.1	219410267:219411849:clu_45764	8.5e-8	-0.51	Pancreas
1	rs2820443	219580167	rs4846567	219577375	2792	0.98	0.99	ENSG00000228536.2	RP11-392O17.1	219449233:219458858:clu_57514	1.3e-11	-0.48	Adipose - Subcutaneous
								ENSG00000228536.2	RP11-392O17.1	219449233:219450081:clu_59041	3.1e-11	-0.42	Skin - Sun Exposed (Lower leg)
								ENSG00000228536.2	RP11-392O17.1	219410267:219411849:clu_45764	8.5e-8	-0.51	Pancreas
1	rs2820443	219580167	rs2494196	219589239	9072	0.89	0.96	ENSG00000228536.2	RP11-392O17.1	219449233:219450081:clu_59041	3.3e-9	-0.36	Skin - Sun Exposed (Lower leg)
								ENSG00000228536.2	RP11-392O17.1	219449233:219458858:clu_57514	9.0e-9	-0.39	Adipose - Subcutaneous
								ENSG00000228536.2	RP11-392O17.1	219410267:219411849:clu_45764	0.0000038	-0.44	Pancreas
1	rs2820443	219580167	rs12131794	219592884	12717	0.81	0.94	ENSG00000228536.2	RP11-392O17.1	219449233:219458858:clu_57514	2.7e-11	-0.47	Adipose - Subcutaneous
								ENSG00000228536.2	RP11-392O17.1	219449233:219450081:clu_59041	3.9e-9	-0.38	Skin - Sun Exposed (Lower leg)
								ENSG00000228536.2	RP11-392O17.1	219410267:219411849:clu_45764	0.0000056	-0.44	Pancreas
								ENSG00000228536.2	RP11-392O17.1	219449233:219458858:clu_58221	0.000014	-0.35	Breast - Mammary Tissue
1	rs2820443	219580167	rs4846569	219598379	18212	0.8	0.91	ENSG00000228536.2	RP11-392O17.1	219449233:219458858:clu_57514	2.7e-11	-0.47	Adipose - Subcutaneous
								ENSG00000228536.2	RP11-392O17.1	219449233:219450081:clu_59041	3.9e-9	-0.38	Skin - Sun Exposed (Lower leg)
								ENSG00000228536.2	RP11-392O17.1	219410267:219411849:clu_45764	0.0000056	-0.44	Pancreas
								ENSG00000228536.2	RP11-392O17.1	219449233:219458858:clu_58221	0.000014	-0.35	Breast - Mammary Tissue
3	rs11177	52687289	rs2289249	52563648	123641	0.8	0.9	ENSG00000168268.10	NT5DC2	52524611:52524963:clu_46184	4.8e-83	0.97	Skin - Sun Exposed (Lower leg)
								ENSG00000168268.10	NT5DC2	52524611:52524963:clu_36140	2.7e-80	1.1	Cells - Cultured fibroblasts
								ENSG00000168268.10	NT5DC2	52524611:52524963:clu_45099	3.9e-78	1	Skin - Not Sun Exposed (Suprapubic)
								ENSG00000168268.10	NT5DC2	52524611:52524963:clu_46495	1.5e-69	0.93	Nerve - Tibial
								ENSG00000168268.10	NT5DC2	52524611:52524963:clu_41674	2.3e-63	1	Esophagus - Mucosa
								ENSG00000163939.18	PBRM1	52561968:52562382:clu_80326	1.4e-60	1	Testis
								ENSG00000168268.10	NT5DC2	52524611:52524963:clu_80306	5.2e-57	1.1	Testis
								ENSG00000168268.10	NT5DC2	52524611:52524963:clu_48049	2.0e-50	0.81	Thyroid
								ENSG00000168268.10	NT5DC2	52524611:52524963:clu_48049	2.0e-50	0.81	Thyroid
								ENSG00000168268.10	NT5DC2	52524611:52524963:clu_39631	3.8e-46	0.93	Heart - Atrial Appendage
								ENSG00000168268.10	NT5DC2	52524611:52524963:clu_41468	2.9e-45	0.8	Esophagus - Muscularis
								ENSG00000168268.10	NT5DC2	52524611:52524963:clu_47506	3.2e-41	0.76	Lung
								ENSG00000168268.10	NT5DC2	52524611:52524963:clu_39601	1.2e-39	0.78	Esophagus - Gastroesophageal Junction
								ENSG00000168268.10	NT5DC2	52524611:52524963:clu_35728	2.5e-35	0.9	Heart - Left Ventricle
								ENSG00000168268.10	NT5DC2	52524611:52524963:clu_35728	2.5e-35	0.9	Heart - Left Ventricle
								ENSG00000010318.20	PHF7	52421754:52423091:clu_80263	4.2e-35	-0.88	Testis
								ENSG00000168268.10	NT5DC2	52524611:52524963:clu_41156	2.8e-32	1	Prostate
								ENSG00000168268.10	NT5DC2	52529334:52533506:clu_45144	1.3e-29	0.62	Adipose - Subcutaneous
								ENSG00000168268.10	NT5DC2	52524611:52524963:clu_35694	1.9e-28	0.99	Adrenal Gland
								ENSG00000168268.10	NT5DC2	52524611:52524963:clu_35694	1.9e-28	0.99	Adrenal Gland
								ENSG00000055957.10	ITIH1	52787612:52787986:clu_30657	6.2e-28	-0.8	Liver
								ENSG00000016864.18	GLT8D1	52696659:52697721:clu_48077	1.4e-27	-0.65	Thyroid
								ENSG00000168268.10	NT5DC2	52524611:52524963:clu_37244	1.8e-27	0.82	Artery - Coronary
								ENSG00000168268.10	NT5DC2	52529334:52533506:clu_42725	1.2e-24	0.95	Pituitary
								ENSG00000162267.12	ITIH3	52801146:52802334:clu_30663	6.3e-24	0.81	Liver
								ENSG00000168268.10	NT5DC2	52524611:52524963:clu_38236	2.5e-22	0.94	Brain - Cerebellum
								ENSG00000010327.10	STAB1	52519609:52519944:clu_38737	5.1e-22	-0.9	Spleen
								ENSG00000168268.10	NT5DC2	52524611:52524963:clu_31719	1.6e-21	1	Cells - EBV-transformed lymphocytes
								ENSG00000213533.11	TMEM110	52835190:52835789:clu_35828	6.3e-21	-0.54	Whole Blood
								ENSG00000168268.10	NT5DC2	52524611:52524963:clu_35764	1.5e-19	1	Vagina
								ENSG00000168268.10	NT5DC2	52529334:52533506:clu_41562	1.7e-19	0.5	Artery - Tibial
								ENSG00000016864.18	GLT8D1	52696659:52697721:clu_80345	2.9e-19	-0.68	Testis
								ENSG00000168268.10	NT5DC2	52529334:52533506:clu_43877	4.6e-19	0.47	Adipose - Visceral (Omentum)
								ENSG00000168268.10	NT5DC2	52529334:52533506:clu_43714	4.9e-17	0.57	Colon - Transverse
								ENSG00000055955.15	ITIH4	52814071:52816884:clu_41596	5.9e-17	-0.39	Artery - Tibial
								ENSG00000163939.18	PBRM1	52658315:52662133:clu_36155	8.1e-16	0.5	Cells - Cultured fibroblasts
								ENSG00000163939.18	PBRM1	52658315:52662133:clu_36155	8.1e-16	0.5	Cells - Cultured fibroblasts
								ENSG00000162267.12	ITIH3	52797930:52798966:clu_41606	3.1e-15	0.36	Artery - Tibial
								ENSG00000163938.16	GNL3	52686202:52686769:clu_36158	8.0e-15	-0.46	Cells - Cultured fibroblasts
								ENSG00000168268.10	NT5DC2	52529334:52533506:clu_40444	1.6e-14	0.61	Colon - Sigmoid
								ENSG00000168268.10	NT5DC2	52529334:52533506:clu_35965	4.9e-14	0.72	Ovary
								ENSG00000168268.10	NT5DC2	52524611:52524963:clu_36415	6.3e-14	0.79	Brain - Cerebellar Hemisphere
								ENSG00000168268.10	NT5DC2	52529334:52533506:clu_45589	7.5e-14	0.45	Breast - Mammary Tissue
								ENSG00000168268.10	NT5DC2	52529334:52533506:clu_40027	1.3e-13	0.42	Muscle - Skeletal
								ENSG00000016864.18	GLT8D1	52700496:52705447:clu_36165	1.7e-13	0.44	Cells - Cultured fibroblasts
								ENSG00000272573.5	MUSTN1	52830670:52833114:clu_46553	2.0e-13	-0.48	Nerve - Tibial
								ENSG00000162267.12	ITIH3	52801146:52802334:clu_37286	2.8e-13	0.68	Artery - Coronary
								ENSG00000162267.12	ITIH3	52801146:52802334:clu_37286	2.8e-13	0.68	Artery - Coronary
								ENSG00000016864.18	GLT8D1	52700496:52705447:clu_45166	9.2e-13	0.42	Adipose - Subcutaneous
								ENSG00000272573.5	MUSTN1	52830670:52833114:clu_48104	1.3e-12	-0.42	Thyroid
								ENSG00000016864.18	GLT8D1	52696659:52697721:clu_41492	1.8e-12	-0.48	Esophagus - Muscularis
								ENSG00000016864.18	GLT8D1	52696659:52697721:clu_41492	1.8e-12	-0.48	Esophagus - Muscularis
								ENSG00000168268.10	NT5DC2	52529334:52533506:clu_39836	3.9e-12	0.42	Artery - Aorta
								ENSG00000016864.18	GLT8D1	52696659:52697721:clu_39861	4.4e-12	-0.55	Artery - Aorta
								ENSG00000168268.10	NT5DC2	52529334:52533506:clu_36028	1.3e-11	0.85	Minor Salivary Gland
								ENSG00000168268.10	NT5DC2	52529334:52533506:clu_40242	1.6e-11	0.53	Stomach
								ENSG00000213533.11	TMEM110	52835190:52835789:clu_47573	3.0e-11	-0.46	Lung
								ENSG00000016864.18	GLT8D1	52696659:52697721:clu_46520	8.4e-11	-0.41	Nerve - Tibial
								ENSG00000168268.10	NT5DC2	52529334:52533506:clu_35787	1.2e-10	0.35	Whole Blood
								ENSG00000168268.10	NT5DC2	52529334:52533506:clu_40059	2.2e-10	0.66	Small Intestine - Terminal Ileum
								ENSG00000272573.5	MUSTN1	52830670:52833114:clu_39886	2.4e-10	-0.47	Artery - Aorta
								ENSG00000168268.10	NT5DC2	52529334:52533506:clu_33870	3.4e-10	0.69	Uterus
								ENSG00000163938.16	GNL3	52686202:52686769:clu_36428	4.7e-10	-0.67	Brain - Cerebellar Hemisphere
								ENSG00000163938.16	GNL3	52686202:52686769:clu_36428	4.7e-10	-0.67	Brain - Cerebellar Hemisphere
								ENSG00000163939.18	PBRM1	52658315:52662133:clu_45158	4.9e-10	0.36	Adipose - Subcutaneous
								ENSG00000163939.18	PBRM1	52658315:52662133:clu_45158	4.9e-10	0.36	Adipose - Subcutaneous
								ENSG00000163939.18	PBRM1	52658315:52662133:clu_46510	1.3e-9	0.3	Nerve - Tibial
								ENSG00000163939.18	PBRM1	52658315:52662133:clu_46510	1.3e-9	0.3	Nerve - Tibial
								ENSG00000016864.18	GLT8D1	52696659:52697721:clu_45612	2.1e-9	-0.43	Breast - Mammary Tissue
								ENSG00000016864.18	GLT8D1	52696659:52697721:clu_35718	3.0e-9	-0.57	Adrenal Gland
								ENSG00000168273.7	SMIM4	52534148:52534803:clu_80322	3.2e-9	0.45	Testis
								ENSG00000016864.18	GLT8D1	52700496:52705447:clu_41588	3.5e-9	0.36	Artery - Tibial
								ENSG00000055955.15	ITIH4	52818536:52819393:clu_40071	4.7e-9	-0.24	Muscle - Skeletal
								ENSG00000055955.15	ITIH4	52818536:52819393:clu_40071	4.7e-9	-0.24	Muscle - Skeletal
								ENSG00000055955.15	ITIH4	52814071:52816884:clu_39878	4.9e-9	-0.4	Artery - Aorta
								ENSG00000213533.11	TMEM110	52835190:52835789:clu_48106	7.6e-9	-0.38	Thyroid
								ENSG00000163938.16	GNL3	52686202:52686769:clu_38249	8.0e-9	-0.57	Brain - Cerebellum
								ENSG00000168268.10	NT5DC2	52529334:52533506:clu_38745	1.5e-8	0.5	Spleen
								ENSG00000272573.5	MUSTN1	52830670:52833114:clu_41601	1.6e-8	-0.33	Artery - Tibial
								ENSG00000016864.18	GLT8D1	52696659:52697721:clu_43736	1.8e-8	-0.42	Colon - Transverse
								ENSG00000016864.18	GLT8D1	52696659:52697721:clu_47543	2.7e-8	-0.36	Lung
								ENSG00000016864.18	GLT8D1	52696659:52697721:clu_47543	2.7e-8	-0.36	Lung
								ENSG00000213533.11	TMEM110	52835190:52835789:clu_30671	3.2e-8	-0.58	Liver
								ENSG00000168268.10	NT5DC2	52524611:52524817:clu_33904	5.0e-8	-0.68	Brain - Hypothalamus
								ENSG00000016864.18	GLT8D1	52696659:52697721:clu_43901	6.6e-8	-0.35	Adipose - Visceral (Omentum)
								ENSG00000016864.18	GLT8D1	52696659:52697721:clu_43901	6.6e-8	-0.35	Adipose - Visceral (Omentum)
								ENSG00000016864.18	GLT8D1	52696659:52697721:clu_42746	1.1e-7	-0.49	Pituitary
								ENSG00000163939.18	PBRM1	52658315:52662133:clu_41480	1.3e-7	0.31	Esophagus - Muscularis
								ENSG00000016864.18	GLT8D1	52700496:52705447:clu_46210	1.6e-7	0.33	Skin - Sun Exposed (Lower leg)
								ENSG00000016864.18	GLT8D1	52696659:52697721:clu_39627	1.7e-7	-0.41	Esophagus - Gastroesophageal Junction
								ENSG00000055955.15	ITIH4	52814071:52816884:clu_48095	3.1e-7	-0.27	Thyroid
								ENSG00000168268.10	NT5DC2	52529334:52533506:clu_30990	3.1e-7	0.63	Brain - Putamen (basal ganglia)
								ENSG00000163939.18	PBRM1	52658315:52662133:clu_45602	3.1e-7	0.31	Breast - Mammary Tissue
								ENSG00000163938.16	GNL3	52686202:52686769:clu_42737	3.2e-7	-0.51	Pituitary
								ENSG00000272573.5	MUSTN1	52830670:52833114:clu_47571	4.9e-7	-0.34	Lung
								ENSG00000163938.16	GNL3	52686202:52686769:clu_46511	5.7e-7	-0.29	Nerve - Tibial
								ENSG00000272573.5	MUSTN1	52830670:52833114:clu_38789	5.7e-7	-0.47	Spleen
								ENSG00000163938.16	GNL3	52686202:52686769:clu_33235	6.4e-7	-0.51	Brain - Frontal Cortex (BA9)
								ENSG00000163938.16	GNL3	52686202:52686769:clu_43893	6.9e-7	-0.3	Adipose - Visceral (Omentum)
								ENSG00000168268.10	NT5DC2	52529334:52532163:clu_35906	8.8e-7	-0.37	Pancreas
								ENSG00000168273.7	SMIM4	52534877:52540424:clu_36146	9.9e-7	0.21	Cells - Cultured fibroblasts
								ENSG00000016864.18	GLT8D1	52696659:52697721:clu_41699	0.0000014	-0.31	Esophagus - Mucosa
								ENSG00000055955.15	ITIH4	52814071:52816884:clu_46544	0.0000016	-0.26	Nerve - Tibial
								ENSG00000272573.5	MUSTN1	52830670:52833114:clu_40283	0.0000017	-0.38	Stomach
								ENSG00000272573.5	MUSTN1	52830670:52833114:clu_40060	0.0000021	-0.25	Muscle - Skeletal
								ENSG00000272573.5	MUSTN1	52830670:52833114:clu_45639	0.0000026	-0.37	Breast - Mammary Tissue
								ENSG00000213533.11	TMEM110	52835190:52835789:clu_39653	0.0000028	-0.41	Esophagus - Gastroesophageal Junction
								ENSG00000213533.11	TMEM110	52835190:52835789:clu_38791	0.0000028	-0.46	Spleen
								ENSG00000168273.7	SMIM4	52534148:52534803:clu_42726	0.0000033	0.46	Pituitary
								ENSG00000168268.10	NT5DC2	52529334:52532163:clu_35737	0.0000038	-0.43	Brain - Cortex
								ENSG00000168273.7	SMIM4	52534877:52540424:clu_43880	0.000007	0.26	Adipose - Visceral (Omentum)
								ENSG00000168273.7	SMIM4	52534877:52540424:clu_39605	0.0000072	0.34	Esophagus - Gastroesophageal Junction
								ENSG00000168273.7	SMIM4	52536906:52540424:clu_45147	0.0000092	-0.25	Adipose - Subcutaneous
								ENSG00000272573.5	MUSTN1	52830670:52833114:clu_46236	0.000012	-0.28	Skin - Sun Exposed (Lower leg)
								ENSG00000016864.18	GLT8D1	52700496:52705447:clu_45126	0.000012	0.29	Skin - Not Sun Exposed (Suprapubic)
3	rs11177	52687289	rs6798246	52565906	121383	0.8	0.9	ENSG00000168268.10	NT5DC2	52524611:52524963:clu_46184	1.5e-84	0.98	Skin - Sun Exposed (Lower leg)
								ENSG00000168268.10	NT5DC2	52524611:52524963:clu_36140	6.7e-82	1.1	Cells - Cultured fibroblasts
								ENSG00000168268.10	NT5DC2	52524611:52524963:clu_45099	2.4e-79	1	Skin - Not Sun Exposed (Suprapubic)
								ENSG00000168268.10	NT5DC2	52524611:52524963:clu_46495	6.0e-71	0.94	Nerve - Tibial
								ENSG00000168268.10	NT5DC2	52524611:52524963:clu_41674	1.8e-64	1	Esophagus - Mucosa
								ENSG00000163939.18	PBRM1	52561968:52562382:clu_80326	1.7e-62	1	Testis
								ENSG00000168268.10	NT5DC2	52524611:52524963:clu_80306	3.0e-58	1.1	Testis
								ENSG00000168268.10	NT5DC2	52524611:52524963:clu_48049	1.8e-50	0.81	Thyroid
								ENSG00000168268.10	NT5DC2	52524611:52524963:clu_48049	1.8e-50	0.81	Thyroid
								ENSG00000168268.10	NT5DC2	52524611:52524963:clu_39631	2.7e-46	0.93	Heart - Atrial Appendage
								ENSG00000168268.10	NT5DC2	52524611:52524963:clu_41468	1.4e-45	0.81	Esophagus - Muscularis
								ENSG00000168268.10	NT5DC2	52524611:52524963:clu_39601	1.1e-41	0.79	Esophagus - Gastroesophageal Junction
								ENSG00000168268.10	NT5DC2	52524611:52524963:clu_47506	1.7e-41	0.76	Lung
								ENSG00000168268.10	NT5DC2	52524611:52524963:clu_35728	4.2e-36	0.91	Heart - Left Ventricle
								ENSG00000168268.10	NT5DC2	52524611:52524963:clu_35728	4.2e-36	0.91	Heart - Left Ventricle
								ENSG00000010318.20	PHF7	52421754:52423091:clu_80263	2.6e-35	-0.88	Testis
								ENSG00000168268.10	NT5DC2	52524611:52524963:clu_41156	2.4e-32	1	Prostate
								ENSG00000168268.10	NT5DC2	52529334:52533506:clu_45144	9.8e-30	0.62	Adipose - Subcutaneous
								ENSG00000168268.10	NT5DC2	52524611:52524963:clu_35694	1.5e-28	0.99	Adrenal Gland
								ENSG00000168268.10	NT5DC2	52524611:52524963:clu_35694	1.5e-28	0.99	Adrenal Gland
								ENSG00000168268.10	NT5DC2	52524611:52524963:clu_37244	2.8e-28	0.83	Artery - Coronary
								ENSG00000055957.10	ITIH1	52787612:52787986:clu_30657	6.2e-28	-0.8	Liver
								ENSG00000016864.18	GLT8D1	52696659:52697721:clu_48077	6.6e-28	-0.66	Thyroid
								ENSG00000168268.10	NT5DC2	52529334:52533506:clu_42725	1.7e-24	0.94	Pituitary
								ENSG00000162267.12	ITIH3	52801146:52802334:clu_30663	6.3e-24	0.81	Liver
								ENSG00000168268.10	NT5DC2	52524611:52524963:clu_38236	1.1e-23	0.96	Brain - Cerebellum
								ENSG00000168268.10	NT5DC2	52524611:52524963:clu_31719	1.6e-22	1.1	Cells - EBV-transformed lymphocytes
								ENSG00000010327.10	STAB1	52519609:52519944:clu_38737	3.8e-22	-0.9	Spleen
								ENSG00000213533.11	TMEM110	52835190:52835789:clu_35828	9.7e-21	-0.54	Whole Blood
								ENSG00000168268.10	NT5DC2	52524611:52524963:clu_35764	1.5e-19	1	Vagina
								ENSG00000016864.18	GLT8D1	52696659:52697721:clu_80345	3.2e-19	-0.68	Testis
								ENSG00000168268.10	NT5DC2	52529334:52533506:clu_41562	4.0e-19	0.5	Artery - Tibial
								ENSG00000168268.10	NT5DC2	52529334:52533506:clu_43877	3.5e-18	0.45	Adipose - Visceral (Omentum)
								ENSG00000168268.10	NT5DC2	52529334:52533506:clu_43714	1.9e-17	0.58	Colon - Transverse
								ENSG00000055955.15	ITIH4	52814071:52816884:clu_41596	2.4e-17	-0.39	Artery - Tibial
								ENSG00000163939.18	PBRM1	52658315:52662133:clu_36155	2.8e-16	0.5	Cells - Cultured fibroblasts
								ENSG00000163939.18	PBRM1	52658315:52662133:clu_36155	2.8e-16	0.5	Cells - Cultured fibroblasts
								ENSG00000168268.10	NT5DC2	52524611:52524963:clu_36415	3.8e-16	0.84	Brain - Cerebellar Hemisphere
								ENSG00000163938.16	GNL3	52686202:52686769:clu_36158	4.4e-15	-0.46	Cells - Cultured fibroblasts
								ENSG00000162267.12	ITIH3	52797930:52798966:clu_41606	5.8e-15	0.35	Artery - Tibial
								ENSG00000168268.10	NT5DC2	52529334:52533506:clu_40444	8.8e-15	0.61	Colon - Sigmoid
								ENSG00000168268.10	NT5DC2	52529334:52533506:clu_45589	3.7e-14	0.45	Breast - Mammary Tissue
								ENSG00000168268.10	NT5DC2	52529334:52533506:clu_35965	4.9e-14	0.72	Ovary
								ENSG00000168268.10	NT5DC2	52529334:52533506:clu_40027	1.4e-13	0.42	Muscle - Skeletal
								ENSG00000272573.5	MUSTN1	52830670:52833114:clu_46553	2.5e-13	-0.48	Nerve - Tibial
								ENSG00000162267.12	ITIH3	52801146:52802334:clu_37286	3.1e-13	0.68	Artery - Coronary
								ENSG00000162267.12	ITIH3	52801146:52802334:clu_37286	3.1e-13	0.68	Artery - Coronary
								ENSG00000272573.5	MUSTN1	52830670:52833114:clu_48104	7.6e-13	-0.43	Thyroid
								ENSG00000016864.18	GLT8D1	52700496:52705447:clu_36165	7.6e-13	0.43	Cells - Cultured fibroblasts
								ENSG00000016864.18	GLT8D1	52696659:52697721:clu_41492	1.0e-12	-0.48	Esophagus - Muscularis
								ENSG00000016864.18	GLT8D1	52696659:52697721:clu_41492	1.0e-12	-0.48	Esophagus - Muscularis
								ENSG00000016864.18	GLT8D1	52700496:52705447:clu_45166	1.1e-12	0.42	Adipose - Subcutaneous
								ENSG00000168268.10	NT5DC2	52529334:52533506:clu_36028	2.7e-12	0.86	Minor Salivary Gland
								ENSG00000168268.10	NT5DC2	52529334:52533506:clu_39836	5.7e-12	0.42	Artery - Aorta
								ENSG00000016864.18	GLT8D1	52696659:52697721:clu_39861	8.9e-12	-0.54	Artery - Aorta
								ENSG00000213533.11	TMEM110	52835190:52835789:clu_47573	9.0e-12	-0.47	Lung
								ENSG00000168268.10	NT5DC2	52529334:52533506:clu_40242	2.4e-11	0.53	Stomach
								ENSG00000016864.18	GLT8D1	52696659:52697721:clu_46520	1.5e-10	-0.4	Nerve - Tibial
								ENSG00000168268.10	NT5DC2	52529334:52533506:clu_40059	1.7e-10	0.67	Small Intestine - Terminal Ileum
								ENSG00000163938.16	GNL3	52686202:52686769:clu_36428	2.0e-10	-0.67	Brain - Cerebellar Hemisphere
								ENSG00000163938.16	GNL3	52686202:52686769:clu_36428	2.0e-10	-0.67	Brain - Cerebellar Hemisphere
								ENSG00000163939.18	PBRM1	52658315:52662133:clu_45158	2.5e-10	0.36	Adipose - Subcutaneous
								ENSG00000163939.18	PBRM1	52658315:52662133:clu_45158	2.5e-10	0.36	Adipose - Subcutaneous
								ENSG00000168268.10	NT5DC2	52529334:52533506:clu_35787	2.9e-10	0.34	Whole Blood
								ENSG00000168268.10	NT5DC2	52529334:52533506:clu_33870	3.4e-10	0.69	Uterus
								ENSG00000272573.5	MUSTN1	52830670:52833114:clu_39886	5.4e-10	-0.46	Artery - Aorta
								ENSG00000163939.18	PBRM1	52658315:52662133:clu_46510	1.1e-9	0.31	Nerve - Tibial
								ENSG00000163939.18	PBRM1	52658315:52662133:clu_46510	1.1e-9	0.31	Nerve - Tibial
								ENSG00000016864.18	GLT8D1	52700496:52705447:clu_41588	1.5e-9	0.37	Artery - Tibial
								ENSG00000055955.15	ITIH4	52814071:52816884:clu_39878	2.1e-9	-0.41	Artery - Aorta
								ENSG00000016864.18	GLT8D1	52696659:52697721:clu_35718	2.1e-9	-0.58	Adrenal Gland
								ENSG00000016864.18	GLT8D1	52696659:52697721:clu_45612	2.3e-9	-0.42	Breast - Mammary Tissue
								ENSG00000055955.15	ITIH4	52818536:52819393:clu_40071	3.1e-9	-0.24	Muscle - Skeletal
								ENSG00000055955.15	ITIH4	52818536:52819393:clu_40071	3.1e-9	-0.24	Muscle - Skeletal
								ENSG00000272573.5	MUSTN1	52830670:52833114:clu_41601	4.8e-9	-0.34	Artery - Tibial
								ENSG00000163938.16	GNL3	52686202:52686769:clu_38249	4.9e-9	-0.58	Brain - Cerebellum
								ENSG00000168273.7	SMIM4	52534148:52534803:clu_80322	7.7e-9	0.44	Testis
								ENSG00000168268.10	NT5DC2	52524611:52524817:clu_33904	8.2e-9	-0.71	Brain - Hypothalamus
								ENSG00000168268.10	NT5DC2	52529334:52533506:clu_38745	1.2e-8	0.51	Spleen
								ENSG00000016864.18	GLT8D1	52696659:52697721:clu_47543	1.3e-8	-0.36	Lung
								ENSG00000016864.18	GLT8D1	52696659:52697721:clu_47543	1.3e-8	-0.36	Lung
								ENSG00000213533.11	TMEM110	52835190:52835789:clu_48106	2.7e-8	-0.37	Thyroid
								ENSG00000213533.11	TMEM110	52835190:52835789:clu_30671	3.2e-8	-0.58	Liver
								ENSG00000016864.18	GLT8D1	52696659:52697721:clu_43736	3.4e-8	-0.41	Colon - Transverse
								ENSG00000016864.18	GLT8D1	52700496:52705447:clu_46210	4.6e-8	0.34	Skin - Sun Exposed (Lower leg)
								ENSG00000016864.18	GLT8D1	52696659:52697721:clu_43901	6.2e-8	-0.35	Adipose - Visceral (Omentum)
								ENSG00000016864.18	GLT8D1	52696659:52697721:clu_43901	6.2e-8	-0.35	Adipose - Visceral (Omentum)
								ENSG00000016864.18	GLT8D1	52696659:52697721:clu_42746	6.8e-8	-0.49	Pituitary
								ENSG00000163939.18	PBRM1	52658315:52662133:clu_41480	6.8e-8	0.31	Esophagus - Muscularis
								ENSG00000168273.7	SMIM4	52534877:52540424:clu_36146	1.5e-7	0.23	Cells - Cultured fibroblasts
								ENSG00000055955.15	ITIH4	52814071:52816884:clu_48095	1.7e-7	-0.28	Thyroid
								ENSG00000163939.18	PBRM1	52658315:52662133:clu_45602	2.2e-7	0.32	Breast - Mammary Tissue
								ENSG00000163938.16	GNL3	52686202:52686769:clu_42737	2.2e-7	-0.51	Pituitary
								ENSG00000272573.5	MUSTN1	52830670:52833114:clu_47571	2.4e-7	-0.35	Lung
								ENSG00000016864.18	GLT8D1	52696659:52697721:clu_39627	2.5e-7	-0.41	Esophagus - Gastroesophageal Junction
								ENSG00000163938.16	GNL3	52686202:52686769:clu_33235	2.6e-7	-0.53	Brain - Frontal Cortex (BA9)
								ENSG00000272573.5	MUSTN1	52830670:52833114:clu_38789	4.7e-7	-0.47	Spleen
								ENSG00000163938.16	GNL3	52686202:52686769:clu_43893	4.9e-7	-0.3	Adipose - Visceral (Omentum)
								ENSG00000163938.16	GNL3	52686202:52686769:clu_46511	6.5e-7	-0.29	Nerve - Tibial
								ENSG00000055955.15	ITIH4	52814071:52816884:clu_46544	6.7e-7	-0.27	Nerve - Tibial
								ENSG00000016864.18	GLT8D1	52696659:52697721:clu_41699	9.2e-7	-0.31	Esophagus - Mucosa
								ENSG00000168268.10	NT5DC2	52529334:52532163:clu_35906	0.0000011	-0.37	Pancreas
								ENSG00000168273.7	SMIM4	52534877:52540424:clu_43880	0.0000011	0.28	Adipose - Visceral (Omentum)
								ENSG00000272573.5	MUSTN1	52830670:52833114:clu_40060	0.0000014	-0.25	Muscle - Skeletal
								ENSG00000168268.10	NT5DC2	52529334:52533506:clu_30990	0.0000018	0.58	Brain - Putamen (basal ganglia)
								ENSG00000272573.5	MUSTN1	52830670:52833114:clu_40283	0.0000021	-0.38	Stomach
								ENSG00000272573.5	MUSTN1	52830670:52833114:clu_45639	0.0000024	-0.37	Breast - Mammary Tissue
								ENSG00000168273.7	SMIM4	52534877:52540424:clu_39605	0.0000024	0.35	Esophagus - Gastroesophageal Junction
								ENSG00000213533.11	TMEM110	52835190:52835789:clu_38791	0.0000028	-0.46	Spleen
								ENSG00000168273.7	SMIM4	52536906:52540424:clu_45147	0.0000031	-0.26	Adipose - Subcutaneous
								ENSG00000168268.10	NT5DC2	52529334:52532163:clu_35737	0.0000032	-0.43	Brain - Cortex
								ENSG00000168273.7	SMIM4	52534148:52534803:clu_42726	0.0000072	0.44	Pituitary
								ENSG00000213533.11	TMEM110	52835190:52835789:clu_39653	0.0000073	-0.39	Esophagus - Gastroesophageal Junction
								ENSG00000163938.16	GNL3	52686105:52686769:clu_48066	0.0000098	0.28	Thyroid
								ENSG00000272573.5	MUSTN1	52830670:52833114:clu_46236	0.000012	-0.28	Skin - Sun Exposed (Lower leg)
3	rs11177	52687289	rs4687546	52571927	115362	0.87	0.96	ENSG00000168268.10	NT5DC2	52524611:52524963:clu_36140	1.3e-64	0.98	Cells - Cultured fibroblasts
								ENSG00000168268.10	NT5DC2	52524611:52524963:clu_46184	9.5e-64	0.86	Skin - Sun Exposed (Lower leg)
								ENSG00000168268.10	NT5DC2	52524611:52524963:clu_45099	2.2e-56	0.87	Skin - Not Sun Exposed (Suprapubic)
								ENSG00000168268.10	NT5DC2	52524611:52524963:clu_46495	1.9e-48	0.79	Nerve - Tibial
								ENSG00000168268.10	NT5DC2	52524611:52524963:clu_41674	1.1e-46	0.89	Esophagus - Mucosa
								ENSG00000163939.18	PBRM1	52561968:52562382:clu_80326	5.0e-45	0.93	Testis
								ENSG00000168268.10	NT5DC2	52524611:52524963:clu_48049	7.5e-41	0.72	Thyroid
								ENSG00000168268.10	NT5DC2	52524611:52524963:clu_48049	7.5e-41	0.72	Thyroid
								ENSG00000168268.10	NT5DC2	52524611:52524963:clu_80306	6.9e-40	0.95	Testis
								ENSG00000168268.10	NT5DC2	52524611:52524963:clu_41468	5.0e-36	0.7	Esophagus - Muscularis
								ENSG00000168268.10	NT5DC2	52524611:52524963:clu_47506	1.8e-33	0.68	Lung
								ENSG00000168268.10	NT5DC2	52524611:52524963:clu_39601	6.2e-32	0.7	Esophagus - Gastroesophageal Junction
								ENSG00000168268.10	NT5DC2	52524611:52524963:clu_39631	3.1e-31	0.76	Heart - Atrial Appendage
								ENSG00000168268.10	NT5DC2	52529334:52533506:clu_45144	5.0e-28	0.59	Adipose - Subcutaneous
								ENSG00000168268.10	NT5DC2	52529334:52533506:clu_42725	6.3e-28	0.96	Pituitary
								ENSG00000016864.18	GLT8D1	52696659:52697721:clu_48077	3.5e-27	-0.63	Thyroid
								ENSG00000010318.20	PHF7	52421754:52423091:clu_80263	1.0e-26	-0.78	Testis
								ENSG00000168268.10	NT5DC2	52524611:52524963:clu_35728	1.5e-26	0.77	Heart - Left Ventricle
								ENSG00000168268.10	NT5DC2	52524611:52524963:clu_35728	1.5e-26	0.77	Heart - Left Ventricle
								ENSG00000168268.10	NT5DC2	52524611:52524963:clu_41156	5.2e-26	0.93	Prostate
								ENSG00000162267.12	ITIH3	52801146:52802334:clu_30663	1.1e-24	0.78	Liver
								ENSG00000055957.10	ITIH1	52787612:52787986:clu_30657	1.6e-22	-0.7	Liver
								ENSG00000168268.10	NT5DC2	52524611:52524963:clu_38236	5.1e-21	0.93	Brain - Cerebellum
								ENSG00000168268.10	NT5DC2	52524611:52524963:clu_37244	9.4e-21	0.73	Artery - Coronary
								ENSG00000168268.10	NT5DC2	52524611:52524963:clu_35694	2.9e-19	0.85	Adrenal Gland
								ENSG00000168268.10	NT5DC2	52524611:52524963:clu_35694	2.9e-19	0.85	Adrenal Gland
								ENSG00000016864.18	GLT8D1	52696659:52697721:clu_80345	3.8e-19	-0.67	Testis
								ENSG00000168268.10	NT5DC2	52529334:52533506:clu_43877	8.4e-19	0.45	Adipose - Visceral (Omentum)
								ENSG00000213533.11	TMEM110	52835190:52835789:clu_35828	7.0e-18	-0.48	Whole Blood
								ENSG00000163938.16	GNL3	52686202:52686769:clu_36158	2.1e-17	-0.48	Cells - Cultured fibroblasts
								ENSG00000055955.15	ITIH4	52814071:52816884:clu_41596	6.0e-17	-0.38	Artery - Tibial
								ENSG00000168268.10	NT5DC2	52529334:52533506:clu_41562	9.4e-17	0.46	Artery - Tibial
								ENSG00000162267.12	ITIH3	52797930:52798966:clu_41606	1.0e-16	0.37	Artery - Tibial
								ENSG00000168268.10	NT5DC2	52524611:52524963:clu_31719	1.6e-16	0.92	Cells - EBV-transformed lymphocytes
								ENSG00000168268.10	NT5DC2	52529334:52533506:clu_43714	1.7e-16	0.55	Colon - Transverse
								ENSG00000010327.10	STAB1	52519609:52519944:clu_38737	2.0e-16	-0.77	Spleen
								ENSG00000168268.10	NT5DC2	52529334:52533506:clu_45589	3.0e-15	0.46	Breast - Mammary Tissue
								ENSG00000168268.10	NT5DC2	52529334:52533506:clu_35965	7.3e-15	0.71	Ovary
								ENSG00000163938.16	GNL3	52686202:52686769:clu_36428	2.2e-14	-0.78	Brain - Cerebellar Hemisphere
								ENSG00000163938.16	GNL3	52686202:52686769:clu_36428	2.2e-14	-0.78	Brain - Cerebellar Hemisphere
								ENSG00000168268.10	NT5DC2	52529334:52533506:clu_40444	3.6e-14	0.59	Colon - Sigmoid
								ENSG00000163939.18	PBRM1	52658315:52662133:clu_36155	6.4e-14	0.45	Cells - Cultured fibroblasts
								ENSG00000163939.18	PBRM1	52658315:52662133:clu_36155	6.4e-14	0.45	Cells - Cultured fibroblasts
								ENSG00000168268.10	NT5DC2	52524611:52524963:clu_35764	8.9e-14	0.84	Vagina
								ENSG00000168268.10	NT5DC2	52524611:52524963:clu_36415	2.6e-13	0.76	Brain - Cerebellar Hemisphere
								ENSG00000168268.10	NT5DC2	52529334:52533506:clu_39836	4.2e-13	0.42	Artery - Aorta
								ENSG00000168268.10	NT5DC2	52529334:52533506:clu_40027	1.5e-12	0.39	Muscle - Skeletal
								ENSG00000163938.16	GNL3	52686202:52686769:clu_38249	2.6e-12	-0.69	Brain - Cerebellum
								ENSG00000016864.18	GLT8D1	52696659:52697721:clu_41492	2.8e-12	-0.45	Esophagus - Muscularis
								ENSG00000016864.18	GLT8D1	52696659:52697721:clu_41492	2.8e-12	-0.45	Esophagus - Muscularis
								ENSG00000162267.12	ITIH3	52801146:52802334:clu_37286	4.1e-12	0.65	Artery - Coronary
								ENSG00000162267.12	ITIH3	52801146:52802334:clu_37286	4.1e-12	0.65	Artery - Coronary
								ENSG00000168268.10	NT5DC2	52529334:52533506:clu_40242	4.1e-12	0.53	Stomach
								ENSG00000168268.10	NT5DC2	52529334:52533506:clu_33870	2.0e-11	0.7	Uterus
								ENSG00000163939.18	PBRM1	52658315:52662133:clu_45158	3.5e-11	0.37	Adipose - Subcutaneous
								ENSG00000163939.18	PBRM1	52658315:52662133:clu_45158	3.5e-11	0.37	Adipose - Subcutaneous
								ENSG00000168268.10	NT5DC2	52529334:52533506:clu_36028	4.2e-11	0.78	Minor Salivary Gland
								ENSG00000016864.18	GLT8D1	52700496:52705447:clu_45166	6.0e-11	0.38	Adipose - Subcutaneous
								ENSG00000168268.10	NT5DC2	52529334:52533506:clu_35787	9.8e-11	0.34	Whole Blood
								ENSG00000213533.11	TMEM110	52835190:52835789:clu_47573	1.3e-10	-0.43	Lung
								ENSG00000016864.18	GLT8D1	52700496:52705447:clu_36165	1.8e-10	0.37	Cells - Cultured fibroblasts
								ENSG00000055955.15	ITIH4	52814071:52816884:clu_39878	1.9e-10	-0.42	Artery - Aorta
								ENSG00000016864.18	GLT8D1	52696659:52697721:clu_39861	6.4e-10	-0.48	Artery - Aorta
								ENSG00000272573.5	MUSTN1	52830670:52833114:clu_46553	7.1e-10	-0.4	Nerve - Tibial
								ENSG00000272573.5	MUSTN1	52830670:52833114:clu_39886	7.3e-10	-0.44	Artery - Aorta
								ENSG00000168273.7	SMIM4	52534148:52534803:clu_80322	1.1e-9	0.46	Testis
								ENSG00000272573.5	MUSTN1	52830670:52833114:clu_48104	2.0e-9	-0.35	Thyroid
								ENSG00000163939.18	PBRM1	52658315:52662133:clu_46510	3.5e-9	0.29	Nerve - Tibial
								ENSG00000163939.18	PBRM1	52658315:52662133:clu_46510	3.5e-9	0.29	Nerve - Tibial
								ENSG00000163938.16	GNL3	52686202:52686769:clu_43893	3.8e-9	-0.34	Adipose - Visceral (Omentum)
								ENSG00000055955.15	ITIH4	52814071:52816884:clu_48095	4.1e-9	-0.31	Thyroid
								ENSG00000168268.10	NT5DC2	52529334:52533506:clu_40059	5.1e-9	0.61	Small Intestine - Terminal Ileum
								ENSG00000016864.18	GLT8D1	52696659:52697721:clu_46520	6.4e-9	-0.36	Nerve - Tibial
								ENSG00000272573.5	MUSTN1	52830670:52833114:clu_41601	1.4e-8	-0.32	Artery - Tibial
								ENSG00000055955.15	ITIH4	52814071:52816884:clu_46544	5.2e-8	-0.29	Nerve - Tibial
								ENSG00000213533.11	TMEM110	52835190:52835789:clu_30671	5.8e-8	-0.54	Liver
								ENSG00000168268.10	NT5DC2	52529334:52532163:clu_35906	6.5e-8	-0.4	Pancreas
								ENSG00000163938.16	GNL3	52686202:52686769:clu_33235	6.5e-8	-0.54	Brain - Frontal Cortex (BA9)
								ENSG00000016864.18	GLT8D1	52696659:52697721:clu_42746	8.5e-8	-0.47	Pituitary
								ENSG00000213533.11	TMEM110	52835190:52835789:clu_48106	8.5e-8	-0.34	Thyroid
								ENSG00000016864.18	GLT8D1	52696659:52697721:clu_45612	9.1e-8	-0.37	Breast - Mammary Tissue
								ENSG00000010327.10	STAB1	52521005:52521596:clu_45139	9.5e-8	-0.19	Adipose - Subcutaneous
								ENSG00000163938.16	GNL3	52686202:52686769:clu_46511	1.3e-7	-0.3	Nerve - Tibial
								ENSG00000016864.18	GLT8D1	52696659:52697721:clu_43736	1.3e-7	-0.38	Colon - Transverse
								ENSG00000016864.18	GLT8D1	52696659:52697721:clu_43901	2.0e-7	-0.32	Adipose - Visceral (Omentum)
								ENSG00000016864.18	GLT8D1	52696659:52697721:clu_43901	2.0e-7	-0.32	Adipose - Visceral (Omentum)
								ENSG00000168273.7	SMIM4	52534877:52540424:clu_36146	2.0e-7	0.22	Cells - Cultured fibroblasts
								ENSG00000016864.18	GLT8D1	52696659:52697721:clu_47543	2.1e-7	-0.33	Lung
								ENSG00000016864.18	GLT8D1	52696659:52697721:clu_47543	2.1e-7	-0.33	Lung
								ENSG00000016864.18	GLT8D1	52696659:52697721:clu_41699	2.1e-7	-0.32	Esophagus - Mucosa
								ENSG00000168268.10	NT5DC2	52529334:52533506:clu_38745	2.4e-7	0.45	Spleen
								ENSG00000055955.15	ITIH4	52818536:52819393:clu_40071	2.6e-7	-0.2	Muscle - Skeletal
								ENSG00000055955.15	ITIH4	52818536:52819393:clu_40071	2.6e-7	-0.2	Muscle - Skeletal
								ENSG00000016864.18	GLT8D1	52700496:52705447:clu_41588	2.7e-7	0.31	Artery - Tibial
								ENSG00000016864.18	GLT8D1	52696659:52697721:clu_35718	3.2e-7	-0.5	Adrenal Gland
								ENSG00000163938.16	GNL3	52686202:52686769:clu_42737	4.3e-7	-0.48	Pituitary
								ENSG00000016864.18	GLT8D1	52700496:52705447:clu_46210	4.3e-7	0.31	Skin - Sun Exposed (Lower leg)
								ENSG00000016864.18	GLT8D1	52696659:52697721:clu_39627	6.1e-7	-0.38	Esophagus - Gastroesophageal Junction
								ENSG00000213533.11	TMEM110	52835190:52835789:clu_38791	7.7e-7	-0.48	Spleen
								ENSG00000163939.18	PBRM1	52658315:52662133:clu_41480	7.7e-7	0.28	Esophagus - Muscularis
								ENSG00000163939.18	PBRM1	52658315:52662133:clu_45602	7.8e-7	0.29	Breast - Mammary Tissue
								ENSG00000168268.10	NT5DC2	52524611:52524817:clu_33904	7.9e-7	-0.6	Brain - Hypothalamus
								ENSG00000168273.7	SMIM4	52534148:52534803:clu_42726	8.9e-7	0.47	Pituitary
								ENSG00000168268.10	NT5DC2	52529334:52532163:clu_35737	0.000001	-0.44	Brain - Cortex
								ENSG00000168273.7	SMIM4	52534877:52540424:clu_39605	0.0000011	0.36	Esophagus - Gastroesophageal Junction
								ENSG00000163938.16	GNL3	52686105:52686769:clu_48066	0.0000017	0.29	Thyroid
								ENSG00000168237.17	GLYCTK	52291111:52291747:clu_45069	0.0000021	0.28	Adipose - Subcutaneous
								ENSG00000168273.7	SMIM4	52534877:52540424:clu_43880	0.0000043	0.26	Adipose - Visceral (Omentum)
								ENSG00000168237.17	GLYCTK	52291111:52291747:clu_47972	0.0000064	0.25	Thyroid
								ENSG00000272573.5	MUSTN1	52830670:52833114:clu_38789	0.0000067	-0.42	Spleen
								ENSG00000272573.5	MUSTN1	52830670:52833114:clu_40060	0.0000078	-0.23	Muscle - Skeletal
								ENSG00000168273.7	SMIM4	52534877:52540424:clu_41679	0.000023	0.27	Esophagus - Mucosa
3	rs11177	52687289	rs7623199	52571958	115331	0.92	0.96	ENSG00000168268.10	NT5DC2	52524611:52524963:clu_46184	1.5e-84	0.98	Skin - Sun Exposed (Lower leg)
								ENSG00000168268.10	NT5DC2	52524611:52524963:clu_36140	6.7e-82	1.1	Cells - Cultured fibroblasts
								ENSG00000168268.10	NT5DC2	52524611:52524963:clu_45099	2.4e-79	1	Skin - Not Sun Exposed (Suprapubic)
								ENSG00000168268.10	NT5DC2	52524611:52524963:clu_46495	6.0e-71	0.94	Nerve - Tibial
								ENSG00000168268.10	NT5DC2	52524611:52524963:clu_41674	1.8e-64	1	Esophagus - Mucosa
								ENSG00000163939.18	PBRM1	52561968:52562382:clu_80326	1.7e-62	1	Testis
								ENSG00000168268.10	NT5DC2	52524611:52524963:clu_80306	3.0e-58	1.1	Testis
								ENSG00000168268.10	NT5DC2	52524611:52524963:clu_48049	1.8e-50	0.81	Thyroid
								ENSG00000168268.10	NT5DC2	52524611:52524963:clu_48049	1.8e-50	0.81	Thyroid
								ENSG00000168268.10	NT5DC2	52524611:52524963:clu_39631	2.7e-46	0.93	Heart - Atrial Appendage
								ENSG00000168268.10	NT5DC2	52524611:52524963:clu_41468	1.4e-45	0.81	Esophagus - Muscularis
								ENSG00000168268.10	NT5DC2	52524611:52524963:clu_39601	1.1e-41	0.79	Esophagus - Gastroesophageal Junction
								ENSG00000168268.10	NT5DC2	52524611:52524963:clu_47506	1.7e-41	0.76	Lung
								ENSG00000168268.10	NT5DC2	52524611:52524963:clu_35728	4.2e-36	0.91	Heart - Left Ventricle
								ENSG00000168268.10	NT5DC2	52524611:52524963:clu_35728	4.2e-36	0.91	Heart - Left Ventricle
								ENSG00000010318.20	PHF7	52421754:52423091:clu_80263	2.6e-35	-0.88	Testis
								ENSG00000168268.10	NT5DC2	52524611:52524963:clu_41156	2.4e-32	1	Prostate
								ENSG00000168268.10	NT5DC2	52529334:52533506:clu_45144	9.8e-30	0.62	Adipose - Subcutaneous
								ENSG00000168268.10	NT5DC2	52524611:52524963:clu_35694	1.5e-28	0.99	Adrenal Gland
								ENSG00000168268.10	NT5DC2	52524611:52524963:clu_35694	1.5e-28	0.99	Adrenal Gland
								ENSG00000168268.10	NT5DC2	52524611:52524963:clu_37244	2.8e-28	0.83	Artery - Coronary
								ENSG00000055957.10	ITIH1	52787612:52787986:clu_30657	6.2e-28	-0.8	Liver
								ENSG00000016864.18	GLT8D1	52696659:52697721:clu_48077	6.6e-28	-0.66	Thyroid
								ENSG00000168268.10	NT5DC2	52529334:52533506:clu_42725	1.7e-24	0.94	Pituitary
								ENSG00000162267.12	ITIH3	52801146:52802334:clu_30663	6.3e-24	0.81	Liver
								ENSG00000168268.10	NT5DC2	52524611:52524963:clu_38236	1.1e-23	0.96	Brain - Cerebellum
								ENSG00000168268.10	NT5DC2	52524611:52524963:clu_31719	1.6e-22	1.1	Cells - EBV-transformed lymphocytes
								ENSG00000010327.10	STAB1	52519609:52519944:clu_38737	3.8e-22	-0.9	Spleen
								ENSG00000213533.11	TMEM110	52835190:52835789:clu_35828	9.7e-21	-0.54	Whole Blood
								ENSG00000168268.10	NT5DC2	52524611:52524963:clu_35764	1.5e-19	1	Vagina
								ENSG00000016864.18	GLT8D1	52696659:52697721:clu_80345	3.2e-19	-0.68	Testis
								ENSG00000168268.10	NT5DC2	52529334:52533506:clu_41562	4.0e-19	0.5	Artery - Tibial
								ENSG00000168268.10	NT5DC2	52529334:52533506:clu_43877	3.5e-18	0.45	Adipose - Visceral (Omentum)
								ENSG00000168268.10	NT5DC2	52529334:52533506:clu_43714	1.9e-17	0.58	Colon - Transverse
								ENSG00000055955.15	ITIH4	52814071:52816884:clu_41596	2.4e-17	-0.39	Artery - Tibial
								ENSG00000163939.18	PBRM1	52658315:52662133:clu_36155	2.8e-16	0.5	Cells - Cultured fibroblasts
								ENSG00000163939.18	PBRM1	52658315:52662133:clu_36155	2.8e-16	0.5	Cells - Cultured fibroblasts
								ENSG00000168268.10	NT5DC2	52524611:52524963:clu_36415	3.8e-16	0.84	Brain - Cerebellar Hemisphere
								ENSG00000163938.16	GNL3	52686202:52686769:clu_36158	4.4e-15	-0.46	Cells - Cultured fibroblasts
								ENSG00000162267.12	ITIH3	52797930:52798966:clu_41606	5.8e-15	0.35	Artery - Tibial
								ENSG00000168268.10	NT5DC2	52529334:52533506:clu_40444	8.8e-15	0.61	Colon - Sigmoid
								ENSG00000168268.10	NT5DC2	52529334:52533506:clu_45589	3.7e-14	0.45	Breast - Mammary Tissue
								ENSG00000168268.10	NT5DC2	52529334:52533506:clu_35965	4.9e-14	0.72	Ovary
								ENSG00000168268.10	NT5DC2	52529334:52533506:clu_40027	1.4e-13	0.42	Muscle - Skeletal
								ENSG00000272573.5	MUSTN1	52830670:52833114:clu_46553	2.5e-13	-0.48	Nerve - Tibial
								ENSG00000162267.12	ITIH3	52801146:52802334:clu_37286	3.1e-13	0.68	Artery - Coronary
								ENSG00000162267.12	ITIH3	52801146:52802334:clu_37286	3.1e-13	0.68	Artery - Coronary
								ENSG00000272573.5	MUSTN1	52830670:52833114:clu_48104	7.6e-13	-0.43	Thyroid
								ENSG00000016864.18	GLT8D1	52700496:52705447:clu_36165	7.6e-13	0.43	Cells - Cultured fibroblasts
								ENSG00000016864.18	GLT8D1	52696659:52697721:clu_41492	1.0e-12	-0.48	Esophagus - Muscularis
								ENSG00000016864.18	GLT8D1	52696659:52697721:clu_41492	1.0e-12	-0.48	Esophagus - Muscularis
								ENSG00000016864.18	GLT8D1	52700496:52705447:clu_45166	1.1e-12	0.42	Adipose - Subcutaneous
								ENSG00000168268.10	NT5DC2	52529334:52533506:clu_36028	2.7e-12	0.86	Minor Salivary Gland
								ENSG00000168268.10	NT5DC2	52529334:52533506:clu_39836	5.7e-12	0.42	Artery - Aorta
								ENSG00000016864.18	GLT8D1	52696659:52697721:clu_39861	8.9e-12	-0.54	Artery - Aorta
								ENSG00000213533.11	TMEM110	52835190:52835789:clu_47573	9.0e-12	-0.47	Lung
								ENSG00000168268.10	NT5DC2	52529334:52533506:clu_40242	2.4e-11	0.53	Stomach
								ENSG00000016864.18	GLT8D1	52696659:52697721:clu_46520	1.5e-10	-0.4	Nerve - Tibial
								ENSG00000168268.10	NT5DC2	52529334:52533506:clu_40059	1.7e-10	0.67	Small Intestine - Terminal Ileum
								ENSG00000163938.16	GNL3	52686202:52686769:clu_36428	2.0e-10	-0.67	Brain - Cerebellar Hemisphere
								ENSG00000163938.16	GNL3	52686202:52686769:clu_36428	2.0e-10	-0.67	Brain - Cerebellar Hemisphere
								ENSG00000163939.18	PBRM1	52658315:52662133:clu_45158	2.5e-10	0.36	Adipose - Subcutaneous
								ENSG00000163939.18	PBRM1	52658315:52662133:clu_45158	2.5e-10	0.36	Adipose - Subcutaneous
								ENSG00000168268.10	NT5DC2	52529334:52533506:clu_35787	2.9e-10	0.34	Whole Blood
								ENSG00000168268.10	NT5DC2	52529334:52533506:clu_33870	3.4e-10	0.69	Uterus
								ENSG00000272573.5	MUSTN1	52830670:52833114:clu_39886	5.4e-10	-0.46	Artery - Aorta
								ENSG00000163939.18	PBRM1	52658315:52662133:clu_46510	1.1e-9	0.31	Nerve - Tibial
								ENSG00000163939.18	PBRM1	52658315:52662133:clu_46510	1.1e-9	0.31	Nerve - Tibial
								ENSG00000016864.18	GLT8D1	52700496:52705447:clu_41588	1.5e-9	0.37	Artery - Tibial
								ENSG00000055955.15	ITIH4	52814071:52816884:clu_39878	2.1e-9	-0.41	Artery - Aorta
								ENSG00000016864.18	GLT8D1	52696659:52697721:clu_35718	2.1e-9	-0.58	Adrenal Gland
								ENSG00000016864.18	GLT8D1	52696659:52697721:clu_45612	2.3e-9	-0.42	Breast - Mammary Tissue
								ENSG00000055955.15	ITIH4	52818536:52819393:clu_40071	3.1e-9	-0.24	Muscle - Skeletal
								ENSG00000055955.15	ITIH4	52818536:52819393:clu_40071	3.1e-9	-0.24	Muscle - Skeletal
								ENSG00000272573.5	MUSTN1	52830670:52833114:clu_41601	4.8e-9	-0.34	Artery - Tibial
								ENSG00000163938.16	GNL3	52686202:52686769:clu_38249	4.9e-9	-0.58	Brain - Cerebellum
								ENSG00000168273.7	SMIM4	52534148:52534803:clu_80322	7.7e-9	0.44	Testis
								ENSG00000168268.10	NT5DC2	52524611:52524817:clu_33904	8.2e-9	-0.71	Brain - Hypothalamus
								ENSG00000168268.10	NT5DC2	52529334:52533506:clu_38745	1.2e-8	0.51	Spleen
								ENSG00000016864.18	GLT8D1	52696659:52697721:clu_47543	1.3e-8	-0.36	Lung
								ENSG00000016864.18	GLT8D1	52696659:52697721:clu_47543	1.3e-8	-0.36	Lung
								ENSG00000213533.11	TMEM110	52835190:52835789:clu_48106	2.7e-8	-0.37	Thyroid
								ENSG00000213533.11	TMEM110	52835190:52835789:clu_30671	3.2e-8	-0.58	Liver
								ENSG00000016864.18	GLT8D1	52696659:52697721:clu_43736	3.4e-8	-0.41	Colon - Transverse
								ENSG00000016864.18	GLT8D1	52700496:52705447:clu_46210	4.6e-8	0.34	Skin - Sun Exposed (Lower leg)
								ENSG00000016864.18	GLT8D1	52696659:52697721:clu_43901	6.2e-8	-0.35	Adipose - Visceral (Omentum)
								ENSG00000016864.18	GLT8D1	52696659:52697721:clu_43901	6.2e-8	-0.35	Adipose - Visceral (Omentum)
								ENSG00000016864.18	GLT8D1	52696659:52697721:clu_42746	6.8e-8	-0.49	Pituitary
								ENSG00000163939.18	PBRM1	52658315:52662133:clu_41480	6.8e-8	0.31	Esophagus - Muscularis
								ENSG00000168273.7	SMIM4	52534877:52540424:clu_36146	1.5e-7	0.23	Cells - Cultured fibroblasts
								ENSG00000055955.15	ITIH4	52814071:52816884:clu_48095	1.7e-7	-0.28	Thyroid
								ENSG00000163939.18	PBRM1	52658315:52662133:clu_45602	2.2e-7	0.32	Breast - Mammary Tissue
								ENSG00000163938.16	GNL3	52686202:52686769:clu_42737	2.2e-7	-0.51	Pituitary
								ENSG00000272573.5	MUSTN1	52830670:52833114:clu_47571	2.4e-7	-0.35	Lung
								ENSG00000016864.18	GLT8D1	52696659:52697721:clu_39627	2.5e-7	-0.41	Esophagus - Gastroesophageal Junction
								ENSG00000163938.16	GNL3	52686202:52686769:clu_33235	2.6e-7	-0.53	Brain - Frontal Cortex (BA9)
								ENSG00000272573.5	MUSTN1	52830670:52833114:clu_38789	4.7e-7	-0.47	Spleen
								ENSG00000163938.16	GNL3	52686202:52686769:clu_43893	4.9e-7	-0.3	Adipose - Visceral (Omentum)
								ENSG00000163938.16	GNL3	52686202:52686769:clu_46511	6.5e-7	-0.29	Nerve - Tibial
								ENSG00000055955.15	ITIH4	52814071:52816884:clu_46544	6.7e-7	-0.27	Nerve - Tibial
								ENSG00000016864.18	GLT8D1	52696659:52697721:clu_41699	9.2e-7	-0.31	Esophagus - Mucosa
								ENSG00000168268.10	NT5DC2	52529334:52532163:clu_35906	0.0000011	-0.37	Pancreas
								ENSG00000168273.7	SMIM4	52534877:52540424:clu_43880	0.0000011	0.28	Adipose - Visceral (Omentum)
								ENSG00000272573.5	MUSTN1	52830670:52833114:clu_40060	0.0000014	-0.25	Muscle - Skeletal
								ENSG00000168268.10	NT5DC2	52529334:52533506:clu_30990	0.0000018	0.58	Brain - Putamen (basal ganglia)
								ENSG00000272573.5	MUSTN1	52830670:52833114:clu_40283	0.0000021	-0.38	Stomach
								ENSG00000272573.5	MUSTN1	52830670:52833114:clu_45639	0.0000024	-0.37	Breast - Mammary Tissue
								ENSG00000168273.7	SMIM4	52534877:52540424:clu_39605	0.0000024	0.35	Esophagus - Gastroesophageal Junction
								ENSG00000213533.11	TMEM110	52835190:52835789:clu_38791	0.0000028	-0.46	Spleen
								ENSG00000168273.7	SMIM4	52536906:52540424:clu_45147	0.0000031	-0.26	Adipose - Subcutaneous
								ENSG00000168268.10	NT5DC2	52529334:52532163:clu_35737	0.0000032	-0.43	Brain - Cortex
								ENSG00000168273.7	SMIM4	52534148:52534803:clu_42726	0.0000072	0.44	Pituitary
								ENSG00000213533.11	TMEM110	52835190:52835789:clu_39653	0.0000073	-0.39	Esophagus - Gastroesophageal Junction
								ENSG00000163938.16	GNL3	52686105:52686769:clu_48066	0.0000098	0.28	Thyroid
								ENSG00000272573.5	MUSTN1	52830670:52833114:clu_46236	0.000012	-0.28	Skin - Sun Exposed (Lower leg)
3	rs11177	52687289	rs11714565	52572276	115013	0.88	0.96	ENSG00000168268.10	NT5DC2	52524611:52524963:clu_36140	6.2e-65	0.98	Cells - Cultured fibroblasts
								ENSG00000168268.10	NT5DC2	52524611:52524963:clu_46184	6.6e-63	0.85	Skin - Sun Exposed (Lower leg)
								ENSG00000168268.10	NT5DC2	52524611:52524963:clu_45099	9.0e-55	0.86	Skin - Not Sun Exposed (Suprapubic)
								ENSG00000168268.10	NT5DC2	52524611:52524963:clu_46495	1.5e-48	0.79	Nerve - Tibial
								ENSG00000168268.10	NT5DC2	52524611:52524963:clu_41674	5.7e-46	0.88	Esophagus - Mucosa
								ENSG00000163939.18	PBRM1	52561968:52562382:clu_80326	5.0e-45	0.93	Testis
								ENSG00000168268.10	NT5DC2	52524611:52524963:clu_48049	3.0e-40	0.71	Thyroid
								ENSG00000168268.10	NT5DC2	52524611:52524963:clu_48049	3.0e-40	0.71	Thyroid
								ENSG00000168268.10	NT5DC2	52524611:52524963:clu_80306	6.9e-40	0.95	Testis
								ENSG00000168268.10	NT5DC2	52524611:52524963:clu_41468	2.4e-35	0.7	Esophagus - Muscularis
								ENSG00000168268.10	NT5DC2	52524611:52524963:clu_47506	1.6e-32	0.67	Lung
								ENSG00000168268.10	NT5DC2	52524611:52524963:clu_39601	2.6e-31	0.69	Esophagus - Gastroesophageal Junction
								ENSG00000168268.10	NT5DC2	52524611:52524963:clu_39631	3.1e-31	0.76	Heart - Atrial Appendage
								ENSG00000168268.10	NT5DC2	52529334:52533506:clu_45144	3.0e-28	0.59	Adipose - Subcutaneous
								ENSG00000168268.10	NT5DC2	52529334:52533506:clu_42725	6.3e-28	0.96	Pituitary
								ENSG00000010318.20	PHF7	52421754:52423091:clu_80263	1.0e-26	-0.78	Testis
								ENSG00000162267.12	ITIH3	52801146:52802334:clu_30663	1.4e-26	0.79	Liver
								ENSG00000016864.18	GLT8D1	52696659:52697721:clu_48077	2.5e-26	-0.62	Thyroid
								ENSG00000168268.10	NT5DC2	52524611:52524963:clu_35728	4.8e-26	0.76	Heart - Left Ventricle
								ENSG00000168268.10	NT5DC2	52524611:52524963:clu_35728	4.8e-26	0.76	Heart - Left Ventricle
								ENSG00000168268.10	NT5DC2	52524611:52524963:clu_41156	5.2e-26	0.93	Prostate
								ENSG00000055957.10	ITIH1	52787612:52787986:clu_30657	7.5e-25	-0.72	Liver
								ENSG00000168268.10	NT5DC2	52524611:52524963:clu_38236	5.1e-21	0.93	Brain - Cerebellum
								ENSG00000168268.10	NT5DC2	52524611:52524963:clu_37244	9.4e-21	0.73	Artery - Coronary
								ENSG00000168268.10	NT5DC2	52524611:52524963:clu_35694	2.9e-19	0.85	Adrenal Gland
								ENSG00000168268.10	NT5DC2	52524611:52524963:clu_35694	2.9e-19	0.85	Adrenal Gland
								ENSG00000016864.18	GLT8D1	52696659:52697721:clu_80345	3.8e-19	-0.67	Testis
								ENSG00000168268.10	NT5DC2	52529334:52533506:clu_43877	1.5e-18	0.44	Adipose - Visceral (Omentum)
								ENSG00000213533.11	TMEM110	52835190:52835789:clu_35828	4.6e-18	-0.48	Whole Blood
								ENSG00000163938.16	GNL3	52686202:52686769:clu_36158	1.3e-17	-0.49	Cells - Cultured fibroblasts
								ENSG00000055955.15	ITIH4	52814071:52816884:clu_41596	4.6e-17	-0.38	Artery - Tibial
								ENSG00000168268.10	NT5DC2	52529334:52533506:clu_41562	6.4e-17	0.46	Artery - Tibial
								ENSG00000162267.12	ITIH3	52797930:52798966:clu_41606	1.0e-16	0.36	Artery - Tibial
								ENSG00000168268.10	NT5DC2	52524611:52524963:clu_31719	1.0e-16	0.92	Cells - EBV-transformed lymphocytes
								ENSG00000168268.10	NT5DC2	52529334:52533506:clu_43714	1.7e-16	0.55	Colon - Transverse
								ENSG00000010327.10	STAB1	52519609:52519944:clu_38737	2.1e-16	-0.77	Spleen
								ENSG00000168268.10	NT5DC2	52529334:52533506:clu_45589	1.8e-15	0.46	Breast - Mammary Tissue
								ENSG00000168268.10	NT5DC2	52529334:52533506:clu_35965	7.3e-15	0.71	Ovary
								ENSG00000163938.16	GNL3	52686202:52686769:clu_36428	2.2e-14	-0.78	Brain - Cerebellar Hemisphere
								ENSG00000163938.16	GNL3	52686202:52686769:clu_36428	2.2e-14	-0.78	Brain - Cerebellar Hemisphere
								ENSG00000163939.18	PBRM1	52658315:52662133:clu_36155	3.7e-14	0.46	Cells - Cultured fibroblasts
								ENSG00000163939.18	PBRM1	52658315:52662133:clu_36155	3.7e-14	0.46	Cells - Cultured fibroblasts
								ENSG00000168268.10	NT5DC2	52529334:52533506:clu_40444	5.6e-14	0.58	Colon - Sigmoid
								ENSG00000168268.10	NT5DC2	52524611:52524963:clu_35764	8.9e-14	0.84	Vagina
								ENSG00000168268.10	NT5DC2	52529334:52533506:clu_39836	1.3e-13	0.43	Artery - Aorta
								ENSG00000168268.10	NT5DC2	52524611:52524963:clu_36415	2.6e-13	0.76	Brain - Cerebellar Hemisphere
								ENSG00000168268.10	NT5DC2	52529334:52533506:clu_40242	2.2e-12	0.53	Stomach
								ENSG00000163938.16	GNL3	52686202:52686769:clu_38249	2.6e-12	-0.69	Brain - Cerebellum
								ENSG00000168268.10	NT5DC2	52529334:52533506:clu_40027	3.1e-12	0.39	Muscle - Skeletal
								ENSG00000016864.18	GLT8D1	52696659:52697721:clu_41492	3.9e-12	-0.45	Esophagus - Muscularis
								ENSG00000016864.18	GLT8D1	52696659:52697721:clu_41492	3.9e-12	-0.45	Esophagus - Muscularis
								ENSG00000162267.12	ITIH3	52801146:52802334:clu_37286	4.1e-12	0.65	Artery - Coronary
								ENSG00000162267.12	ITIH3	52801146:52802334:clu_37286	4.1e-12	0.65	Artery - Coronary
								ENSG00000168268.10	NT5DC2	52529334:52533506:clu_33870	1.9e-11	0.7	Uterus
								ENSG00000163939.18	PBRM1	52658315:52662133:clu_45158	3.1e-11	0.37	Adipose - Subcutaneous
								ENSG00000163939.18	PBRM1	52658315:52662133:clu_45158	3.1e-11	0.37	Adipose - Subcutaneous
								ENSG00000055955.15	ITIH4	52814071:52816884:clu_39878	3.6e-11	-0.44	Artery - Aorta
								ENSG00000168268.10	NT5DC2	52529334:52533506:clu_36028	4.2e-11	0.78	Minor Salivary Gland
								ENSG00000016864.18	GLT8D1	52700496:52705447:clu_45166	6.1e-11	0.38	Adipose - Subcutaneous
								ENSG00000168268.10	NT5DC2	52529334:52533506:clu_35787	7.6e-11	0.34	Whole Blood
								ENSG00000213533.11	TMEM110	52835190:52835789:clu_47573	1.0e-10	-0.44	Lung
								ENSG00000016864.18	GLT8D1	52700496:52705447:clu_36165	1.4e-10	0.38	Cells - Cultured fibroblasts
								ENSG00000272573.5	MUSTN1	52830670:52833114:clu_48104	2.7e-10	-0.37	Thyroid
								ENSG00000272573.5	MUSTN1	52830670:52833114:clu_46553	3.6e-10	-0.4	Nerve - Tibial
								ENSG00000272573.5	MUSTN1	52830670:52833114:clu_39886	9.2e-10	-0.44	Artery - Aorta
								ENSG00000168273.7	SMIM4	52534148:52534803:clu_80322	1.1e-9	0.46	Testis
								ENSG00000055955.15	ITIH4	52814071:52816884:clu_48095	1.5e-9	-0.31	Thyroid
								ENSG00000016864.18	GLT8D1	52696659:52697721:clu_39861	2.3e-9	-0.46	Artery - Aorta
								ENSG00000163939.18	PBRM1	52658315:52662133:clu_46510	3.0e-9	0.29	Nerve - Tibial
								ENSG00000163939.18	PBRM1	52658315:52662133:clu_46510	3.0e-9	0.29	Nerve - Tibial
								ENSG00000163938.16	GNL3	52686202:52686769:clu_43893	3.4e-9	-0.34	Adipose - Visceral (Omentum)
								ENSG00000168268.10	NT5DC2	52529334:52533506:clu_40059	6.0e-9	0.61	Small Intestine - Terminal Ileum
								ENSG00000016864.18	GLT8D1	52696659:52697721:clu_46520	8.3e-9	-0.36	Nerve - Tibial
								ENSG00000272573.5	MUSTN1	52830670:52833114:clu_41601	1.2e-8	-0.32	Artery - Tibial
								ENSG00000213533.11	TMEM110	52835190:52835789:clu_30671	2.3e-8	-0.55	Liver
								ENSG00000213533.11	TMEM110	52835190:52835789:clu_48106	4.7e-8	-0.35	Thyroid
								ENSG00000010327.10	STAB1	52521005:52521596:clu_45139	6.0e-8	-0.19	Adipose - Subcutaneous
								ENSG00000163938.16	GNL3	52686202:52686769:clu_33235	6.5e-8	-0.54	Brain - Frontal Cortex (BA9)
								ENSG00000055955.15	ITIH4	52814071:52816884:clu_46544	6.6e-8	-0.29	Nerve - Tibial
								ENSG00000016864.18	GLT8D1	52696659:52697721:clu_45612	7.4e-8	-0.37	Breast - Mammary Tissue
								ENSG00000016864.18	GLT8D1	52696659:52697721:clu_42746	8.5e-8	-0.47	Pituitary
								ENSG00000163938.16	GNL3	52686202:52686769:clu_46511	9.1e-8	-0.3	Nerve - Tibial
								ENSG00000016864.18	GLT8D1	52696659:52697721:clu_47543	1.3e-7	-0.33	Lung
								ENSG00000016864.18	GLT8D1	52696659:52697721:clu_47543	1.3e-7	-0.33	Lung
								ENSG00000168273.7	SMIM4	52534877:52540424:clu_36146	1.6e-7	0.22	Cells - Cultured fibroblasts
								ENSG00000168268.10	NT5DC2	52529334:52532163:clu_35906	2.0e-7	-0.38	Pancreas
								ENSG00000016864.18	GLT8D1	52696659:52697721:clu_43736	2.0e-7	-0.38	Colon - Transverse
								ENSG00000016864.18	GLT8D1	52696659:52697721:clu_43901	2.6e-7	-0.32	Adipose - Visceral (Omentum)
								ENSG00000016864.18	GLT8D1	52696659:52697721:clu_43901	2.6e-7	-0.32	Adipose - Visceral (Omentum)
								ENSG00000016864.18	GLT8D1	52696659:52697721:clu_35718	3.2e-7	-0.5	Adrenal Gland
								ENSG00000016864.18	GLT8D1	52696659:52697721:clu_41699	3.5e-7	-0.31	Esophagus - Mucosa
								ENSG00000016864.18	GLT8D1	52700496:52705447:clu_46210	3.7e-7	0.31	Skin - Sun Exposed (Lower leg)
								ENSG00000168268.10	NT5DC2	52529334:52533506:clu_38745	3.8e-7	0.44	Spleen
								ENSG00000168273.7	SMIM4	52534877:52540424:clu_39605	3.9e-7	0.37	Esophagus - Gastroesophageal Junction
								ENSG00000163938.16	GNL3	52686202:52686769:clu_42737	4.3e-7	-0.48	Pituitary
								ENSG00000016864.18	GLT8D1	52700496:52705447:clu_41588	4.3e-7	0.3	Artery - Tibial
								ENSG00000055955.15	ITIH4	52818536:52819393:clu_40071	5.0e-7	-0.2	Muscle - Skeletal
								ENSG00000055955.15	ITIH4	52818536:52819393:clu_40071	5.0e-7	-0.2	Muscle - Skeletal
								ENSG00000163939.18	PBRM1	52658315:52662133:clu_41480	6.3e-7	0.28	Esophagus - Muscularis
								ENSG00000213533.11	TMEM110	52835190:52835789:clu_38791	7.1e-7	-0.48	Spleen
								ENSG00000163939.18	PBRM1	52658315:52662133:clu_45602	7.5e-7	0.29	Breast - Mammary Tissue
								ENSG00000168268.10	NT5DC2	52524611:52524817:clu_33904	7.9e-7	-0.6	Brain - Hypothalamus
								ENSG00000168273.7	SMIM4	52534148:52534803:clu_42726	8.9e-7	0.47	Pituitary
								ENSG00000016864.18	GLT8D1	52696659:52697721:clu_39627	9.3e-7	-0.38	Esophagus - Gastroesophageal Junction
								ENSG00000168268.10	NT5DC2	52529334:52532163:clu_35737	0.000001	-0.44	Brain - Cortex
								ENSG00000163938.16	GNL3	52686105:52686769:clu_48066	0.0000018	0.29	Thyroid
								ENSG00000272573.5	MUSTN1	52830670:52833114:clu_40060	0.0000028	-0.24	Muscle - Skeletal
								ENSG00000168237.17	GLYCTK	52291111:52291747:clu_45069	0.0000032	0.28	Adipose - Subcutaneous
								ENSG00000168237.17	GLYCTK	52291111:52291747:clu_47972	0.000004	0.25	Thyroid
								ENSG00000168273.7	SMIM4	52534877:52540424:clu_43880	0.0000048	0.25	Adipose - Visceral (Omentum)
								ENSG00000272573.5	MUSTN1	52830670:52833114:clu_38789	0.0000065	-0.42	Spleen
								ENSG00000168273.7	SMIM4	52534877:52540424:clu_41679	0.0000068	0.28	Esophagus - Mucosa
								ENSG00000168273.7	SMIM4	52534877:52540424:clu_41471	0.000028	0.26	Esophagus - Muscularis
								ENSG00000162267.12	ITIH3	52801146:52802334:clu_45181	0.000058	0.19	Adipose - Subcutaneous
3	rs11177	52687289	rs7625743	52572350	114939	0.88	0.96	ENSG00000168268.10	NT5DC2	52524611:52524963:clu_46184	1.5e-62	0.84	Skin - Sun Exposed (Lower leg)
								ENSG00000168268.10	NT5DC2	52524611:52524963:clu_36140	8.0e-59	0.92	Cells - Cultured fibroblasts
								ENSG00000168268.10	NT5DC2	52524611:52524963:clu_45099	1.0e-54	0.87	Skin - Not Sun Exposed (Suprapubic)
								ENSG00000168268.10	NT5DC2	52524611:52524963:clu_46495	1.6e-45	0.76	Nerve - Tibial
								ENSG00000168268.10	NT5DC2	52524611:52524963:clu_41674	3.3e-44	0.87	Esophagus - Mucosa
								ENSG00000163939.18	PBRM1	52561968:52562382:clu_80326	8.4e-41	0.89	Testis
								ENSG00000168268.10	NT5DC2	52524611:52524963:clu_48049	3.0e-39	0.71	Thyroid
								ENSG00000168268.10	NT5DC2	52524611:52524963:clu_48049	3.0e-39	0.71	Thyroid
								ENSG00000168268.10	NT5DC2	52524611:52524963:clu_80306	3.9e-38	0.94	Testis
								ENSG00000168268.10	NT5DC2	52524611:52524963:clu_41468	6.1e-35	0.69	Esophagus - Muscularis
								ENSG00000168268.10	NT5DC2	52529334:52533506:clu_45144	5.4e-32	0.63	Adipose - Subcutaneous
								ENSG00000168268.10	NT5DC2	52524611:52524963:clu_47506	1.6e-31	0.65	Lung
								ENSG00000168268.10	NT5DC2	52524611:52524963:clu_39601	1.4e-29	0.68	Esophagus - Gastroesophageal Junction
								ENSG00000168268.10	NT5DC2	52529334:52533506:clu_42725	2.2e-29	0.98	Pituitary
								ENSG00000168268.10	NT5DC2	52524611:52524963:clu_39631	7.1e-29	0.73	Heart - Atrial Appendage
								ENSG00000162267.12	ITIH3	52801146:52802334:clu_30663	1.2e-27	0.8	Liver
								ENSG00000168268.10	NT5DC2	52524611:52524963:clu_41156	2.0e-26	0.93	Prostate
								ENSG00000168268.10	NT5DC2	52524611:52524963:clu_35728	5.6e-25	0.74	Heart - Left Ventricle
								ENSG00000168268.10	NT5DC2	52524611:52524963:clu_35728	5.6e-25	0.74	Heart - Left Ventricle
								ENSG00000016864.18	GLT8D1	52696659:52697721:clu_48077	1.7e-24	-0.6	Thyroid
								ENSG00000010318.20	PHF7	52421754:52423091:clu_80263	4.7e-24	-0.74	Testis
								ENSG00000055957.10	ITIH1	52787612:52787986:clu_30657	6.5e-24	-0.71	Liver
								ENSG00000163938.16	GNL3	52686202:52686769:clu_36158	1.0e-20	-0.52	Cells - Cultured fibroblasts
								ENSG00000168268.10	NT5DC2	52524611:52524963:clu_37244	4.6e-20	0.72	Artery - Coronary
								ENSG00000168268.10	NT5DC2	52524611:52524963:clu_38236	5.6e-20	0.9	Brain - Cerebellum
								ENSG00000168268.10	NT5DC2	52529334:52533506:clu_43877	5.9e-20	0.46	Adipose - Visceral (Omentum)
								ENSG00000168268.10	NT5DC2	52524611:52524963:clu_35694	7.3e-19	0.84	Adrenal Gland
								ENSG00000168268.10	NT5DC2	52524611:52524963:clu_35694	7.3e-19	0.84	Adrenal Gland
								ENSG00000213533.11	TMEM110	52835190:52835789:clu_35828	8.6e-19	-0.49	Whole Blood
								ENSG00000016864.18	GLT8D1	52696659:52697721:clu_80345	1.5e-18	-0.66	Testis
								ENSG00000168268.10	NT5DC2	52529334:52533506:clu_41562	4.2e-18	0.48	Artery - Tibial
								ENSG00000168268.10	NT5DC2	52529334:52533506:clu_45589	4.7e-18	0.49	Breast - Mammary Tissue
								ENSG00000168268.10	NT5DC2	52529334:52533506:clu_43714	6.1e-18	0.58	Colon - Transverse
								ENSG00000055955.15	ITIH4	52814071:52816884:clu_41596	6.7e-18	-0.39	Artery - Tibial
								ENSG00000168268.10	NT5DC2	52529334:52533506:clu_35965	2.7e-17	0.75	Ovary
								ENSG00000010327.10	STAB1	52519609:52519944:clu_38737	1.5e-16	-0.78	Spleen
								ENSG00000163939.18	PBRM1	52658315:52662133:clu_36155	7.7e-16	0.47	Cells - Cultured fibroblasts
								ENSG00000163939.18	PBRM1	52658315:52662133:clu_36155	7.7e-16	0.47	Cells - Cultured fibroblasts
								ENSG00000168268.10	NT5DC2	52524611:52524963:clu_31719	1.3e-15	0.86	Cells - EBV-transformed lymphocytes
								ENSG00000168268.10	NT5DC2	52529334:52533506:clu_40444	3.2e-15	0.61	Colon - Sigmoid
								ENSG00000162267.12	ITIH3	52797930:52798966:clu_41606	3.8e-15	0.35	Artery - Tibial
								ENSG00000168268.10	NT5DC2	52529334:52533506:clu_39836	7.6e-15	0.45	Artery - Aorta
								ENSG00000168268.10	NT5DC2	52529334:52533506:clu_40242	2.2e-13	0.56	Stomach
								ENSG00000163938.16	GNL3	52686202:52686769:clu_36428	2.5e-13	-0.74	Brain - Cerebellar Hemisphere
								ENSG00000163938.16	GNL3	52686202:52686769:clu_36428	2.5e-13	-0.74	Brain - Cerebellar Hemisphere
								ENSG00000168268.10	NT5DC2	52529334:52533506:clu_40027	3.5e-13	0.4	Muscle - Skeletal
								ENSG00000163938.16	GNL3	52686202:52686769:clu_38249	7.5e-13	-0.69	Brain - Cerebellum
								ENSG00000168268.10	NT5DC2	52524611:52524963:clu_35764	9.7e-13	0.81	Vagina
								ENSG00000016864.18	GLT8D1	52696659:52697721:clu_41492	1.3e-12	-0.46	Esophagus - Muscularis
								ENSG00000016864.18	GLT8D1	52696659:52697721:clu_41492	1.3e-12	-0.46	Esophagus - Muscularis
								ENSG00000168268.10	NT5DC2	52524611:52524963:clu_36415	1.9e-12	0.73	Brain - Cerebellar Hemisphere
								ENSG00000168268.10	NT5DC2	52529334:52533506:clu_36028	3.2e-12	0.81	Minor Salivary Gland
								ENSG00000168268.10	NT5DC2	52529334:52533506:clu_33870	4.0e-12	0.71	Uterus
								ENSG00000162267.12	ITIH3	52801146:52802334:clu_37286	1.1e-11	0.63	Artery - Coronary
								ENSG00000162267.12	ITIH3	52801146:52802334:clu_37286	1.1e-11	0.63	Artery - Coronary
								ENSG00000163939.18	PBRM1	52658315:52662133:clu_45158	1.3e-11	0.38	Adipose - Subcutaneous
								ENSG00000163939.18	PBRM1	52658315:52662133:clu_45158	1.3e-11	0.38	Adipose - Subcutaneous
								ENSG00000168268.10	NT5DC2	52529334:52533506:clu_35787	4.0e-11	0.35	Whole Blood
								ENSG00000055955.15	ITIH4	52814071:52816884:clu_39878	4.3e-11	-0.44	Artery - Aorta
								ENSG00000016864.18	GLT8D1	52700496:52705447:clu_45166	5.0e-11	0.38	Adipose - Subcutaneous
								ENSG00000272573.5	MUSTN1	52830670:52833114:clu_46553	7.8e-11	-0.41	Nerve - Tibial
								ENSG00000213533.11	TMEM110	52835190:52835789:clu_47573	1.6e-10	-0.43	Lung
								ENSG00000168273.7	SMIM4	52534148:52534803:clu_80322	1.9e-10	0.48	Testis
								ENSG00000016864.18	GLT8D1	52696659:52697721:clu_39861	4.5e-10	-0.49	Artery - Aorta
								ENSG00000272573.5	MUSTN1	52830670:52833114:clu_39886	5.9e-10	-0.44	Artery - Aorta
								ENSG00000055955.15	ITIH4	52814071:52816884:clu_48095	6.5e-10	-0.32	Thyroid
								ENSG00000016864.18	GLT8D1	52700496:52705447:clu_36165	7.7e-10	0.35	Cells - Cultured fibroblasts
								ENSG00000168268.10	NT5DC2	52529334:52533506:clu_40059	8.6e-10	0.64	Small Intestine - Terminal Ileum
								ENSG00000272573.5	MUSTN1	52830670:52833114:clu_48104	1.2e-9	-0.36	Thyroid
								ENSG00000016864.18	GLT8D1	52696659:52697721:clu_46520	6.6e-9	-0.35	Nerve - Tibial
								ENSG00000163938.16	GNL3	52686202:52686769:clu_43893	9.6e-9	-0.33	Adipose - Visceral (Omentum)
								ENSG00000163939.18	PBRM1	52658315:52662133:clu_46510	1.2e-8	0.28	Nerve - Tibial
								ENSG00000163939.18	PBRM1	52658315:52662133:clu_46510	1.2e-8	0.28	Nerve - Tibial
								ENSG00000055955.15	ITIH4	52814071:52816884:clu_46544	1.6e-8	-0.3	Nerve - Tibial
								ENSG00000213533.11	TMEM110	52835190:52835789:clu_30671	2.0e-8	-0.55	Liver
								ENSG00000168268.10	NT5DC2	52529334:52532163:clu_35906	3.1e-8	-0.41	Pancreas
								ENSG00000163938.16	GNL3	52686202:52686769:clu_42737	6.6e-8	-0.51	Pituitary
								ENSG00000213533.11	TMEM110	52835190:52835789:clu_48106	9.7e-8	-0.34	Thyroid
								ENSG00000163938.16	GNL3	52686202:52686769:clu_46511	1.2e-7	-0.3	Nerve - Tibial
								ENSG00000016864.18	GLT8D1	52696659:52697721:clu_45612	1.5e-7	-0.36	Breast - Mammary Tissue
								ENSG00000016864.18	GLT8D1	52696659:52697721:clu_43901	1.6e-7	-0.33	Adipose - Visceral (Omentum)
								ENSG00000016864.18	GLT8D1	52696659:52697721:clu_43901	1.6e-7	-0.33	Adipose - Visceral (Omentum)
								ENSG00000168273.7	SMIM4	52534877:52540424:clu_36146	1.8e-7	0.22	Cells - Cultured fibroblasts
								ENSG00000163938.16	GNL3	52686202:52686769:clu_33235	1.8e-7	-0.52	Brain - Frontal Cortex (BA9)
								ENSG00000016864.18	GLT8D1	52696659:52697721:clu_42746	2.0e-7	-0.46	Pituitary
								ENSG00000010327.10	STAB1	52521005:52521596:clu_45139	2.2e-7	-0.18	Adipose - Subcutaneous
								ENSG00000016864.18	GLT8D1	52700496:52705447:clu_41588	2.6e-7	0.31	Artery - Tibial
								ENSG00000168273.7	SMIM4	52534148:52534803:clu_42726	3.1e-7	0.49	Pituitary
								ENSG00000213533.11	TMEM110	52835190:52835789:clu_38791	3.6e-7	-0.49	Spleen
								ENSG00000168268.10	NT5DC2	52529334:52533506:clu_38745	3.8e-7	0.44	Spleen
								ENSG00000168268.10	NT5DC2	52529334:52532163:clu_35737	3.9e-7	-0.45	Brain - Cortex
								ENSG00000055955.15	ITIH4	52818536:52819393:clu_40071	3.9e-7	-0.2	Muscle - Skeletal
								ENSG00000055955.15	ITIH4	52818536:52819393:clu_40071	3.9e-7	-0.2	Muscle - Skeletal
								ENSG00000168237.17	GLYCTK	52291111:52291747:clu_45069	3.9e-7	0.3	Adipose - Subcutaneous
								ENSG00000168237.17	GLYCTK	52291111:52291747:clu_47972	4.3e-7	0.28	Thyroid
								ENSG00000163938.16	GNL3	52686105:52686769:clu_48066	4.3e-7	0.31	Thyroid
								ENSG00000016864.18	GLT8D1	52696659:52697721:clu_43736	4.5e-7	-0.37	Colon - Transverse
								ENSG00000016864.18	GLT8D1	52696659:52697721:clu_35718	4.7e-7	-0.5	Adrenal Gland
								ENSG00000016864.18	GLT8D1	52696659:52697721:clu_47543	4.9e-7	-0.31	Lung
								ENSG00000016864.18	GLT8D1	52696659:52697721:clu_47543	4.9e-7	-0.31	Lung
								ENSG00000016864.18	GLT8D1	52700496:52705447:clu_46210	4.9e-7	0.3	Skin - Sun Exposed (Lower leg)
								ENSG00000272573.5	MUSTN1	52830670:52833114:clu_41601	8.3e-7	-0.28	Artery - Tibial
								ENSG00000163939.18	PBRM1	52658315:52662133:clu_45602	0.0000012	0.28	Breast - Mammary Tissue
								ENSG00000168268.10	NT5DC2	52524611:52524817:clu_33904	0.0000015	-0.58	Brain - Hypothalamus
								ENSG00000272573.5	MUSTN1	52830670:52833114:clu_40283	0.0000019	-0.37	Stomach
								ENSG00000163939.18	PBRM1	52658315:52662133:clu_41480	0.0000023	0.26	Esophagus - Muscularis
								ENSG00000016864.18	GLT8D1	52696659:52697721:clu_41699	0.000003	-0.29	Esophagus - Mucosa
								ENSG00000272573.5	MUSTN1	52830670:52833114:clu_40060	0.0000031	-0.24	Muscle - Skeletal
								ENSG00000168273.7	SMIM4	52534877:52540424:clu_43880	0.0000034	0.26	Adipose - Visceral (Omentum)
								ENSG00000272573.5	MUSTN1	52830670:52833114:clu_38789	0.0000036	-0.43	Spleen
								ENSG00000168273.7	SMIM4	52534877:52540424:clu_39605	0.0000037	0.34	Esophagus - Gastroesophageal Junction
								ENSG00000016864.18	GLT8D1	52696659:52697721:clu_39627	0.0000065	-0.35	Esophagus - Gastroesophageal Junction
								ENSG00000168273.7	SMIM4	52534877:52540424:clu_41679	0.0000085	0.28	Esophagus - Mucosa
								ENSG00000162267.12	ITIH3	52801146:52802334:clu_45181	0.000034	0.2	Adipose - Subcutaneous
3	rs11177	52687289	rs11130307	52573666	113623	0.92	0.96	ENSG00000168268.10	NT5DC2	52524611:52524963:clu_46184	1.5e-84	0.98	Skin - Sun Exposed (Lower leg)
								ENSG00000168268.10	NT5DC2	52524611:52524963:clu_36140	6.7e-82	1.1	Cells - Cultured fibroblasts
								ENSG00000168268.10	NT5DC2	52524611:52524963:clu_45099	2.4e-79	1	Skin - Not Sun Exposed (Suprapubic)
								ENSG00000168268.10	NT5DC2	52524611:52524963:clu_46495	6.0e-71	0.94	Nerve - Tibial
								ENSG00000168268.10	NT5DC2	52524611:52524963:clu_41674	1.8e-64	1	Esophagus - Mucosa
								ENSG00000163939.18	PBRM1	52561968:52562382:clu_80326	1.7e-62	1	Testis
								ENSG00000168268.10	NT5DC2	52524611:52524963:clu_80306	3.0e-58	1.1	Testis
								ENSG00000168268.10	NT5DC2	52524611:52524963:clu_48049	1.8e-50	0.81	Thyroid
								ENSG00000168268.10	NT5DC2	52524611:52524963:clu_48049	1.8e-50	0.81	Thyroid
								ENSG00000168268.10	NT5DC2	52524611:52524963:clu_39631	2.7e-46	0.93	Heart - Atrial Appendage
								ENSG00000168268.10	NT5DC2	52524611:52524963:clu_41468	1.4e-45	0.81	Esophagus - Muscularis
								ENSG00000168268.10	NT5DC2	52524611:52524963:clu_39601	1.1e-41	0.79	Esophagus - Gastroesophageal Junction
								ENSG00000168268.10	NT5DC2	52524611:52524963:clu_47506	1.7e-41	0.76	Lung
								ENSG00000168268.10	NT5DC2	52524611:52524963:clu_35728	4.2e-36	0.91	Heart - Left Ventricle
								ENSG00000168268.10	NT5DC2	52524611:52524963:clu_35728	4.2e-36	0.91	Heart - Left Ventricle
								ENSG00000010318.20	PHF7	52421754:52423091:clu_80263	2.6e-35	-0.88	Testis
								ENSG00000168268.10	NT5DC2	52524611:52524963:clu_41156	2.4e-32	1	Prostate
								ENSG00000168268.10	NT5DC2	52529334:52533506:clu_45144	9.8e-30	0.62	Adipose - Subcutaneous
								ENSG00000168268.10	NT5DC2	52524611:52524963:clu_35694	1.5e-28	0.99	Adrenal Gland
								ENSG00000168268.10	NT5DC2	52524611:52524963:clu_35694	1.5e-28	0.99	Adrenal Gland
								ENSG00000168268.10	NT5DC2	52524611:52524963:clu_37244	2.8e-28	0.83	Artery - Coronary
								ENSG00000055957.10	ITIH1	52787612:52787986:clu_30657	6.2e-28	-0.8	Liver
								ENSG00000016864.18	GLT8D1	52696659:52697721:clu_48077	6.6e-28	-0.66	Thyroid
								ENSG00000168268.10	NT5DC2	52529334:52533506:clu_42725	1.7e-24	0.94	Pituitary
								ENSG00000162267.12	ITIH3	52801146:52802334:clu_30663	6.3e-24	0.81	Liver
								ENSG00000168268.10	NT5DC2	52524611:52524963:clu_38236	1.1e-23	0.96	Brain - Cerebellum
								ENSG00000168268.10	NT5DC2	52524611:52524963:clu_31719	1.6e-22	1.1	Cells - EBV-transformed lymphocytes
								ENSG00000010327.10	STAB1	52519609:52519944:clu_38737	3.8e-22	-0.9	Spleen
								ENSG00000213533.11	TMEM110	52835190:52835789:clu_35828	9.7e-21	-0.54	Whole Blood
								ENSG00000168268.10	NT5DC2	52524611:52524963:clu_35764	1.5e-19	1	Vagina
								ENSG00000016864.18	GLT8D1	52696659:52697721:clu_80345	3.2e-19	-0.68	Testis
								ENSG00000168268.10	NT5DC2	52529334:52533506:clu_41562	4.0e-19	0.5	Artery - Tibial
								ENSG00000168268.10	NT5DC2	52529334:52533506:clu_43877	3.5e-18	0.45	Adipose - Visceral (Omentum)
								ENSG00000168268.10	NT5DC2	52529334:52533506:clu_43714	1.9e-17	0.58	Colon - Transverse
								ENSG00000055955.15	ITIH4	52814071:52816884:clu_41596	2.4e-17	-0.39	Artery - Tibial
								ENSG00000163939.18	PBRM1	52658315:52662133:clu_36155	2.8e-16	0.5	Cells - Cultured fibroblasts
								ENSG00000163939.18	PBRM1	52658315:52662133:clu_36155	2.8e-16	0.5	Cells - Cultured fibroblasts
								ENSG00000168268.10	NT5DC2	52524611:52524963:clu_36415	3.8e-16	0.84	Brain - Cerebellar Hemisphere
								ENSG00000163938.16	GNL3	52686202:52686769:clu_36158	4.4e-15	-0.46	Cells - Cultured fibroblasts
								ENSG00000162267.12	ITIH3	52797930:52798966:clu_41606	5.8e-15	0.35	Artery - Tibial
								ENSG00000168268.10	NT5DC2	52529334:52533506:clu_40444	8.8e-15	0.61	Colon - Sigmoid
								ENSG00000168268.10	NT5DC2	52529334:52533506:clu_45589	3.7e-14	0.45	Breast - Mammary Tissue
								ENSG00000168268.10	NT5DC2	52529334:52533506:clu_35965	4.9e-14	0.72	Ovary
								ENSG00000168268.10	NT5DC2	52529334:52533506:clu_40027	1.4e-13	0.42	Muscle - Skeletal
								ENSG00000272573.5	MUSTN1	52830670:52833114:clu_46553	2.5e-13	-0.48	Nerve - Tibial
								ENSG00000162267.12	ITIH3	52801146:52802334:clu_37286	3.1e-13	0.68	Artery - Coronary
								ENSG00000162267.12	ITIH3	52801146:52802334:clu_37286	3.1e-13	0.68	Artery - Coronary
								ENSG00000272573.5	MUSTN1	52830670:52833114:clu_48104	7.6e-13	-0.43	Thyroid
								ENSG00000016864.18	GLT8D1	52700496:52705447:clu_36165	7.6e-13	0.43	Cells - Cultured fibroblasts
								ENSG00000016864.18	GLT8D1	52696659:52697721:clu_41492	1.0e-12	-0.48	Esophagus - Muscularis
								ENSG00000016864.18	GLT8D1	52696659:52697721:clu_41492	1.0e-12	-0.48	Esophagus - Muscularis
								ENSG00000016864.18	GLT8D1	52700496:52705447:clu_45166	1.1e-12	0.42	Adipose - Subcutaneous
								ENSG00000168268.10	NT5DC2	52529334:52533506:clu_36028	2.7e-12	0.86	Minor Salivary Gland
								ENSG00000168268.10	NT5DC2	52529334:52533506:clu_39836	5.7e-12	0.42	Artery - Aorta
								ENSG00000016864.18	GLT8D1	52696659:52697721:clu_39861	8.9e-12	-0.54	Artery - Aorta
								ENSG00000213533.11	TMEM110	52835190:52835789:clu_47573	9.0e-12	-0.47	Lung
								ENSG00000168268.10	NT5DC2	52529334:52533506:clu_40242	2.4e-11	0.53	Stomach
								ENSG00000016864.18	GLT8D1	52696659:52697721:clu_46520	1.5e-10	-0.4	Nerve - Tibial
								ENSG00000168268.10	NT5DC2	52529334:52533506:clu_40059	1.7e-10	0.67	Small Intestine - Terminal Ileum
								ENSG00000163938.16	GNL3	52686202:52686769:clu_36428	2.0e-10	-0.67	Brain - Cerebellar Hemisphere
								ENSG00000163938.16	GNL3	52686202:52686769:clu_36428	2.0e-10	-0.67	Brain - Cerebellar Hemisphere
								ENSG00000163939.18	PBRM1	52658315:52662133:clu_45158	2.5e-10	0.36	Adipose - Subcutaneous
								ENSG00000163939.18	PBRM1	52658315:52662133:clu_45158	2.5e-10	0.36	Adipose - Subcutaneous
								ENSG00000168268.10	NT5DC2	52529334:52533506:clu_35787	2.9e-10	0.34	Whole Blood
								ENSG00000168268.10	NT5DC2	52529334:52533506:clu_33870	3.4e-10	0.69	Uterus
								ENSG00000272573.5	MUSTN1	52830670:52833114:clu_39886	5.4e-10	-0.46	Artery - Aorta
								ENSG00000163939.18	PBRM1	52658315:52662133:clu_46510	1.1e-9	0.31	Nerve - Tibial
								ENSG00000163939.18	PBRM1	52658315:52662133:clu_46510	1.1e-9	0.31	Nerve - Tibial
								ENSG00000016864.18	GLT8D1	52700496:52705447:clu_41588	1.5e-9	0.37	Artery - Tibial
								ENSG00000055955.15	ITIH4	52814071:52816884:clu_39878	2.1e-9	-0.41	Artery - Aorta
								ENSG00000016864.18	GLT8D1	52696659:52697721:clu_35718	2.1e-9	-0.58	Adrenal Gland
								ENSG00000016864.18	GLT8D1	52696659:52697721:clu_45612	2.3e-9	-0.42	Breast - Mammary Tissue
								ENSG00000055955.15	ITIH4	52818536:52819393:clu_40071	3.1e-9	-0.24	Muscle - Skeletal
								ENSG00000055955.15	ITIH4	52818536:52819393:clu_40071	3.1e-9	-0.24	Muscle - Skeletal
								ENSG00000272573.5	MUSTN1	52830670:52833114:clu_41601	4.8e-9	-0.34	Artery - Tibial
								ENSG00000163938.16	GNL3	52686202:52686769:clu_38249	4.9e-9	-0.58	Brain - Cerebellum
								ENSG00000168273.7	SMIM4	52534148:52534803:clu_80322	7.7e-9	0.44	Testis
								ENSG00000168268.10	NT5DC2	52524611:52524817:clu_33904	8.2e-9	-0.71	Brain - Hypothalamus
								ENSG00000168268.10	NT5DC2	52529334:52533506:clu_38745	1.2e-8	0.51	Spleen
								ENSG00000016864.18	GLT8D1	52696659:52697721:clu_47543	1.3e-8	-0.36	Lung
								ENSG00000016864.18	GLT8D1	52696659:52697721:clu_47543	1.3e-8	-0.36	Lung
								ENSG00000213533.11	TMEM110	52835190:52835789:clu_48106	2.7e-8	-0.37	Thyroid
								ENSG00000213533.11	TMEM110	52835190:52835789:clu_30671	3.2e-8	-0.58	Liver
								ENSG00000016864.18	GLT8D1	52696659:52697721:clu_43736	3.4e-8	-0.41	Colon - Transverse
								ENSG00000016864.18	GLT8D1	52700496:52705447:clu_46210	4.6e-8	0.34	Skin - Sun Exposed (Lower leg)
								ENSG00000016864.18	GLT8D1	52696659:52697721:clu_43901	6.2e-8	-0.35	Adipose - Visceral (Omentum)
								ENSG00000016864.18	GLT8D1	52696659:52697721:clu_43901	6.2e-8	-0.35	Adipose - Visceral (Omentum)
								ENSG00000016864.18	GLT8D1	52696659:52697721:clu_42746	6.8e-8	-0.49	Pituitary
								ENSG00000163939.18	PBRM1	52658315:52662133:clu_41480	6.8e-8	0.31	Esophagus - Muscularis
								ENSG00000168273.7	SMIM4	52534877:52540424:clu_36146	1.5e-7	0.23	Cells - Cultured fibroblasts
								ENSG00000055955.15	ITIH4	52814071:52816884:clu_48095	1.7e-7	-0.28	Thyroid
								ENSG00000163939.18	PBRM1	52658315:52662133:clu_45602	2.2e-7	0.32	Breast - Mammary Tissue
								ENSG00000163938.16	GNL3	52686202:52686769:clu_42737	2.2e-7	-0.51	Pituitary
								ENSG00000272573.5	MUSTN1	52830670:52833114:clu_47571	2.4e-7	-0.35	Lung
								ENSG00000016864.18	GLT8D1	52696659:52697721:clu_39627	2.5e-7	-0.41	Esophagus - Gastroesophageal Junction
								ENSG00000163938.16	GNL3	52686202:52686769:clu_33235	2.6e-7	-0.53	Brain - Frontal Cortex (BA9)
								ENSG00000272573.5	MUSTN1	52830670:52833114:clu_38789	4.7e-7	-0.47	Spleen
								ENSG00000163938.16	GNL3	52686202:52686769:clu_43893	4.9e-7	-0.3	Adipose - Visceral (Omentum)
								ENSG00000163938.16	GNL3	52686202:52686769:clu_46511	6.5e-7	-0.29	Nerve - Tibial
								ENSG00000055955.15	ITIH4	52814071:52816884:clu_46544	6.7e-7	-0.27	Nerve - Tibial
								ENSG00000016864.18	GLT8D1	52696659:52697721:clu_41699	9.2e-7	-0.31	Esophagus - Mucosa
								ENSG00000168268.10	NT5DC2	52529334:52532163:clu_35906	0.0000011	-0.37	Pancreas
								ENSG00000168273.7	SMIM4	52534877:52540424:clu_43880	0.0000011	0.28	Adipose - Visceral (Omentum)
								ENSG00000272573.5	MUSTN1	52830670:52833114:clu_40060	0.0000014	-0.25	Muscle - Skeletal
								ENSG00000168268.10	NT5DC2	52529334:52533506:clu_30990	0.0000018	0.58	Brain - Putamen (basal ganglia)
								ENSG00000272573.5	MUSTN1	52830670:52833114:clu_40283	0.0000021	-0.38	Stomach
								ENSG00000272573.5	MUSTN1	52830670:52833114:clu_45639	0.0000024	-0.37	Breast - Mammary Tissue
								ENSG00000168273.7	SMIM4	52534877:52540424:clu_39605	0.0000024	0.35	Esophagus - Gastroesophageal Junction
								ENSG00000213533.11	TMEM110	52835190:52835789:clu_38791	0.0000028	-0.46	Spleen
								ENSG00000168273.7	SMIM4	52536906:52540424:clu_45147	0.0000031	-0.26	Adipose - Subcutaneous
								ENSG00000168268.10	NT5DC2	52529334:52532163:clu_35737	0.0000032	-0.43	Brain - Cortex
								ENSG00000168273.7	SMIM4	52534148:52534803:clu_42726	0.0000072	0.44	Pituitary
								ENSG00000213533.11	TMEM110	52835190:52835789:clu_39653	0.0000073	-0.39	Esophagus - Gastroesophageal Junction
								ENSG00000163938.16	GNL3	52686105:52686769:clu_48066	0.0000098	0.28	Thyroid
								ENSG00000272573.5	MUSTN1	52830670:52833114:clu_46236	0.000012	-0.28	Skin - Sun Exposed (Lower leg)
3	rs11177	52687289	rs12632381	52573669	113620	0.92	0.96	ENSG00000168268.10	NT5DC2	52524611:52524963:clu_46184	1.5e-84	0.98	Skin - Sun Exposed (Lower leg)
								ENSG00000168268.10	NT5DC2	52524611:52524963:clu_36140	6.7e-82	1.1	Cells - Cultured fibroblasts
								ENSG00000168268.10	NT5DC2	52524611:52524963:clu_45099	2.4e-79	1	Skin - Not Sun Exposed (Suprapubic)
								ENSG00000168268.10	NT5DC2	52524611:52524963:clu_46495	6.0e-71	0.94	Nerve - Tibial
								ENSG00000168268.10	NT5DC2	52524611:52524963:clu_41674	1.8e-64	1	Esophagus - Mucosa
								ENSG00000163939.18	PBRM1	52561968:52562382:clu_80326	1.7e-62	1	Testis
								ENSG00000168268.10	NT5DC2	52524611:52524963:clu_80306	3.0e-58	1.1	Testis
								ENSG00000168268.10	NT5DC2	52524611:52524963:clu_48049	1.8e-50	0.81	Thyroid
								ENSG00000168268.10	NT5DC2	52524611:52524963:clu_48049	1.8e-50	0.81	Thyroid
								ENSG00000168268.10	NT5DC2	52524611:52524963:clu_39631	2.7e-46	0.93	Heart - Atrial Appendage
								ENSG00000168268.10	NT5DC2	52524611:52524963:clu_41468	1.4e-45	0.81	Esophagus - Muscularis
								ENSG00000168268.10	NT5DC2	52524611:52524963:clu_39601	1.1e-41	0.79	Esophagus - Gastroesophageal Junction
								ENSG00000168268.10	NT5DC2	52524611:52524963:clu_47506	1.7e-41	0.76	Lung
								ENSG00000168268.10	NT5DC2	52524611:52524963:clu_35728	4.2e-36	0.91	Heart - Left Ventricle
								ENSG00000168268.10	NT5DC2	52524611:52524963:clu_35728	4.2e-36	0.91	Heart - Left Ventricle
								ENSG00000010318.20	PHF7	52421754:52423091:clu_80263	2.6e-35	-0.88	Testis
								ENSG00000168268.10	NT5DC2	52524611:52524963:clu_41156	2.4e-32	1	Prostate
								ENSG00000168268.10	NT5DC2	52529334:52533506:clu_45144	9.8e-30	0.62	Adipose - Subcutaneous
								ENSG00000168268.10	NT5DC2	52524611:52524963:clu_35694	1.5e-28	0.99	Adrenal Gland
								ENSG00000168268.10	NT5DC2	52524611:52524963:clu_35694	1.5e-28	0.99	Adrenal Gland
								ENSG00000168268.10	NT5DC2	52524611:52524963:clu_37244	2.8e-28	0.83	Artery - Coronary
								ENSG00000055957.10	ITIH1	52787612:52787986:clu_30657	6.2e-28	-0.8	Liver
								ENSG00000016864.18	GLT8D1	52696659:52697721:clu_48077	6.6e-28	-0.66	Thyroid
								ENSG00000168268.10	NT5DC2	52529334:52533506:clu_42725	1.7e-24	0.94	Pituitary
								ENSG00000162267.12	ITIH3	52801146:52802334:clu_30663	6.3e-24	0.81	Liver
								ENSG00000168268.10	NT5DC2	52524611:52524963:clu_38236	1.1e-23	0.96	Brain - Cerebellum
								ENSG00000168268.10	NT5DC2	52524611:52524963:clu_31719	1.6e-22	1.1	Cells - EBV-transformed lymphocytes
								ENSG00000010327.10	STAB1	52519609:52519944:clu_38737	3.8e-22	-0.9	Spleen
								ENSG00000213533.11	TMEM110	52835190:52835789:clu_35828	9.7e-21	-0.54	Whole Blood
								ENSG00000168268.10	NT5DC2	52524611:52524963:clu_35764	1.5e-19	1	Vagina
								ENSG00000016864.18	GLT8D1	52696659:52697721:clu_80345	3.2e-19	-0.68	Testis
								ENSG00000168268.10	NT5DC2	52529334:52533506:clu_41562	4.0e-19	0.5	Artery - Tibial
								ENSG00000168268.10	NT5DC2	52529334:52533506:clu_43877	3.5e-18	0.45	Adipose - Visceral (Omentum)
								ENSG00000168268.10	NT5DC2	52529334:52533506:clu_43714	1.9e-17	0.58	Colon - Transverse
								ENSG00000055955.15	ITIH4	52814071:52816884:clu_41596	2.4e-17	-0.39	Artery - Tibial
								ENSG00000163939.18	PBRM1	52658315:52662133:clu_36155	2.8e-16	0.5	Cells - Cultured fibroblasts
								ENSG00000163939.18	PBRM1	52658315:52662133:clu_36155	2.8e-16	0.5	Cells - Cultured fibroblasts
								ENSG00000168268.10	NT5DC2	52524611:52524963:clu_36415	3.8e-16	0.84	Brain - Cerebellar Hemisphere
								ENSG00000163938.16	GNL3	52686202:52686769:clu_36158	4.4e-15	-0.46	Cells - Cultured fibroblasts
								ENSG00000162267.12	ITIH3	52797930:52798966:clu_41606	5.8e-15	0.35	Artery - Tibial
								ENSG00000168268.10	NT5DC2	52529334:52533506:clu_40444	8.8e-15	0.61	Colon - Sigmoid
								ENSG00000168268.10	NT5DC2	52529334:52533506:clu_45589	3.7e-14	0.45	Breast - Mammary Tissue
								ENSG00000168268.10	NT5DC2	52529334:52533506:clu_35965	4.9e-14	0.72	Ovary
								ENSG00000168268.10	NT5DC2	52529334:52533506:clu_40027	1.4e-13	0.42	Muscle - Skeletal
								ENSG00000272573.5	MUSTN1	52830670:52833114:clu_46553	2.5e-13	-0.48	Nerve - Tibial
								ENSG00000162267.12	ITIH3	52801146:52802334:clu_37286	3.1e-13	0.68	Artery - Coronary
								ENSG00000162267.12	ITIH3	52801146:52802334:clu_37286	3.1e-13	0.68	Artery - Coronary
								ENSG00000272573.5	MUSTN1	52830670:52833114:clu_48104	7.6e-13	-0.43	Thyroid
								ENSG00000016864.18	GLT8D1	52700496:52705447:clu_36165	7.6e-13	0.43	Cells - Cultured fibroblasts
								ENSG00000016864.18	GLT8D1	52696659:52697721:clu_41492	1.0e-12	-0.48	Esophagus - Muscularis
								ENSG00000016864.18	GLT8D1	52696659:52697721:clu_41492	1.0e-12	-0.48	Esophagus - Muscularis
								ENSG00000016864.18	GLT8D1	52700496:52705447:clu_45166	1.1e-12	0.42	Adipose - Subcutaneous
								ENSG00000168268.10	NT5DC2	52529334:52533506:clu_36028	2.7e-12	0.86	Minor Salivary Gland
								ENSG00000168268.10	NT5DC2	52529334:52533506:clu_39836	5.7e-12	0.42	Artery - Aorta
								ENSG00000016864.18	GLT8D1	52696659:52697721:clu_39861	8.9e-12	-0.54	Artery - Aorta
								ENSG00000213533.11	TMEM110	52835190:52835789:clu_47573	9.0e-12	-0.47	Lung
								ENSG00000168268.10	NT5DC2	52529334:52533506:clu_40242	2.4e-11	0.53	Stomach
								ENSG00000016864.18	GLT8D1	52696659:52697721:clu_46520	1.5e-10	-0.4	Nerve - Tibial
								ENSG00000168268.10	NT5DC2	52529334:52533506:clu_40059	1.7e-10	0.67	Small Intestine - Terminal Ileum
								ENSG00000163938.16	GNL3	52686202:52686769:clu_36428	2.0e-10	-0.67	Brain - Cerebellar Hemisphere
								ENSG00000163938.16	GNL3	52686202:52686769:clu_36428	2.0e-10	-0.67	Brain - Cerebellar Hemisphere
								ENSG00000163939.18	PBRM1	52658315:52662133:clu_45158	2.5e-10	0.36	Adipose - Subcutaneous
								ENSG00000163939.18	PBRM1	52658315:52662133:clu_45158	2.5e-10	0.36	Adipose - Subcutaneous
								ENSG00000168268.10	NT5DC2	52529334:52533506:clu_35787	2.9e-10	0.34	Whole Blood
								ENSG00000168268.10	NT5DC2	52529334:52533506:clu_33870	3.4e-10	0.69	Uterus
								ENSG00000272573.5	MUSTN1	52830670:52833114:clu_39886	5.4e-10	-0.46	Artery - Aorta
								ENSG00000163939.18	PBRM1	52658315:52662133:clu_46510	1.1e-9	0.31	Nerve - Tibial
								ENSG00000163939.18	PBRM1	52658315:52662133:clu_46510	1.1e-9	0.31	Nerve - Tibial
								ENSG00000016864.18	GLT8D1	52700496:52705447:clu_41588	1.5e-9	0.37	Artery - Tibial
								ENSG00000055955.15	ITIH4	52814071:52816884:clu_39878	2.1e-9	-0.41	Artery - Aorta
								ENSG00000016864.18	GLT8D1	52696659:52697721:clu_35718	2.1e-9	-0.58	Adrenal Gland
								ENSG00000016864.18	GLT8D1	52696659:52697721:clu_45612	2.3e-9	-0.42	Breast - Mammary Tissue
								ENSG00000055955.15	ITIH4	52818536:52819393:clu_40071	3.1e-9	-0.24	Muscle - Skeletal
								ENSG00000055955.15	ITIH4	52818536:52819393:clu_40071	3.1e-9	-0.24	Muscle - Skeletal
								ENSG00000272573.5	MUSTN1	52830670:52833114:clu_41601	4.8e-9	-0.34	Artery - Tibial
								ENSG00000163938.16	GNL3	52686202:52686769:clu_38249	4.9e-9	-0.58	Brain - Cerebellum
								ENSG00000168273.7	SMIM4	52534148:52534803:clu_80322	7.7e-9	0.44	Testis
								ENSG00000168268.10	NT5DC2	52524611:52524817:clu_33904	8.2e-9	-0.71	Brain - Hypothalamus
								ENSG00000168268.10	NT5DC2	52529334:52533506:clu_38745	1.2e-8	0.51	Spleen
								ENSG00000016864.18	GLT8D1	52696659:52697721:clu_47543	1.3e-8	-0.36	Lung
								ENSG00000016864.18	GLT8D1	52696659:52697721:clu_47543	1.3e-8	-0.36	Lung
								ENSG00000213533.11	TMEM110	52835190:52835789:clu_48106	2.7e-8	-0.37	Thyroid
								ENSG00000213533.11	TMEM110	52835190:52835789:clu_30671	3.2e-8	-0.58	Liver
								ENSG00000016864.18	GLT8D1	52696659:52697721:clu_43736	3.4e-8	-0.41	Colon - Transverse
								ENSG00000016864.18	GLT8D1	52700496:52705447:clu_46210	4.6e-8	0.34	Skin - Sun Exposed (Lower leg)
								ENSG00000016864.18	GLT8D1	52696659:52697721:clu_43901	6.2e-8	-0.35	Adipose - Visceral (Omentum)
								ENSG00000016864.18	GLT8D1	52696659:52697721:clu_43901	6.2e-8	-0.35	Adipose - Visceral (Omentum)
								ENSG00000016864.18	GLT8D1	52696659:52697721:clu_42746	6.8e-8	-0.49	Pituitary
								ENSG00000163939.18	PBRM1	52658315:52662133:clu_41480	6.8e-8	0.31	Esophagus - Muscularis
								ENSG00000168273.7	SMIM4	52534877:52540424:clu_36146	1.5e-7	0.23	Cells - Cultured fibroblasts
								ENSG00000055955.15	ITIH4	52814071:52816884:clu_48095	1.7e-7	-0.28	Thyroid
								ENSG00000163939.18	PBRM1	52658315:52662133:clu_45602	2.2e-7	0.32	Breast - Mammary Tissue
								ENSG00000163938.16	GNL3	52686202:52686769:clu_42737	2.2e-7	-0.51	Pituitary
								ENSG00000272573.5	MUSTN1	52830670:52833114:clu_47571	2.4e-7	-0.35	Lung
								ENSG00000016864.18	GLT8D1	52696659:52697721:clu_39627	2.5e-7	-0.41	Esophagus - Gastroesophageal Junction
								ENSG00000163938.16	GNL3	52686202:52686769:clu_33235	2.6e-7	-0.53	Brain - Frontal Cortex (BA9)
								ENSG00000272573.5	MUSTN1	52830670:52833114:clu_38789	4.7e-7	-0.47	Spleen
								ENSG00000163938.16	GNL3	52686202:52686769:clu_43893	4.9e-7	-0.3	Adipose - Visceral (Omentum)
								ENSG00000163938.16	GNL3	52686202:52686769:clu_46511	6.5e-7	-0.29	Nerve - Tibial
								ENSG00000055955.15	ITIH4	52814071:52816884:clu_46544	6.7e-7	-0.27	Nerve - Tibial
								ENSG00000016864.18	GLT8D1	52696659:52697721:clu_41699	9.2e-7	-0.31	Esophagus - Mucosa
								ENSG00000168268.10	NT5DC2	52529334:52532163:clu_35906	0.0000011	-0.37	Pancreas
								ENSG00000168273.7	SMIM4	52534877:52540424:clu_43880	0.0000011	0.28	Adipose - Visceral (Omentum)
								ENSG00000272573.5	MUSTN1	52830670:52833114:clu_40060	0.0000014	-0.25	Muscle - Skeletal
								ENSG00000168268.10	NT5DC2	52529334:52533506:clu_30990	0.0000018	0.58	Brain - Putamen (basal ganglia)
								ENSG00000272573.5	MUSTN1	52830670:52833114:clu_40283	0.0000021	-0.38	Stomach
								ENSG00000272573.5	MUSTN1	52830670:52833114:clu_45639	0.0000024	-0.37	Breast - Mammary Tissue
								ENSG00000168273.7	SMIM4	52534877:52540424:clu_39605	0.0000024	0.35	Esophagus - Gastroesophageal Junction
								ENSG00000213533.11	TMEM110	52835190:52835789:clu_38791	0.0000028	-0.46	Spleen
								ENSG00000168273.7	SMIM4	52536906:52540424:clu_45147	0.0000031	-0.26	Adipose - Subcutaneous
								ENSG00000168268.10	NT5DC2	52529334:52532163:clu_35737	0.0000032	-0.43	Brain - Cortex
								ENSG00000168273.7	SMIM4	52534148:52534803:clu_42726	0.0000072	0.44	Pituitary
								ENSG00000213533.11	TMEM110	52835190:52835789:clu_39653	0.0000073	-0.39	Esophagus - Gastroesophageal Junction
								ENSG00000163938.16	GNL3	52686105:52686769:clu_48066	0.0000098	0.28	Thyroid
								ENSG00000272573.5	MUSTN1	52830670:52833114:clu_46236	0.000012	-0.28	Skin - Sun Exposed (Lower leg)
3	rs11177	52687289	rs4687547	52574933	112356	0.9	0.96	ENSG00000168268.10	NT5DC2	52524611:52524963:clu_46184	1.2e-81	0.97	Skin - Sun Exposed (Lower leg)
								ENSG00000168268.10	NT5DC2	52524611:52524963:clu_36140	4.6e-77	1.1	Cells - Cultured fibroblasts
								ENSG00000168268.10	NT5DC2	52524611:52524963:clu_45099	8.6e-72	0.99	Skin - Not Sun Exposed (Suprapubic)
								ENSG00000168268.10	NT5DC2	52524611:52524963:clu_46495	1.5e-63	0.9	Nerve - Tibial
								ENSG00000168268.10	NT5DC2	52524611:52524963:clu_41674	1.1e-60	1	Esophagus - Mucosa
								ENSG00000163939.18	PBRM1	52561968:52562382:clu_80326	1.2e-58	1	Testis
								ENSG00000168268.10	NT5DC2	52524611:52524963:clu_80306	8.4e-53	1.1	Testis
								ENSG00000168268.10	NT5DC2	52524611:52524963:clu_48049	2.6e-47	0.79	Thyroid
								ENSG00000168268.10	NT5DC2	52524611:52524963:clu_48049	2.6e-47	0.79	Thyroid
								ENSG00000168268.10	NT5DC2	52524611:52524963:clu_41468	6.3e-44	0.79	Esophagus - Muscularis
								ENSG00000168268.10	NT5DC2	52524611:52524963:clu_39631	2.0e-42	0.9	Heart - Atrial Appendage
								ENSG00000168268.10	NT5DC2	52524611:52524963:clu_47506	2.8e-39	0.75	Lung
								ENSG00000168268.10	NT5DC2	52524611:52524963:clu_39601	1.1e-38	0.77	Esophagus - Gastroesophageal Junction
								ENSG00000010318.20	PHF7	52421754:52423091:clu_80263	6.4e-37	-0.89	Testis
								ENSG00000168268.10	NT5DC2	52524611:52524963:clu_35728	1.2e-34	0.89	Heart - Left Ventricle
								ENSG00000168268.10	NT5DC2	52524611:52524963:clu_35728	1.2e-34	0.89	Heart - Left Ventricle
								ENSG00000016864.18	GLT8D1	52696659:52697721:clu_48077	1.1e-30	-0.69	Thyroid
								ENSG00000168268.10	NT5DC2	52524611:52524963:clu_41156	4.3e-30	1	Prostate
								ENSG00000168268.10	NT5DC2	52529334:52533506:clu_45144	2.2e-28	0.61	Adipose - Subcutaneous
								ENSG00000055957.10	ITIH1	52787612:52787986:clu_30657	1.8e-27	-0.8	Liver
								ENSG00000168268.10	NT5DC2	52524611:52524963:clu_37244	4.4e-27	0.82	Artery - Coronary
								ENSG00000168268.10	NT5DC2	52524611:52524963:clu_35694	5.4e-27	0.97	Adrenal Gland
								ENSG00000168268.10	NT5DC2	52524611:52524963:clu_35694	5.4e-27	0.97	Adrenal Gland
								ENSG00000162267.12	ITIH3	52801146:52802334:clu_30663	6.6e-25	0.82	Liver
								ENSG00000168268.10	NT5DC2	52529334:52533506:clu_42725	8.7e-24	0.93	Pituitary
								ENSG00000168268.10	NT5DC2	52524611:52524963:clu_38236	3.7e-23	0.96	Brain - Cerebellum
								ENSG00000168268.10	NT5DC2	52524611:52524963:clu_31719	4.1e-21	1	Cells - EBV-transformed lymphocytes
								ENSG00000010327.10	STAB1	52519609:52519944:clu_38737	1.3e-20	-0.87	Spleen
								ENSG00000213533.11	TMEM110	52835190:52835789:clu_35828	1.4e-20	-0.54	Whole Blood
								ENSG00000016864.18	GLT8D1	52696659:52697721:clu_80345	7.9e-20	-0.69	Testis
								ENSG00000168268.10	NT5DC2	52524611:52524963:clu_35764	4.9e-18	1	Vagina
								ENSG00000055955.15	ITIH4	52814071:52816884:clu_41596	6.0e-18	-0.4	Artery - Tibial
								ENSG00000168268.10	NT5DC2	52529334:52533506:clu_43877	8.2e-18	0.45	Adipose - Visceral (Omentum)
								ENSG00000168268.10	NT5DC2	52529334:52533506:clu_43714	1.2e-16	0.56	Colon - Transverse
								ENSG00000162267.12	ITIH3	52797930:52798966:clu_41606	1.6e-16	0.37	Artery - Tibial
								ENSG00000163938.16	GNL3	52686202:52686769:clu_36158	1.7e-16	-0.48	Cells - Cultured fibroblasts
								ENSG00000168268.10	NT5DC2	52529334:52533506:clu_41562	3.4e-16	0.46	Artery - Tibial
								ENSG00000163939.18	PBRM1	52658315:52662133:clu_36155	6.9e-16	0.5	Cells - Cultured fibroblasts
								ENSG00000163939.18	PBRM1	52658315:52662133:clu_36155	6.9e-16	0.5	Cells - Cultured fibroblasts
								ENSG00000168268.10	NT5DC2	52529334:52533506:clu_40444	1.4e-14	0.61	Colon - Sigmoid
								ENSG00000168268.10	NT5DC2	52524611:52524963:clu_36415	2.9e-14	0.82	Brain - Cerebellar Hemisphere
								ENSG00000168268.10	NT5DC2	52529334:52533506:clu_45589	4.8e-14	0.45	Breast - Mammary Tissue
								ENSG00000016864.18	GLT8D1	52696659:52697721:clu_41492	2.0e-13	-0.49	Esophagus - Muscularis
								ENSG00000016864.18	GLT8D1	52696659:52697721:clu_41492	2.0e-13	-0.49	Esophagus - Muscularis
								ENSG00000272573.5	MUSTN1	52830670:52833114:clu_46553	2.3e-13	-0.48	Nerve - Tibial
								ENSG00000162267.12	ITIH3	52801146:52802334:clu_37286	2.8e-13	0.69	Artery - Coronary
								ENSG00000162267.12	ITIH3	52801146:52802334:clu_37286	2.8e-13	0.69	Artery - Coronary
								ENSG00000168268.10	NT5DC2	52529334:52533506:clu_40027	3.0e-13	0.41	Muscle - Skeletal
								ENSG00000168268.10	NT5DC2	52529334:52533506:clu_35965	3.3e-13	0.69	Ovary
								ENSG00000213533.11	TMEM110	52835190:52835789:clu_47573	4.5e-13	-0.5	Lung
								ENSG00000016864.18	GLT8D1	52700496:52705447:clu_45166	2.4e-12	0.41	Adipose - Subcutaneous
								ENSG00000168268.10	NT5DC2	52529334:52533506:clu_36028	5.7e-12	0.86	Minor Salivary Gland
								ENSG00000168268.10	NT5DC2	52529334:52533506:clu_40242	1.0e-11	0.53	Stomach
								ENSG00000016864.18	GLT8D1	52696659:52697721:clu_39861	1.0e-11	-0.54	Artery - Aorta
								ENSG00000272573.5	MUSTN1	52830670:52833114:clu_48104	1.2e-11	-0.41	Thyroid
								ENSG00000163938.16	GNL3	52686202:52686769:clu_36428	1.5e-11	-0.73	Brain - Cerebellar Hemisphere
								ENSG00000163938.16	GNL3	52686202:52686769:clu_36428	1.5e-11	-0.73	Brain - Cerebellar Hemisphere
								ENSG00000168268.10	NT5DC2	52529334:52533506:clu_39836	1.8e-11	0.41	Artery - Aorta
								ENSG00000016864.18	GLT8D1	52700496:52705447:clu_36165	2.2e-11	0.4	Cells - Cultured fibroblasts
								ENSG00000163939.18	PBRM1	52658315:52662133:clu_45158	5.1e-11	0.38	Adipose - Subcutaneous
								ENSG00000163939.18	PBRM1	52658315:52662133:clu_45158	5.1e-11	0.38	Adipose - Subcutaneous
								ENSG00000168268.10	NT5DC2	52529334:52533506:clu_40059	5.4e-11	0.68	Small Intestine - Terminal Ileum
								ENSG00000016864.18	GLT8D1	52696659:52697721:clu_46520	8.1e-11	-0.41	Nerve - Tibial
								ENSG00000163939.18	PBRM1	52658315:52662133:clu_46510	1.4e-10	0.32	Nerve - Tibial
								ENSG00000163939.18	PBRM1	52658315:52662133:clu_46510	1.4e-10	0.32	Nerve - Tibial
								ENSG00000168268.10	NT5DC2	52529334:52533506:clu_35787	2.3e-10	0.35	Whole Blood
								ENSG00000055955.15	ITIH4	52814071:52816884:clu_39878	4.2e-10	-0.43	Artery - Aorta
								ENSG00000168268.10	NT5DC2	52529334:52533506:clu_33870	4.7e-10	0.69	Uterus
								ENSG00000163938.16	GNL3	52686202:52686769:clu_38249	7.5e-10	-0.61	Brain - Cerebellum
								ENSG00000016864.18	GLT8D1	52696659:52697721:clu_35718	8.0e-10	-0.6	Adrenal Gland
								ENSG00000016864.18	GLT8D1	52696659:52697721:clu_45612	1.5e-9	-0.43	Breast - Mammary Tissue
								ENSG00000272573.5	MUSTN1	52830670:52833114:clu_39886	1.5e-9	-0.45	Artery - Aorta
								ENSG00000055955.15	ITIH4	52818536:52819393:clu_40071	1.8e-9	-0.24	Muscle - Skeletal
								ENSG00000055955.15	ITIH4	52818536:52819393:clu_40071	1.8e-9	-0.24	Muscle - Skeletal
								ENSG00000272573.5	MUSTN1	52830670:52833114:clu_41601	3.5e-9	-0.34	Artery - Tibial
								ENSG00000016864.18	GLT8D1	52700496:52705447:clu_41588	5.9e-9	0.36	Artery - Tibial
								ENSG00000016864.18	GLT8D1	52696659:52697721:clu_43736	9.7e-9	-0.42	Colon - Transverse
								ENSG00000168268.10	NT5DC2	52529334:52533506:clu_38745	1.0e-8	0.5	Spleen
								ENSG00000016864.18	GLT8D1	52696659:52697721:clu_47543	1.2e-8	-0.37	Lung
								ENSG00000016864.18	GLT8D1	52696659:52697721:clu_47543	1.2e-8	-0.37	Lung
								ENSG00000016864.18	GLT8D1	52696659:52697721:clu_43901	1.2e-8	-0.37	Adipose - Visceral (Omentum)
								ENSG00000016864.18	GLT8D1	52696659:52697721:clu_43901	1.2e-8	-0.37	Adipose - Visceral (Omentum)
								ENSG00000016864.18	GLT8D1	52696659:52697721:clu_42746	1.2e-8	-0.52	Pituitary
								ENSG00000213533.11	TMEM110	52835190:52835789:clu_48106	1.3e-8	-0.37	Thyroid
								ENSG00000168273.7	SMIM4	52534148:52534803:clu_80322	1.6e-8	0.43	Testis
								ENSG00000213533.11	TMEM110	52835190:52835789:clu_30671	3.6e-8	-0.58	Liver
								ENSG00000168268.10	NT5DC2	52524611:52524817:clu_33904	4.2e-8	-0.67	Brain - Hypothalamus
								ENSG00000163939.18	PBRM1	52658315:52662133:clu_41480	4.2e-8	0.32	Esophagus - Muscularis
								ENSG00000163938.16	GNL3	52686202:52686769:clu_43893	4.6e-8	-0.32	Adipose - Visceral (Omentum)
								ENSG00000016864.18	GLT8D1	52696659:52697721:clu_39627	6.4e-8	-0.42	Esophagus - Gastroesophageal Junction
								ENSG00000055955.15	ITIH4	52814071:52816884:clu_48095	6.9e-8	-0.29	Thyroid
								ENSG00000168273.7	SMIM4	52534877:52540424:clu_36146	7.8e-8	0.23	Cells - Cultured fibroblasts
								ENSG00000163938.16	GNL3	52686202:52686769:clu_33235	9.2e-8	-0.55	Brain - Frontal Cortex (BA9)
								ENSG00000016864.18	GLT8D1	52700496:52705447:clu_46210	9.7e-8	0.33	Skin - Sun Exposed (Lower leg)
								ENSG00000016864.18	GLT8D1	52696659:52697721:clu_41699	1.2e-7	-0.33	Esophagus - Mucosa
								ENSG00000163939.18	PBRM1	52658315:52662133:clu_45602	1.5e-7	0.32	Breast - Mammary Tissue
								ENSG00000055955.15	ITIH4	52814071:52816884:clu_46544	1.6e-7	-0.29	Nerve - Tibial
								ENSG00000163938.16	GNL3	52686202:52686769:clu_42737	2.7e-7	-0.51	Pituitary
								ENSG00000272573.5	MUSTN1	52830670:52833114:clu_38789	3.3e-7	-0.47	Spleen
								ENSG00000168268.10	NT5DC2	52529334:52532163:clu_35906	5.3e-7	-0.38	Pancreas
								ENSG00000163938.16	GNL3	52686202:52686769:clu_46511	5.4e-7	-0.29	Nerve - Tibial
								ENSG00000213533.11	TMEM110	52835190:52835789:clu_38791	6.2e-7	-0.49	Spleen
								ENSG00000163938.16	GNL3	52686105:52686769:clu_48066	0.0000011	0.3	Thyroid
								ENSG00000272573.5	MUSTN1	52830670:52833114:clu_45639	0.0000014	-0.37	Breast - Mammary Tissue
								ENSG00000272573.5	MUSTN1	52830670:52833114:clu_40283	0.0000018	-0.38	Stomach
								ENSG00000168273.7	SMIM4	52534148:52534803:clu_42726	0.0000025	0.46	Pituitary
								ENSG00000168273.7	SMIM4	52534877:52540424:clu_43880	0.0000025	0.27	Adipose - Visceral (Omentum)
								ENSG00000168273.7	SMIM4	52534877:52540424:clu_39605	0.0000027	0.35	Esophagus - Gastroesophageal Junction
								ENSG00000272573.5	MUSTN1	52830670:52833114:clu_40060	0.000003	-0.25	Muscle - Skeletal
								ENSG00000168273.7	SMIM4	52536906:52540424:clu_45147	0.0000031	-0.26	Adipose - Subcutaneous
								ENSG00000272573.5	MUSTN1	52830670:52833114:clu_47571	0.0000032	-0.32	Lung
								ENSG00000168268.10	NT5DC2	52529334:52533506:clu_30990	0.000004	0.57	Brain - Putamen (basal ganglia)
								ENSG00000168237.17	GLYCTK	52291111:52291747:clu_47972	0.0000061	0.26	Thyroid
								ENSG00000168237.17	GLYCTK	52291111:52291747:clu_45069	0.0000093	0.27	Adipose - Subcutaneous
								ENSG00000272573.5	MUSTN1	52830670:52833114:clu_46236	0.000011	-0.28	Skin - Sun Exposed (Lower leg)
								ENSG00000162267.12	ITIH3	52801146:52802334:clu_45181	0.000055	0.2	Adipose - Subcutaneous
3	rs11177	52687289	rs6762457	52575141	112148	0.91	0.96	ENSG00000168268.10	NT5DC2	52524611:52524963:clu_46184	1.2e-81	0.97	Skin - Sun Exposed (Lower leg)
								ENSG00000168268.10	NT5DC2	52524611:52524963:clu_36140	4.6e-77	1.1	Cells - Cultured fibroblasts
								ENSG00000168268.10	NT5DC2	52524611:52524963:clu_45099	8.6e-72	0.99	Skin - Not Sun Exposed (Suprapubic)
								ENSG00000168268.10	NT5DC2	52524611:52524963:clu_46495	1.5e-63	0.9	Nerve - Tibial
								ENSG00000168268.10	NT5DC2	52524611:52524963:clu_41674	1.1e-60	1	Esophagus - Mucosa
								ENSG00000163939.18	PBRM1	52561968:52562382:clu_80326	1.2e-58	1	Testis
								ENSG00000168268.10	NT5DC2	52524611:52524963:clu_80306	8.4e-53	1.1	Testis
								ENSG00000168268.10	NT5DC2	52524611:52524963:clu_48049	2.6e-47	0.79	Thyroid
								ENSG00000168268.10	NT5DC2	52524611:52524963:clu_48049	2.6e-47	0.79	Thyroid
								ENSG00000168268.10	NT5DC2	52524611:52524963:clu_41468	6.3e-44	0.79	Esophagus - Muscularis
								ENSG00000168268.10	NT5DC2	52524611:52524963:clu_39631	2.0e-42	0.9	Heart - Atrial Appendage
								ENSG00000168268.10	NT5DC2	52524611:52524963:clu_47506	2.8e-39	0.75	Lung
								ENSG00000168268.10	NT5DC2	52524611:52524963:clu_39601	1.1e-38	0.77	Esophagus - Gastroesophageal Junction
								ENSG00000010318.20	PHF7	52421754:52423091:clu_80263	6.4e-37	-0.89	Testis
								ENSG00000168268.10	NT5DC2	52524611:52524963:clu_35728	1.2e-34	0.89	Heart - Left Ventricle
								ENSG00000168268.10	NT5DC2	52524611:52524963:clu_35728	1.2e-34	0.89	Heart - Left Ventricle
								ENSG00000016864.18	GLT8D1	52696659:52697721:clu_48077	1.1e-30	-0.69	Thyroid
								ENSG00000168268.10	NT5DC2	52524611:52524963:clu_41156	4.3e-30	1	Prostate
								ENSG00000168268.10	NT5DC2	52529334:52533506:clu_45144	2.2e-28	0.61	Adipose - Subcutaneous
								ENSG00000055957.10	ITIH1	52787612:52787986:clu_30657	1.8e-27	-0.8	Liver
								ENSG00000168268.10	NT5DC2	52524611:52524963:clu_37244	4.4e-27	0.82	Artery - Coronary
								ENSG00000168268.10	NT5DC2	52524611:52524963:clu_35694	5.4e-27	0.97	Adrenal Gland
								ENSG00000168268.10	NT5DC2	52524611:52524963:clu_35694	5.4e-27	0.97	Adrenal Gland
								ENSG00000162267.12	ITIH3	52801146:52802334:clu_30663	6.6e-25	0.82	Liver
								ENSG00000168268.10	NT5DC2	52529334:52533506:clu_42725	8.7e-24	0.93	Pituitary
								ENSG00000168268.10	NT5DC2	52524611:52524963:clu_38236	3.7e-23	0.96	Brain - Cerebellum
								ENSG00000168268.10	NT5DC2	52524611:52524963:clu_31719	4.1e-21	1	Cells - EBV-transformed lymphocytes
								ENSG00000010327.10	STAB1	52519609:52519944:clu_38737	1.3e-20	-0.87	Spleen
								ENSG00000213533.11	TMEM110	52835190:52835789:clu_35828	1.4e-20	-0.54	Whole Blood
								ENSG00000016864.18	GLT8D1	52696659:52697721:clu_80345	7.9e-20	-0.69	Testis
								ENSG00000168268.10	NT5DC2	52524611:52524963:clu_35764	4.9e-18	1	Vagina
								ENSG00000055955.15	ITIH4	52814071:52816884:clu_41596	6.0e-18	-0.4	Artery - Tibial
								ENSG00000168268.10	NT5DC2	52529334:52533506:clu_43877	8.2e-18	0.45	Adipose - Visceral (Omentum)
								ENSG00000168268.10	NT5DC2	52529334:52533506:clu_43714	1.2e-16	0.56	Colon - Transverse
								ENSG00000162267.12	ITIH3	52797930:52798966:clu_41606	1.6e-16	0.37	Artery - Tibial
								ENSG00000163938.16	GNL3	52686202:52686769:clu_36158	1.7e-16	-0.48	Cells - Cultured fibroblasts
								ENSG00000168268.10	NT5DC2	52529334:52533506:clu_41562	3.4e-16	0.46	Artery - Tibial
								ENSG00000163939.18	PBRM1	52658315:52662133:clu_36155	6.9e-16	0.5	Cells - Cultured fibroblasts
								ENSG00000163939.18	PBRM1	52658315:52662133:clu_36155	6.9e-16	0.5	Cells - Cultured fibroblasts
								ENSG00000168268.10	NT5DC2	52529334:52533506:clu_40444	1.4e-14	0.61	Colon - Sigmoid
								ENSG00000168268.10	NT5DC2	52524611:52524963:clu_36415	2.9e-14	0.82	Brain - Cerebellar Hemisphere
								ENSG00000168268.10	NT5DC2	52529334:52533506:clu_45589	4.8e-14	0.45	Breast - Mammary Tissue
								ENSG00000016864.18	GLT8D1	52696659:52697721:clu_41492	2.0e-13	-0.49	Esophagus - Muscularis
								ENSG00000016864.18	GLT8D1	52696659:52697721:clu_41492	2.0e-13	-0.49	Esophagus - Muscularis
								ENSG00000272573.5	MUSTN1	52830670:52833114:clu_46553	2.3e-13	-0.48	Nerve - Tibial
								ENSG00000162267.12	ITIH3	52801146:52802334:clu_37286	2.8e-13	0.69	Artery - Coronary
								ENSG00000162267.12	ITIH3	52801146:52802334:clu_37286	2.8e-13	0.69	Artery - Coronary
								ENSG00000168268.10	NT5DC2	52529334:52533506:clu_40027	3.0e-13	0.41	Muscle - Skeletal
								ENSG00000168268.10	NT5DC2	52529334:52533506:clu_35965	3.3e-13	0.69	Ovary
								ENSG00000213533.11	TMEM110	52835190:52835789:clu_47573	4.5e-13	-0.5	Lung
								ENSG00000016864.18	GLT8D1	52700496:52705447:clu_45166	2.4e-12	0.41	Adipose - Subcutaneous
								ENSG00000168268.10	NT5DC2	52529334:52533506:clu_36028	5.7e-12	0.86	Minor Salivary Gland
								ENSG00000168268.10	NT5DC2	52529334:52533506:clu_40242	1.0e-11	0.53	Stomach
								ENSG00000016864.18	GLT8D1	52696659:52697721:clu_39861	1.0e-11	-0.54	Artery - Aorta
								ENSG00000272573.5	MUSTN1	52830670:52833114:clu_48104	1.2e-11	-0.41	Thyroid
								ENSG00000163938.16	GNL3	52686202:52686769:clu_36428	1.5e-11	-0.73	Brain - Cerebellar Hemisphere
								ENSG00000163938.16	GNL3	52686202:52686769:clu_36428	1.5e-11	-0.73	Brain - Cerebellar Hemisphere
								ENSG00000168268.10	NT5DC2	52529334:52533506:clu_39836	1.8e-11	0.41	Artery - Aorta
								ENSG00000016864.18	GLT8D1	52700496:52705447:clu_36165	2.2e-11	0.4	Cells - Cultured fibroblasts
								ENSG00000163939.18	PBRM1	52658315:52662133:clu_45158	5.1e-11	0.38	Adipose - Subcutaneous
								ENSG00000163939.18	PBRM1	52658315:52662133:clu_45158	5.1e-11	0.38	Adipose - Subcutaneous
								ENSG00000168268.10	NT5DC2	52529334:52533506:clu_40059	5.4e-11	0.68	Small Intestine - Terminal Ileum
								ENSG00000016864.18	GLT8D1	52696659:52697721:clu_46520	8.1e-11	-0.41	Nerve - Tibial
								ENSG00000163939.18	PBRM1	52658315:52662133:clu_46510	1.4e-10	0.32	Nerve - Tibial
								ENSG00000163939.18	PBRM1	52658315:52662133:clu_46510	1.4e-10	0.32	Nerve - Tibial
								ENSG00000168268.10	NT5DC2	52529334:52533506:clu_35787	2.3e-10	0.35	Whole Blood
								ENSG00000055955.15	ITIH4	52814071:52816884:clu_39878	4.2e-10	-0.43	Artery - Aorta
								ENSG00000168268.10	NT5DC2	52529334:52533506:clu_33870	4.7e-10	0.69	Uterus
								ENSG00000163938.16	GNL3	52686202:52686769:clu_38249	7.5e-10	-0.61	Brain - Cerebellum
								ENSG00000016864.18	GLT8D1	52696659:52697721:clu_35718	8.0e-10	-0.6	Adrenal Gland
								ENSG00000016864.18	GLT8D1	52696659:52697721:clu_45612	1.5e-9	-0.43	Breast - Mammary Tissue
								ENSG00000272573.5	MUSTN1	52830670:52833114:clu_39886	1.5e-9	-0.45	Artery - Aorta
								ENSG00000055955.15	ITIH4	52818536:52819393:clu_40071	1.8e-9	-0.24	Muscle - Skeletal
								ENSG00000055955.15	ITIH4	52818536:52819393:clu_40071	1.8e-9	-0.24	Muscle - Skeletal
								ENSG00000272573.5	MUSTN1	52830670:52833114:clu_41601	3.5e-9	-0.34	Artery - Tibial
								ENSG00000016864.18	GLT8D1	52700496:52705447:clu_41588	5.9e-9	0.36	Artery - Tibial
								ENSG00000016864.18	GLT8D1	52696659:52697721:clu_43736	9.7e-9	-0.42	Colon - Transverse
								ENSG00000168268.10	NT5DC2	52529334:52533506:clu_38745	1.0e-8	0.5	Spleen
								ENSG00000016864.18	GLT8D1	52696659:52697721:clu_47543	1.2e-8	-0.37	Lung
								ENSG00000016864.18	GLT8D1	52696659:52697721:clu_47543	1.2e-8	-0.37	Lung
								ENSG00000016864.18	GLT8D1	52696659:52697721:clu_43901	1.2e-8	-0.37	Adipose - Visceral (Omentum)
								ENSG00000016864.18	GLT8D1	52696659:52697721:clu_43901	1.2e-8	-0.37	Adipose - Visceral (Omentum)
								ENSG00000016864.18	GLT8D1	52696659:52697721:clu_42746	1.2e-8	-0.52	Pituitary
								ENSG00000213533.11	TMEM110	52835190:52835789:clu_48106	1.3e-8	-0.37	Thyroid
								ENSG00000168273.7	SMIM4	52534148:52534803:clu_80322	1.6e-8	0.43	Testis
								ENSG00000213533.11	TMEM110	52835190:52835789:clu_30671	3.6e-8	-0.58	Liver
								ENSG00000168268.10	NT5DC2	52524611:52524817:clu_33904	4.2e-8	-0.67	Brain - Hypothalamus
								ENSG00000163939.18	PBRM1	52658315:52662133:clu_41480	4.2e-8	0.32	Esophagus - Muscularis
								ENSG00000163938.16	GNL3	52686202:52686769:clu_43893	4.6e-8	-0.32	Adipose - Visceral (Omentum)
								ENSG00000016864.18	GLT8D1	52696659:52697721:clu_39627	6.4e-8	-0.42	Esophagus - Gastroesophageal Junction
								ENSG00000055955.15	ITIH4	52814071:52816884:clu_48095	6.9e-8	-0.29	Thyroid
								ENSG00000168273.7	SMIM4	52534877:52540424:clu_36146	7.8e-8	0.23	Cells - Cultured fibroblasts
								ENSG00000163938.16	GNL3	52686202:52686769:clu_33235	9.2e-8	-0.55	Brain - Frontal Cortex (BA9)
								ENSG00000016864.18	GLT8D1	52700496:52705447:clu_46210	9.7e-8	0.33	Skin - Sun Exposed (Lower leg)
								ENSG00000016864.18	GLT8D1	52696659:52697721:clu_41699	1.2e-7	-0.33	Esophagus - Mucosa
								ENSG00000163939.18	PBRM1	52658315:52662133:clu_45602	1.5e-7	0.32	Breast - Mammary Tissue
								ENSG00000055955.15	ITIH4	52814071:52816884:clu_46544	1.6e-7	-0.29	Nerve - Tibial
								ENSG00000163938.16	GNL3	52686202:52686769:clu_42737	2.7e-7	-0.51	Pituitary
								ENSG00000272573.5	MUSTN1	52830670:52833114:clu_38789	3.3e-7	-0.47	Spleen
								ENSG00000168268.10	NT5DC2	52529334:52532163:clu_35906	5.3e-7	-0.38	Pancreas
								ENSG00000163938.16	GNL3	52686202:52686769:clu_46511	5.4e-7	-0.29	Nerve - Tibial
								ENSG00000213533.11	TMEM110	52835190:52835789:clu_38791	6.2e-7	-0.49	Spleen
								ENSG00000163938.16	GNL3	52686105:52686769:clu_48066	0.0000011	0.3	Thyroid
								ENSG00000272573.5	MUSTN1	52830670:52833114:clu_45639	0.0000014	-0.37	Breast - Mammary Tissue
								ENSG00000272573.5	MUSTN1	52830670:52833114:clu_40283	0.0000018	-0.38	Stomach
								ENSG00000168273.7	SMIM4	52534148:52534803:clu_42726	0.0000025	0.46	Pituitary
								ENSG00000168273.7	SMIM4	52534877:52540424:clu_43880	0.0000025	0.27	Adipose - Visceral (Omentum)
								ENSG00000168273.7	SMIM4	52534877:52540424:clu_39605	0.0000027	0.35	Esophagus - Gastroesophageal Junction
								ENSG00000272573.5	MUSTN1	52830670:52833114:clu_40060	0.000003	-0.25	Muscle - Skeletal
								ENSG00000168273.7	SMIM4	52536906:52540424:clu_45147	0.0000031	-0.26	Adipose - Subcutaneous
								ENSG00000272573.5	MUSTN1	52830670:52833114:clu_47571	0.0000032	-0.32	Lung
								ENSG00000168268.10	NT5DC2	52529334:52533506:clu_30990	0.000004	0.57	Brain - Putamen (basal ganglia)
								ENSG00000168237.17	GLYCTK	52291111:52291747:clu_47972	0.0000061	0.26	Thyroid
								ENSG00000168237.17	GLYCTK	52291111:52291747:clu_45069	0.0000093	0.27	Adipose - Subcutaneous
								ENSG00000272573.5	MUSTN1	52830670:52833114:clu_46236	0.000011	-0.28	Skin - Sun Exposed (Lower leg)
								ENSG00000162267.12	ITIH3	52801146:52802334:clu_45181	0.000055	0.2	Adipose - Subcutaneous
3	rs11177	52687289	rs6805156	52575346	111943	0.88	0.96	ENSG00000168268.10	NT5DC2	52524611:52524963:clu_46184	1.5e-62	0.84	Skin - Sun Exposed (Lower leg)
								ENSG00000168268.10	NT5DC2	52524611:52524963:clu_36140	8.0e-59	0.92	Cells - Cultured fibroblasts
								ENSG00000168268.10	NT5DC2	52524611:52524963:clu_45099	1.0e-54	0.87	Skin - Not Sun Exposed (Suprapubic)
								ENSG00000168268.10	NT5DC2	52524611:52524963:clu_46495	1.6e-45	0.76	Nerve - Tibial
								ENSG00000168268.10	NT5DC2	52524611:52524963:clu_41674	3.3e-44	0.87	Esophagus - Mucosa
								ENSG00000163939.18	PBRM1	52561968:52562382:clu_80326	8.4e-41	0.89	Testis
								ENSG00000168268.10	NT5DC2	52524611:52524963:clu_48049	3.0e-39	0.71	Thyroid
								ENSG00000168268.10	NT5DC2	52524611:52524963:clu_48049	3.0e-39	0.71	Thyroid
								ENSG00000168268.10	NT5DC2	52524611:52524963:clu_80306	3.9e-38	0.94	Testis
								ENSG00000168268.10	NT5DC2	52524611:52524963:clu_41468	6.1e-35	0.69	Esophagus - Muscularis
								ENSG00000168268.10	NT5DC2	52529334:52533506:clu_45144	5.4e-32	0.63	Adipose - Subcutaneous
								ENSG00000168268.10	NT5DC2	52524611:52524963:clu_47506	1.6e-31	0.65	Lung
								ENSG00000168268.10	NT5DC2	52524611:52524963:clu_39601	1.4e-29	0.68	Esophagus - Gastroesophageal Junction
								ENSG00000168268.10	NT5DC2	52529334:52533506:clu_42725	2.2e-29	0.98	Pituitary
								ENSG00000168268.10	NT5DC2	52524611:52524963:clu_39631	7.1e-29	0.73	Heart - Atrial Appendage
								ENSG00000162267.12	ITIH3	52801146:52802334:clu_30663	1.2e-27	0.8	Liver
								ENSG00000168268.10	NT5DC2	52524611:52524963:clu_41156	2.0e-26	0.93	Prostate
								ENSG00000168268.10	NT5DC2	52524611:52524963:clu_35728	5.6e-25	0.74	Heart - Left Ventricle
								ENSG00000168268.10	NT5DC2	52524611:52524963:clu_35728	5.6e-25	0.74	Heart - Left Ventricle
								ENSG00000016864.18	GLT8D1	52696659:52697721:clu_48077	1.7e-24	-0.6	Thyroid
								ENSG00000010318.20	PHF7	52421754:52423091:clu_80263	4.7e-24	-0.74	Testis
								ENSG00000055957.10	ITIH1	52787612:52787986:clu_30657	6.5e-24	-0.71	Liver
								ENSG00000163938.16	GNL3	52686202:52686769:clu_36158	1.0e-20	-0.52	Cells - Cultured fibroblasts
								ENSG00000168268.10	NT5DC2	52524611:52524963:clu_37244	4.6e-20	0.72	Artery - Coronary
								ENSG00000168268.10	NT5DC2	52524611:52524963:clu_38236	5.6e-20	0.9	Brain - Cerebellum
								ENSG00000168268.10	NT5DC2	52529334:52533506:clu_43877	5.9e-20	0.46	Adipose - Visceral (Omentum)
								ENSG00000168268.10	NT5DC2	52524611:52524963:clu_35694	7.3e-19	0.84	Adrenal Gland
								ENSG00000168268.10	NT5DC2	52524611:52524963:clu_35694	7.3e-19	0.84	Adrenal Gland
								ENSG00000213533.11	TMEM110	52835190:52835789:clu_35828	8.6e-19	-0.49	Whole Blood
								ENSG00000016864.18	GLT8D1	52696659:52697721:clu_80345	1.5e-18	-0.66	Testis
								ENSG00000168268.10	NT5DC2	52529334:52533506:clu_41562	4.2e-18	0.48	Artery - Tibial
								ENSG00000168268.10	NT5DC2	52529334:52533506:clu_45589	4.7e-18	0.49	Breast - Mammary Tissue
								ENSG00000168268.10	NT5DC2	52529334:52533506:clu_43714	6.1e-18	0.58	Colon - Transverse
								ENSG00000055955.15	ITIH4	52814071:52816884:clu_41596	6.7e-18	-0.39	Artery - Tibial
								ENSG00000168268.10	NT5DC2	52529334:52533506:clu_35965	2.7e-17	0.75	Ovary
								ENSG00000010327.10	STAB1	52519609:52519944:clu_38737	1.5e-16	-0.78	Spleen
								ENSG00000163939.18	PBRM1	52658315:52662133:clu_36155	7.7e-16	0.47	Cells - Cultured fibroblasts
								ENSG00000163939.18	PBRM1	52658315:52662133:clu_36155	7.7e-16	0.47	Cells - Cultured fibroblasts
								ENSG00000168268.10	NT5DC2	52524611:52524963:clu_31719	1.3e-15	0.86	Cells - EBV-transformed lymphocytes
								ENSG00000168268.10	NT5DC2	52529334:52533506:clu_40444	3.2e-15	0.61	Colon - Sigmoid
								ENSG00000162267.12	ITIH3	52797930:52798966:clu_41606	3.8e-15	0.35	Artery - Tibial
								ENSG00000168268.10	NT5DC2	52529334:52533506:clu_39836	7.6e-15	0.45	Artery - Aorta
								ENSG00000168268.10	NT5DC2	52529334:52533506:clu_40242	2.2e-13	0.56	Stomach
								ENSG00000163938.16	GNL3	52686202:52686769:clu_36428	2.5e-13	-0.74	Brain - Cerebellar Hemisphere
								ENSG00000163938.16	GNL3	52686202:52686769:clu_36428	2.5e-13	-0.74	Brain - Cerebellar Hemisphere
								ENSG00000168268.10	NT5DC2	52529334:52533506:clu_40027	3.5e-13	0.4	Muscle - Skeletal
								ENSG00000163938.16	GNL3	52686202:52686769:clu_38249	7.5e-13	-0.69	Brain - Cerebellum
								ENSG00000168268.10	NT5DC2	52524611:52524963:clu_35764	9.7e-13	0.81	Vagina
								ENSG00000016864.18	GLT8D1	52696659:52697721:clu_41492	1.3e-12	-0.46	Esophagus - Muscularis
								ENSG00000016864.18	GLT8D1	52696659:52697721:clu_41492	1.3e-12	-0.46	Esophagus - Muscularis
								ENSG00000168268.10	NT5DC2	52524611:52524963:clu_36415	1.9e-12	0.73	Brain - Cerebellar Hemisphere
								ENSG00000168268.10	NT5DC2	52529334:52533506:clu_36028	3.2e-12	0.81	Minor Salivary Gland
								ENSG00000168268.10	NT5DC2	52529334:52533506:clu_33870	4.0e-12	0.71	Uterus
								ENSG00000162267.12	ITIH3	52801146:52802334:clu_37286	1.1e-11	0.63	Artery - Coronary
								ENSG00000162267.12	ITIH3	52801146:52802334:clu_37286	1.1e-11	0.63	Artery - Coronary
								ENSG00000163939.18	PBRM1	52658315:52662133:clu_45158	1.3e-11	0.38	Adipose - Subcutaneous
								ENSG00000163939.18	PBRM1	52658315:52662133:clu_45158	1.3e-11	0.38	Adipose - Subcutaneous
								ENSG00000168268.10	NT5DC2	52529334:52533506:clu_35787	4.0e-11	0.35	Whole Blood
								ENSG00000055955.15	ITIH4	52814071:52816884:clu_39878	4.3e-11	-0.44	Artery - Aorta
								ENSG00000016864.18	GLT8D1	52700496:52705447:clu_45166	5.0e-11	0.38	Adipose - Subcutaneous
								ENSG00000272573.5	MUSTN1	52830670:52833114:clu_46553	7.8e-11	-0.41	Nerve - Tibial
								ENSG00000213533.11	TMEM110	52835190:52835789:clu_47573	1.6e-10	-0.43	Lung
								ENSG00000168273.7	SMIM4	52534148:52534803:clu_80322	1.9e-10	0.48	Testis
								ENSG00000016864.18	GLT8D1	52696659:52697721:clu_39861	4.5e-10	-0.49	Artery - Aorta
								ENSG00000272573.5	MUSTN1	52830670:52833114:clu_39886	5.9e-10	-0.44	Artery - Aorta
								ENSG00000055955.15	ITIH4	52814071:52816884:clu_48095	6.5e-10	-0.32	Thyroid
								ENSG00000016864.18	GLT8D1	52700496:52705447:clu_36165	7.7e-10	0.35	Cells - Cultured fibroblasts
								ENSG00000168268.10	NT5DC2	52529334:52533506:clu_40059	8.6e-10	0.64	Small Intestine - Terminal Ileum
								ENSG00000272573.5	MUSTN1	52830670:52833114:clu_48104	1.2e-9	-0.36	Thyroid
								ENSG00000016864.18	GLT8D1	52696659:52697721:clu_46520	6.6e-9	-0.35	Nerve - Tibial
								ENSG00000163938.16	GNL3	52686202:52686769:clu_43893	9.6e-9	-0.33	Adipose - Visceral (Omentum)
								ENSG00000163939.18	PBRM1	52658315:52662133:clu_46510	1.2e-8	0.28	Nerve - Tibial
								ENSG00000163939.18	PBRM1	52658315:52662133:clu_46510	1.2e-8	0.28	Nerve - Tibial
								ENSG00000055955.15	ITIH4	52814071:52816884:clu_46544	1.6e-8	-0.3	Nerve - Tibial
								ENSG00000213533.11	TMEM110	52835190:52835789:clu_30671	2.0e-8	-0.55	Liver
								ENSG00000168268.10	NT5DC2	52529334:52532163:clu_35906	3.1e-8	-0.41	Pancreas
								ENSG00000163938.16	GNL3	52686202:52686769:clu_42737	6.6e-8	-0.51	Pituitary
								ENSG00000213533.11	TMEM110	52835190:52835789:clu_48106	9.7e-8	-0.34	Thyroid
								ENSG00000163938.16	GNL3	52686202:52686769:clu_46511	1.2e-7	-0.3	Nerve - Tibial
								ENSG00000016864.18	GLT8D1	52696659:52697721:clu_45612	1.5e-7	-0.36	Breast - Mammary Tissue
								ENSG00000016864.18	GLT8D1	52696659:52697721:clu_43901	1.6e-7	-0.33	Adipose - Visceral (Omentum)
								ENSG00000016864.18	GLT8D1	52696659:52697721:clu_43901	1.6e-7	-0.33	Adipose - Visceral (Omentum)
								ENSG00000168273.7	SMIM4	52534877:52540424:clu_36146	1.8e-7	0.22	Cells - Cultured fibroblasts
								ENSG00000163938.16	GNL3	52686202:52686769:clu_33235	1.8e-7	-0.52	Brain - Frontal Cortex (BA9)
								ENSG00000016864.18	GLT8D1	52696659:52697721:clu_42746	2.0e-7	-0.46	Pituitary
								ENSG00000010327.10	STAB1	52521005:52521596:clu_45139	2.2e-7	-0.18	Adipose - Subcutaneous
								ENSG00000016864.18	GLT8D1	52700496:52705447:clu_41588	2.6e-7	0.31	Artery - Tibial
								ENSG00000168273.7	SMIM4	52534148:52534803:clu_42726	3.1e-7	0.49	Pituitary
								ENSG00000213533.11	TMEM110	52835190:52835789:clu_38791	3.6e-7	-0.49	Spleen
								ENSG00000168268.10	NT5DC2	52529334:52533506:clu_38745	3.8e-7	0.44	Spleen
								ENSG00000168268.10	NT5DC2	52529334:52532163:clu_35737	3.9e-7	-0.45	Brain - Cortex
								ENSG00000055955.15	ITIH4	52818536:52819393:clu_40071	3.9e-7	-0.2	Muscle - Skeletal
								ENSG00000055955.15	ITIH4	52818536:52819393:clu_40071	3.9e-7	-0.2	Muscle - Skeletal
								ENSG00000168237.17	GLYCTK	52291111:52291747:clu_45069	3.9e-7	0.3	Adipose - Subcutaneous
								ENSG00000168237.17	GLYCTK	52291111:52291747:clu_47972	4.3e-7	0.28	Thyroid
								ENSG00000163938.16	GNL3	52686105:52686769:clu_48066	4.3e-7	0.31	Thyroid
								ENSG00000016864.18	GLT8D1	52696659:52697721:clu_43736	4.5e-7	-0.37	Colon - Transverse
								ENSG00000016864.18	GLT8D1	52696659:52697721:clu_35718	4.7e-7	-0.5	Adrenal Gland
								ENSG00000016864.18	GLT8D1	52696659:52697721:clu_47543	4.9e-7	-0.31	Lung
								ENSG00000016864.18	GLT8D1	52696659:52697721:clu_47543	4.9e-7	-0.31	Lung
								ENSG00000016864.18	GLT8D1	52700496:52705447:clu_46210	4.9e-7	0.3	Skin - Sun Exposed (Lower leg)
								ENSG00000272573.5	MUSTN1	52830670:52833114:clu_41601	8.3e-7	-0.28	Artery - Tibial
								ENSG00000163939.18	PBRM1	52658315:52662133:clu_45602	0.0000012	0.28	Breast - Mammary Tissue
								ENSG00000168268.10	NT5DC2	52524611:52524817:clu_33904	0.0000015	-0.58	Brain - Hypothalamus
								ENSG00000272573.5	MUSTN1	52830670:52833114:clu_40283	0.0000019	-0.37	Stomach
								ENSG00000163939.18	PBRM1	52658315:52662133:clu_41480	0.0000023	0.26	Esophagus - Muscularis
								ENSG00000016864.18	GLT8D1	52696659:52697721:clu_41699	0.000003	-0.29	Esophagus - Mucosa
								ENSG00000272573.5	MUSTN1	52830670:52833114:clu_40060	0.0000031	-0.24	Muscle - Skeletal
								ENSG00000168273.7	SMIM4	52534877:52540424:clu_43880	0.0000034	0.26	Adipose - Visceral (Omentum)
								ENSG00000272573.5	MUSTN1	52830670:52833114:clu_38789	0.0000036	-0.43	Spleen
								ENSG00000168273.7	SMIM4	52534877:52540424:clu_39605	0.0000037	0.34	Esophagus - Gastroesophageal Junction
								ENSG00000016864.18	GLT8D1	52696659:52697721:clu_39627	0.0000065	-0.35	Esophagus - Gastroesophageal Junction
								ENSG00000168273.7	SMIM4	52534877:52540424:clu_41679	0.0000085	0.28	Esophagus - Mucosa
								ENSG00000162267.12	ITIH3	52801146:52802334:clu_45181	0.000034	0.2	Adipose - Subcutaneous
3	rs11177	52687289	rs7652191	52576399	110890	0.88	0.96	ENSG00000168268.10	NT5DC2	52524611:52524963:clu_46184	1.2e-62	0.84	Skin - Sun Exposed (Lower leg)
								ENSG00000168268.10	NT5DC2	52524611:52524963:clu_36140	8.0e-59	0.92	Cells - Cultured fibroblasts
								ENSG00000168268.10	NT5DC2	52524611:52524963:clu_45099	9.2e-55	0.87	Skin - Not Sun Exposed (Suprapubic)
								ENSG00000168268.10	NT5DC2	52524611:52524963:clu_46495	8.2e-46	0.76	Nerve - Tibial
								ENSG00000168268.10	NT5DC2	52524611:52524963:clu_41674	1.2e-44	0.88	Esophagus - Mucosa
								ENSG00000163939.18	PBRM1	52561968:52562382:clu_80326	6.0e-41	0.9	Testis
								ENSG00000168268.10	NT5DC2	52524611:52524963:clu_48049	2.8e-39	0.71	Thyroid
								ENSG00000168268.10	NT5DC2	52524611:52524963:clu_48049	2.8e-39	0.71	Thyroid
								ENSG00000168268.10	NT5DC2	52524611:52524963:clu_80306	1.2e-38	0.94	Testis
								ENSG00000168268.10	NT5DC2	52524611:52524963:clu_41468	3.9e-35	0.69	Esophagus - Muscularis
								ENSG00000168268.10	NT5DC2	52529334:52533506:clu_45144	9.0e-33	0.63	Adipose - Subcutaneous
								ENSG00000168268.10	NT5DC2	52524611:52524963:clu_47506	1.2e-31	0.65	Lung
								ENSG00000168268.10	NT5DC2	52524611:52524963:clu_39601	1.4e-29	0.68	Esophagus - Gastroesophageal Junction
								ENSG00000168268.10	NT5DC2	52529334:52533506:clu_42725	2.2e-29	0.98	Pituitary
								ENSG00000168268.10	NT5DC2	52524611:52524963:clu_39631	7.1e-29	0.73	Heart - Atrial Appendage
								ENSG00000162267.12	ITIH3	52801146:52802334:clu_30663	1.2e-27	0.8	Liver
								ENSG00000168268.10	NT5DC2	52524611:52524963:clu_41156	1.2e-26	0.94	Prostate
								ENSG00000168268.10	NT5DC2	52524611:52524963:clu_35728	5.6e-25	0.74	Heart - Left Ventricle
								ENSG00000168268.10	NT5DC2	52524611:52524963:clu_35728	5.6e-25	0.74	Heart - Left Ventricle
								ENSG00000016864.18	GLT8D1	52696659:52697721:clu_48077	1.0e-24	-0.6	Thyroid
								ENSG00000010318.20	PHF7	52421754:52423091:clu_80263	5.6e-24	-0.74	Testis
								ENSG00000055957.10	ITIH1	52787612:52787986:clu_30657	6.5e-24	-0.71	Liver
								ENSG00000163938.16	GNL3	52686202:52686769:clu_36158	1.0e-20	-0.52	Cells - Cultured fibroblasts
								ENSG00000168268.10	NT5DC2	52524611:52524963:clu_37244	4.6e-20	0.72	Artery - Coronary
								ENSG00000168268.10	NT5DC2	52524611:52524963:clu_38236	5.6e-20	0.9	Brain - Cerebellum
								ENSG00000168268.10	NT5DC2	52529334:52533506:clu_43877	6.3e-20	0.46	Adipose - Visceral (Omentum)
								ENSG00000168268.10	NT5DC2	52524611:52524963:clu_35694	2.2e-19	0.85	Adrenal Gland
								ENSG00000168268.10	NT5DC2	52524611:52524963:clu_35694	2.2e-19	0.85	Adrenal Gland
								ENSG00000213533.11	TMEM110	52835190:52835789:clu_35828	1.6e-18	-0.49	Whole Blood
								ENSG00000016864.18	GLT8D1	52696659:52697721:clu_80345	3.4e-18	-0.66	Testis
								ENSG00000168268.10	NT5DC2	52529334:52533506:clu_41562	3.6e-18	0.48	Artery - Tibial
								ENSG00000168268.10	NT5DC2	52529334:52533506:clu_45589	4.7e-18	0.49	Breast - Mammary Tissue
								ENSG00000055955.15	ITIH4	52814071:52816884:clu_41596	5.0e-18	-0.39	Artery - Tibial
								ENSG00000168268.10	NT5DC2	52529334:52533506:clu_43714	7.1e-18	0.58	Colon - Transverse
								ENSG00000010327.10	STAB1	52519609:52519944:clu_38737	2.7e-17	-0.79	Spleen
								ENSG00000168268.10	NT5DC2	52529334:52533506:clu_35965	2.7e-17	0.75	Ovary
								ENSG00000168268.10	NT5DC2	52524611:52524963:clu_31719	2.9e-16	0.87	Cells - EBV-transformed lymphocytes
								ENSG00000163939.18	PBRM1	52658315:52662133:clu_36155	7.7e-16	0.47	Cells - Cultured fibroblasts
								ENSG00000163939.18	PBRM1	52658315:52662133:clu_36155	7.7e-16	0.47	Cells - Cultured fibroblasts
								ENSG00000168268.10	NT5DC2	52529334:52533506:clu_40444	1.7e-15	0.62	Colon - Sigmoid
								ENSG00000162267.12	ITIH3	52797930:52798966:clu_41606	5.1e-15	0.35	Artery - Tibial
								ENSG00000168268.10	NT5DC2	52529334:52533506:clu_39836	7.4e-15	0.45	Artery - Aorta
								ENSG00000168268.10	NT5DC2	52529334:52533506:clu_40027	1.8e-13	0.4	Muscle - Skeletal
								ENSG00000163938.16	GNL3	52686202:52686769:clu_36428	2.5e-13	-0.74	Brain - Cerebellar Hemisphere
								ENSG00000163938.16	GNL3	52686202:52686769:clu_36428	2.5e-13	-0.74	Brain - Cerebellar Hemisphere
								ENSG00000168268.10	NT5DC2	52529334:52533506:clu_40242	4.0e-13	0.55	Stomach
								ENSG00000163938.16	GNL3	52686202:52686769:clu_38249	7.5e-13	-0.69	Brain - Cerebellum
								ENSG00000168268.10	NT5DC2	52524611:52524963:clu_35764	9.7e-13	0.81	Vagina
								ENSG00000168268.10	NT5DC2	52524611:52524963:clu_36415	1.9e-12	0.73	Brain - Cerebellar Hemisphere
								ENSG00000016864.18	GLT8D1	52696659:52697721:clu_41492	2.3e-12	-0.46	Esophagus - Muscularis
								ENSG00000016864.18	GLT8D1	52696659:52697721:clu_41492	2.3e-12	-0.46	Esophagus - Muscularis
								ENSG00000168268.10	NT5DC2	52529334:52533506:clu_36028	3.2e-12	0.81	Minor Salivary Gland
								ENSG00000168268.10	NT5DC2	52529334:52533506:clu_33870	4.0e-12	0.71	Uterus
								ENSG00000162267.12	ITIH3	52801146:52802334:clu_37286	1.1e-11	0.63	Artery - Coronary
								ENSG00000162267.12	ITIH3	52801146:52802334:clu_37286	1.1e-11	0.63	Artery - Coronary
								ENSG00000163939.18	PBRM1	52658315:52662133:clu_45158	1.3e-11	0.38	Adipose - Subcutaneous
								ENSG00000163939.18	PBRM1	52658315:52662133:clu_45158	1.3e-11	0.38	Adipose - Subcutaneous
								ENSG00000168268.10	NT5DC2	52529334:52533506:clu_35787	4.0e-11	0.35	Whole Blood
								ENSG00000272573.5	MUSTN1	52830670:52833114:clu_46553	4.8e-11	-0.42	Nerve - Tibial
								ENSG00000055955.15	ITIH4	52814071:52816884:clu_39878	4.8e-11	-0.44	Artery - Aorta
								ENSG00000016864.18	GLT8D1	52700496:52705447:clu_45166	7.5e-11	0.38	Adipose - Subcutaneous
								ENSG00000213533.11	TMEM110	52835190:52835789:clu_47573	2.0e-10	-0.43	Lung
								ENSG00000272573.5	MUSTN1	52830670:52833114:clu_39886	2.6e-10	-0.45	Artery - Aorta
								ENSG00000168273.7	SMIM4	52534148:52534803:clu_80322	3.2e-10	0.47	Testis
								ENSG00000168268.10	NT5DC2	52529334:52533506:clu_40059	5.6e-10	0.65	Small Intestine - Terminal Ileum
								ENSG00000016864.18	GLT8D1	52696659:52697721:clu_39861	6.1e-10	-0.48	Artery - Aorta
								ENSG00000055955.15	ITIH4	52814071:52816884:clu_48095	6.3e-10	-0.32	Thyroid
								ENSG00000016864.18	GLT8D1	52700496:52705447:clu_36165	7.7e-10	0.35	Cells - Cultured fibroblasts
								ENSG00000272573.5	MUSTN1	52830670:52833114:clu_48104	1.0e-9	-0.36	Thyroid
								ENSG00000163939.18	PBRM1	52658315:52662133:clu_46510	2.2e-9	0.29	Nerve - Tibial
								ENSG00000163939.18	PBRM1	52658315:52662133:clu_46510	2.2e-9	0.29	Nerve - Tibial
								ENSG00000163938.16	GNL3	52686202:52686769:clu_43893	4.6e-9	-0.34	Adipose - Visceral (Omentum)
								ENSG00000016864.18	GLT8D1	52696659:52697721:clu_46520	5.0e-9	-0.36	Nerve - Tibial
								ENSG00000055955.15	ITIH4	52814071:52816884:clu_46544	1.5e-8	-0.3	Nerve - Tibial
								ENSG00000213533.11	TMEM110	52835190:52835789:clu_30671	2.0e-8	-0.55	Liver
								ENSG00000168268.10	NT5DC2	52529334:52532163:clu_35906	4.9e-8	-0.4	Pancreas
								ENSG00000163938.16	GNL3	52686202:52686769:clu_42737	6.6e-8	-0.51	Pituitary
								ENSG00000213533.11	TMEM110	52835190:52835789:clu_48106	1.0e-7	-0.34	Thyroid
								ENSG00000163938.16	GNL3	52686202:52686769:clu_46511	1.3e-7	-0.3	Nerve - Tibial
								ENSG00000016864.18	GLT8D1	52696659:52697721:clu_45612	1.5e-7	-0.36	Breast - Mammary Tissue
								ENSG00000168273.7	SMIM4	52534877:52540424:clu_36146	1.8e-7	0.22	Cells - Cultured fibroblasts
								ENSG00000163938.16	GNL3	52686202:52686769:clu_33235	1.8e-7	-0.52	Brain - Frontal Cortex (BA9)
								ENSG00000016864.18	GLT8D1	52696659:52697721:clu_42746	2.0e-7	-0.46	Pituitary
								ENSG00000168237.17	GLYCTK	52291111:52291747:clu_47972	2.5e-7	0.28	Thyroid
								ENSG00000168237.17	GLYCTK	52291111:52291747:clu_45069	2.7e-7	0.31	Adipose - Subcutaneous
								ENSG00000168268.10	NT5DC2	52529334:52533506:clu_38745	2.8e-7	0.45	Spleen
								ENSG00000010327.10	STAB1	52521005:52521596:clu_45139	3.0e-7	-0.18	Adipose - Subcutaneous
								ENSG00000016864.18	GLT8D1	52696659:52697721:clu_43736	3.1e-7	-0.37	Colon - Transverse
								ENSG00000055955.15	ITIH4	52818536:52819393:clu_40071	3.1e-7	-0.2	Muscle - Skeletal
								ENSG00000055955.15	ITIH4	52818536:52819393:clu_40071	3.1e-7	-0.2	Muscle - Skeletal
								ENSG00000168273.7	SMIM4	52534148:52534803:clu_42726	3.1e-7	0.49	Pituitary
								ENSG00000016864.18	GLT8D1	52696659:52697721:clu_43901	3.5e-7	-0.32	Adipose - Visceral (Omentum)
								ENSG00000016864.18	GLT8D1	52696659:52697721:clu_43901	3.5e-7	-0.32	Adipose - Visceral (Omentum)
								ENSG00000163938.16	GNL3	52686105:52686769:clu_48066	3.8e-7	0.31	Thyroid
								ENSG00000016864.18	GLT8D1	52696659:52697721:clu_47543	3.8e-7	-0.32	Lung
								ENSG00000016864.18	GLT8D1	52696659:52697721:clu_47543	3.8e-7	-0.32	Lung
								ENSG00000168268.10	NT5DC2	52529334:52532163:clu_35737	3.9e-7	-0.45	Brain - Cortex
								ENSG00000016864.18	GLT8D1	52700496:52705447:clu_41588	3.9e-7	0.31	Artery - Tibial
								ENSG00000213533.11	TMEM110	52835190:52835789:clu_38791	5.6e-7	-0.48	Spleen
								ENSG00000016864.18	GLT8D1	52696659:52697721:clu_35718	6.5e-7	-0.49	Adrenal Gland
								ENSG00000272573.5	MUSTN1	52830670:52833114:clu_41601	6.8e-7	-0.28	Artery - Tibial
								ENSG00000016864.18	GLT8D1	52700496:52705447:clu_46210	7.5e-7	0.3	Skin - Sun Exposed (Lower leg)
								ENSG00000163939.18	PBRM1	52658315:52662133:clu_45602	0.0000012	0.28	Breast - Mammary Tissue
								ENSG00000272573.5	MUSTN1	52830670:52833114:clu_40283	0.0000013	-0.38	Stomach
								ENSG00000168268.10	NT5DC2	52524611:52524817:clu_33904	0.0000015	-0.58	Brain - Hypothalamus
								ENSG00000272573.5	MUSTN1	52830670:52833114:clu_38789	0.0000019	-0.44	Spleen
								ENSG00000272573.5	MUSTN1	52830670:52833114:clu_40060	0.0000023	-0.24	Muscle - Skeletal
								ENSG00000016864.18	GLT8D1	52696659:52697721:clu_41699	0.0000023	-0.29	Esophagus - Mucosa
								ENSG00000168273.7	SMIM4	52534877:52540424:clu_43880	0.0000023	0.26	Adipose - Visceral (Omentum)
								ENSG00000163939.18	PBRM1	52658315:52662133:clu_41480	0.0000027	0.26	Esophagus - Muscularis
								ENSG00000168273.7	SMIM4	52534877:52540424:clu_39605	0.0000037	0.34	Esophagus - Gastroesophageal Junction
								ENSG00000016864.18	GLT8D1	52696659:52697721:clu_39627	0.0000065	-0.35	Esophagus - Gastroesophageal Junction
								ENSG00000168273.7	SMIM4	52534877:52540424:clu_41679	0.000012	0.28	Esophagus - Mucosa
								ENSG00000163938.16	GNL3	52686202:52686769:clu_31737	0.000013	-0.42	Cells - EBV-transformed lymphocytes
								ENSG00000162267.12	ITIH3	52801146:52802334:clu_45181	0.000031	0.2	Adipose - Subcutaneous
3	rs11177	52687289	rs17264436	52576635	110654	0.92	0.96	ENSG00000168268.10	NT5DC2	52524611:52524963:clu_46184	1.5e-84	0.98	Skin - Sun Exposed (Lower leg)
								ENSG00000168268.10	NT5DC2	52524611:52524963:clu_36140	6.7e-82	1.1	Cells - Cultured fibroblasts
								ENSG00000168268.10	NT5DC2	52524611:52524963:clu_45099	2.4e-79	1	Skin - Not Sun Exposed (Suprapubic)
								ENSG00000168268.10	NT5DC2	52524611:52524963:clu_46495	6.0e-71	0.94	Nerve - Tibial
								ENSG00000168268.10	NT5DC2	52524611:52524963:clu_41674	1.8e-64	1	Esophagus - Mucosa
								ENSG00000163939.18	PBRM1	52561968:52562382:clu_80326	1.7e-62	1	Testis
								ENSG00000168268.10	NT5DC2	52524611:52524963:clu_80306	3.0e-58	1.1	Testis
								ENSG00000168268.10	NT5DC2	52524611:52524963:clu_48049	1.8e-50	0.81	Thyroid
								ENSG00000168268.10	NT5DC2	52524611:52524963:clu_48049	1.8e-50	0.81	Thyroid
								ENSG00000168268.10	NT5DC2	52524611:52524963:clu_39631	2.7e-46	0.93	Heart - Atrial Appendage
								ENSG00000168268.10	NT5DC2	52524611:52524963:clu_41468	1.4e-45	0.81	Esophagus - Muscularis
								ENSG00000168268.10	NT5DC2	52524611:52524963:clu_39601	1.1e-41	0.79	Esophagus - Gastroesophageal Junction
								ENSG00000168268.10	NT5DC2	52524611:52524963:clu_47506	1.7e-41	0.76	Lung
								ENSG00000168268.10	NT5DC2	52524611:52524963:clu_35728	4.2e-36	0.91	Heart - Left Ventricle
								ENSG00000168268.10	NT5DC2	52524611:52524963:clu_35728	4.2e-36	0.91	Heart - Left Ventricle
								ENSG00000010318.20	PHF7	52421754:52423091:clu_80263	2.6e-35	-0.88	Testis
								ENSG00000168268.10	NT5DC2	52524611:52524963:clu_41156	2.4e-32	1	Prostate
								ENSG00000168268.10	NT5DC2	52529334:52533506:clu_45144	9.8e-30	0.62	Adipose - Subcutaneous
								ENSG00000168268.10	NT5DC2	52524611:52524963:clu_35694	1.5e-28	0.99	Adrenal Gland
								ENSG00000168268.10	NT5DC2	52524611:52524963:clu_35694	1.5e-28	0.99	Adrenal Gland
								ENSG00000168268.10	NT5DC2	52524611:52524963:clu_37244	2.8e-28	0.83	Artery - Coronary
								ENSG00000055957.10	ITIH1	52787612:52787986:clu_30657	6.2e-28	-0.8	Liver
								ENSG00000016864.18	GLT8D1	52696659:52697721:clu_48077	6.6e-28	-0.66	Thyroid
								ENSG00000168268.10	NT5DC2	52529334:52533506:clu_42725	1.7e-24	0.94	Pituitary
								ENSG00000162267.12	ITIH3	52801146:52802334:clu_30663	6.3e-24	0.81	Liver
								ENSG00000168268.10	NT5DC2	52524611:52524963:clu_38236	1.1e-23	0.96	Brain - Cerebellum
								ENSG00000168268.10	NT5DC2	52524611:52524963:clu_31719	1.6e-22	1.1	Cells - EBV-transformed lymphocytes
								ENSG00000010327.10	STAB1	52519609:52519944:clu_38737	3.8e-22	-0.9	Spleen
								ENSG00000213533.11	TMEM110	52835190:52835789:clu_35828	9.7e-21	-0.54	Whole Blood
								ENSG00000168268.10	NT5DC2	52524611:52524963:clu_35764	1.5e-19	1	Vagina
								ENSG00000016864.18	GLT8D1	52696659:52697721:clu_80345	3.2e-19	-0.68	Testis
								ENSG00000168268.10	NT5DC2	52529334:52533506:clu_41562	4.0e-19	0.5	Artery - Tibial
								ENSG00000168268.10	NT5DC2	52529334:52533506:clu_43877	3.5e-18	0.45	Adipose - Visceral (Omentum)
								ENSG00000168268.10	NT5DC2	52529334:52533506:clu_43714	1.9e-17	0.58	Colon - Transverse
								ENSG00000055955.15	ITIH4	52814071:52816884:clu_41596	2.4e-17	-0.39	Artery - Tibial
								ENSG00000163939.18	PBRM1	52658315:52662133:clu_36155	2.8e-16	0.5	Cells - Cultured fibroblasts
								ENSG00000163939.18	PBRM1	52658315:52662133:clu_36155	2.8e-16	0.5	Cells - Cultured fibroblasts
								ENSG00000168268.10	NT5DC2	52524611:52524963:clu_36415	3.8e-16	0.84	Brain - Cerebellar Hemisphere
								ENSG00000163938.16	GNL3	52686202:52686769:clu_36158	4.4e-15	-0.46	Cells - Cultured fibroblasts
								ENSG00000162267.12	ITIH3	52797930:52798966:clu_41606	5.8e-15	0.35	Artery - Tibial
								ENSG00000168268.10	NT5DC2	52529334:52533506:clu_40444	8.8e-15	0.61	Colon - Sigmoid
								ENSG00000168268.10	NT5DC2	52529334:52533506:clu_45589	3.7e-14	0.45	Breast - Mammary Tissue
								ENSG00000168268.10	NT5DC2	52529334:52533506:clu_35965	4.9e-14	0.72	Ovary
								ENSG00000168268.10	NT5DC2	52529334:52533506:clu_40027	1.4e-13	0.42	Muscle - Skeletal
								ENSG00000272573.5	MUSTN1	52830670:52833114:clu_46553	2.5e-13	-0.48	Nerve - Tibial
								ENSG00000162267.12	ITIH3	52801146:52802334:clu_37286	3.1e-13	0.68	Artery - Coronary
								ENSG00000162267.12	ITIH3	52801146:52802334:clu_37286	3.1e-13	0.68	Artery - Coronary
								ENSG00000272573.5	MUSTN1	52830670:52833114:clu_48104	7.6e-13	-0.43	Thyroid
								ENSG00000016864.18	GLT8D1	52700496:52705447:clu_36165	7.6e-13	0.43	Cells - Cultured fibroblasts
								ENSG00000016864.18	GLT8D1	52696659:52697721:clu_41492	1.0e-12	-0.48	Esophagus - Muscularis
								ENSG00000016864.18	GLT8D1	52696659:52697721:clu_41492	1.0e-12	-0.48	Esophagus - Muscularis
								ENSG00000016864.18	GLT8D1	52700496:52705447:clu_45166	1.1e-12	0.42	Adipose - Subcutaneous
								ENSG00000168268.10	NT5DC2	52529334:52533506:clu_36028	2.7e-12	0.86	Minor Salivary Gland
								ENSG00000168268.10	NT5DC2	52529334:52533506:clu_39836	5.7e-12	0.42	Artery - Aorta
								ENSG00000016864.18	GLT8D1	52696659:52697721:clu_39861	8.9e-12	-0.54	Artery - Aorta
								ENSG00000213533.11	TMEM110	52835190:52835789:clu_47573	9.0e-12	-0.47	Lung
								ENSG00000168268.10	NT5DC2	52529334:52533506:clu_40242	2.4e-11	0.53	Stomach
								ENSG00000016864.18	GLT8D1	52696659:52697721:clu_46520	1.5e-10	-0.4	Nerve - Tibial
								ENSG00000168268.10	NT5DC2	52529334:52533506:clu_40059	1.7e-10	0.67	Small Intestine - Terminal Ileum
								ENSG00000163938.16	GNL3	52686202:52686769:clu_36428	2.0e-10	-0.67	Brain - Cerebellar Hemisphere
								ENSG00000163938.16	GNL3	52686202:52686769:clu_36428	2.0e-10	-0.67	Brain - Cerebellar Hemisphere
								ENSG00000163939.18	PBRM1	52658315:52662133:clu_45158	2.5e-10	0.36	Adipose - Subcutaneous
								ENSG00000163939.18	PBRM1	52658315:52662133:clu_45158	2.5e-10	0.36	Adipose - Subcutaneous
								ENSG00000168268.10	NT5DC2	52529334:52533506:clu_35787	2.9e-10	0.34	Whole Blood
								ENSG00000168268.10	NT5DC2	52529334:52533506:clu_33870	3.4e-10	0.69	Uterus
								ENSG00000272573.5	MUSTN1	52830670:52833114:clu_39886	5.4e-10	-0.46	Artery - Aorta
								ENSG00000163939.18	PBRM1	52658315:52662133:clu_46510	1.1e-9	0.31	Nerve - Tibial
								ENSG00000163939.18	PBRM1	52658315:52662133:clu_46510	1.1e-9	0.31	Nerve - Tibial
								ENSG00000016864.18	GLT8D1	52700496:52705447:clu_41588	1.5e-9	0.37	Artery - Tibial
								ENSG00000055955.15	ITIH4	52814071:52816884:clu_39878	2.1e-9	-0.41	Artery - Aorta
								ENSG00000016864.18	GLT8D1	52696659:52697721:clu_35718	2.1e-9	-0.58	Adrenal Gland
								ENSG00000016864.18	GLT8D1	52696659:52697721:clu_45612	2.3e-9	-0.42	Breast - Mammary Tissue
								ENSG00000055955.15	ITIH4	52818536:52819393:clu_40071	3.1e-9	-0.24	Muscle - Skeletal
								ENSG00000055955.15	ITIH4	52818536:52819393:clu_40071	3.1e-9	-0.24	Muscle - Skeletal
								ENSG00000272573.5	MUSTN1	52830670:52833114:clu_41601	4.8e-9	-0.34	Artery - Tibial
								ENSG00000163938.16	GNL3	52686202:52686769:clu_38249	4.9e-9	-0.58	Brain - Cerebellum
								ENSG00000168273.7	SMIM4	52534148:52534803:clu_80322	7.7e-9	0.44	Testis
								ENSG00000168268.10	NT5DC2	52524611:52524817:clu_33904	8.2e-9	-0.71	Brain - Hypothalamus
								ENSG00000168268.10	NT5DC2	52529334:52533506:clu_38745	1.2e-8	0.51	Spleen
								ENSG00000016864.18	GLT8D1	52696659:52697721:clu_47543	1.3e-8	-0.36	Lung
								ENSG00000016864.18	GLT8D1	52696659:52697721:clu_47543	1.3e-8	-0.36	Lung
								ENSG00000213533.11	TMEM110	52835190:52835789:clu_48106	2.7e-8	-0.37	Thyroid
								ENSG00000213533.11	TMEM110	52835190:52835789:clu_30671	3.2e-8	-0.58	Liver
								ENSG00000016864.18	GLT8D1	52696659:52697721:clu_43736	3.4e-8	-0.41	Colon - Transverse
								ENSG00000016864.18	GLT8D1	52700496:52705447:clu_46210	4.6e-8	0.34	Skin - Sun Exposed (Lower leg)
								ENSG00000016864.18	GLT8D1	52696659:52697721:clu_43901	6.2e-8	-0.35	Adipose - Visceral (Omentum)
								ENSG00000016864.18	GLT8D1	52696659:52697721:clu_43901	6.2e-8	-0.35	Adipose - Visceral (Omentum)
								ENSG00000016864.18	GLT8D1	52696659:52697721:clu_42746	6.8e-8	-0.49	Pituitary
								ENSG00000163939.18	PBRM1	52658315:52662133:clu_41480	6.8e-8	0.31	Esophagus - Muscularis
								ENSG00000168273.7	SMIM4	52534877:52540424:clu_36146	1.5e-7	0.23	Cells - Cultured fibroblasts
								ENSG00000055955.15	ITIH4	52814071:52816884:clu_48095	1.7e-7	-0.28	Thyroid
								ENSG00000163939.18	PBRM1	52658315:52662133:clu_45602	2.2e-7	0.32	Breast - Mammary Tissue
								ENSG00000163938.16	GNL3	52686202:52686769:clu_42737	2.2e-7	-0.51	Pituitary
								ENSG00000272573.5	MUSTN1	52830670:52833114:clu_47571	2.4e-7	-0.35	Lung
								ENSG00000016864.18	GLT8D1	52696659:52697721:clu_39627	2.5e-7	-0.41	Esophagus - Gastroesophageal Junction
								ENSG00000163938.16	GNL3	52686202:52686769:clu_33235	2.6e-7	-0.53	Brain - Frontal Cortex (BA9)
								ENSG00000272573.5	MUSTN1	52830670:52833114:clu_38789	4.7e-7	-0.47	Spleen
								ENSG00000163938.16	GNL3	52686202:52686769:clu_43893	4.9e-7	-0.3	Adipose - Visceral (Omentum)
								ENSG00000163938.16	GNL3	52686202:52686769:clu_46511	6.5e-7	-0.29	Nerve - Tibial
								ENSG00000055955.15	ITIH4	52814071:52816884:clu_46544	6.7e-7	-0.27	Nerve - Tibial
								ENSG00000016864.18	GLT8D1	52696659:52697721:clu_41699	9.2e-7	-0.31	Esophagus - Mucosa
								ENSG00000168268.10	NT5DC2	52529334:52532163:clu_35906	0.0000011	-0.37	Pancreas
								ENSG00000168273.7	SMIM4	52534877:52540424:clu_43880	0.0000011	0.28	Adipose - Visceral (Omentum)
								ENSG00000272573.5	MUSTN1	52830670:52833114:clu_40060	0.0000014	-0.25	Muscle - Skeletal
								ENSG00000168268.10	NT5DC2	52529334:52533506:clu_30990	0.0000018	0.58	Brain - Putamen (basal ganglia)
								ENSG00000272573.5	MUSTN1	52830670:52833114:clu_40283	0.0000021	-0.38	Stomach
								ENSG00000272573.5	MUSTN1	52830670:52833114:clu_45639	0.0000024	-0.37	Breast - Mammary Tissue
								ENSG00000168273.7	SMIM4	52534877:52540424:clu_39605	0.0000024	0.35	Esophagus - Gastroesophageal Junction
								ENSG00000213533.11	TMEM110	52835190:52835789:clu_38791	0.0000028	-0.46	Spleen
								ENSG00000168273.7	SMIM4	52536906:52540424:clu_45147	0.0000031	-0.26	Adipose - Subcutaneous
								ENSG00000168268.10	NT5DC2	52529334:52532163:clu_35737	0.0000032	-0.43	Brain - Cortex
								ENSG00000168273.7	SMIM4	52534148:52534803:clu_42726	0.0000072	0.44	Pituitary
								ENSG00000213533.11	TMEM110	52835190:52835789:clu_39653	0.0000073	-0.39	Esophagus - Gastroesophageal Junction
								ENSG00000163938.16	GNL3	52686105:52686769:clu_48066	0.0000098	0.28	Thyroid
								ENSG00000272573.5	MUSTN1	52830670:52833114:clu_46236	0.000012	-0.28	Skin - Sun Exposed (Lower leg)
3	rs11177	52687289	rs11718420	52577397	109892	0.88	0.96	ENSG00000168268.10	NT5DC2	52524611:52524963:clu_36140	6.2e-65	0.98	Cells - Cultured fibroblasts
								ENSG00000168268.10	NT5DC2	52524611:52524963:clu_46184	6.6e-63	0.85	Skin - Sun Exposed (Lower leg)
								ENSG00000168268.10	NT5DC2	52524611:52524963:clu_45099	9.0e-55	0.86	Skin - Not Sun Exposed (Suprapubic)
								ENSG00000168268.10	NT5DC2	52524611:52524963:clu_46495	1.5e-48	0.79	Nerve - Tibial
								ENSG00000168268.10	NT5DC2	52524611:52524963:clu_41674	5.7e-46	0.88	Esophagus - Mucosa
								ENSG00000163939.18	PBRM1	52561968:52562382:clu_80326	5.0e-45	0.93	Testis
								ENSG00000168268.10	NT5DC2	52524611:52524963:clu_48049	3.0e-40	0.71	Thyroid
								ENSG00000168268.10	NT5DC2	52524611:52524963:clu_48049	3.0e-40	0.71	Thyroid
								ENSG00000168268.10	NT5DC2	52524611:52524963:clu_80306	6.9e-40	0.95	Testis
								ENSG00000168268.10	NT5DC2	52524611:52524963:clu_41468	2.4e-35	0.7	Esophagus - Muscularis
								ENSG00000168268.10	NT5DC2	52524611:52524963:clu_47506	1.6e-32	0.67	Lung
								ENSG00000168268.10	NT5DC2	52524611:52524963:clu_39601	2.6e-31	0.69	Esophagus - Gastroesophageal Junction
								ENSG00000168268.10	NT5DC2	52524611:52524963:clu_39631	3.1e-31	0.76	Heart - Atrial Appendage
								ENSG00000168268.10	NT5DC2	52529334:52533506:clu_45144	3.0e-28	0.59	Adipose - Subcutaneous
								ENSG00000168268.10	NT5DC2	52529334:52533506:clu_42725	6.3e-28	0.96	Pituitary
								ENSG00000010318.20	PHF7	52421754:52423091:clu_80263	1.0e-26	-0.78	Testis
								ENSG00000162267.12	ITIH3	52801146:52802334:clu_30663	1.4e-26	0.79	Liver
								ENSG00000016864.18	GLT8D1	52696659:52697721:clu_48077	2.5e-26	-0.62	Thyroid
								ENSG00000168268.10	NT5DC2	52524611:52524963:clu_35728	4.8e-26	0.76	Heart - Left Ventricle
								ENSG00000168268.10	NT5DC2	52524611:52524963:clu_35728	4.8e-26	0.76	Heart - Left Ventricle
								ENSG00000168268.10	NT5DC2	52524611:52524963:clu_41156	5.2e-26	0.93	Prostate
								ENSG00000055957.10	ITIH1	52787612:52787986:clu_30657	7.5e-25	-0.72	Liver
								ENSG00000168268.10	NT5DC2	52524611:52524963:clu_38236	5.1e-21	0.93	Brain - Cerebellum
								ENSG00000168268.10	NT5DC2	52524611:52524963:clu_37244	9.4e-21	0.73	Artery - Coronary
								ENSG00000168268.10	NT5DC2	52524611:52524963:clu_35694	2.9e-19	0.85	Adrenal Gland
								ENSG00000168268.10	NT5DC2	52524611:52524963:clu_35694	2.9e-19	0.85	Adrenal Gland
								ENSG00000016864.18	GLT8D1	52696659:52697721:clu_80345	3.8e-19	-0.67	Testis
								ENSG00000168268.10	NT5DC2	52529334:52533506:clu_43877	1.5e-18	0.44	Adipose - Visceral (Omentum)
								ENSG00000213533.11	TMEM110	52835190:52835789:clu_35828	4.6e-18	-0.48	Whole Blood
								ENSG00000163938.16	GNL3	52686202:52686769:clu_36158	1.3e-17	-0.49	Cells - Cultured fibroblasts
								ENSG00000055955.15	ITIH4	52814071:52816884:clu_41596	4.6e-17	-0.38	Artery - Tibial
								ENSG00000168268.10	NT5DC2	52529334:52533506:clu_41562	6.4e-17	0.46	Artery - Tibial
								ENSG00000162267.12	ITIH3	52797930:52798966:clu_41606	1.0e-16	0.36	Artery - Tibial
								ENSG00000168268.10	NT5DC2	52524611:52524963:clu_31719	1.0e-16	0.92	Cells - EBV-transformed lymphocytes
								ENSG00000168268.10	NT5DC2	52529334:52533506:clu_43714	1.7e-16	0.55	Colon - Transverse
								ENSG00000010327.10	STAB1	52519609:52519944:clu_38737	2.1e-16	-0.77	Spleen
								ENSG00000168268.10	NT5DC2	52529334:52533506:clu_45589	1.8e-15	0.46	Breast - Mammary Tissue
								ENSG00000168268.10	NT5DC2	52529334:52533506:clu_35965	7.3e-15	0.71	Ovary
								ENSG00000163938.16	GNL3	52686202:52686769:clu_36428	2.2e-14	-0.78	Brain - Cerebellar Hemisphere
								ENSG00000163938.16	GNL3	52686202:52686769:clu_36428	2.2e-14	-0.78	Brain - Cerebellar Hemisphere
								ENSG00000163939.18	PBRM1	52658315:52662133:clu_36155	3.7e-14	0.46	Cells - Cultured fibroblasts
								ENSG00000163939.18	PBRM1	52658315:52662133:clu_36155	3.7e-14	0.46	Cells - Cultured fibroblasts
								ENSG00000168268.10	NT5DC2	52529334:52533506:clu_40444	5.6e-14	0.58	Colon - Sigmoid
								ENSG00000168268.10	NT5DC2	52524611:52524963:clu_35764	8.9e-14	0.84	Vagina
								ENSG00000168268.10	NT5DC2	52529334:52533506:clu_39836	1.3e-13	0.43	Artery - Aorta
								ENSG00000168268.10	NT5DC2	52524611:52524963:clu_36415	2.6e-13	0.76	Brain - Cerebellar Hemisphere
								ENSG00000168268.10	NT5DC2	52529334:52533506:clu_40242	2.2e-12	0.53	Stomach
								ENSG00000163938.16	GNL3	52686202:52686769:clu_38249	2.6e-12	-0.69	Brain - Cerebellum
								ENSG00000168268.10	NT5DC2	52529334:52533506:clu_40027	3.1e-12	0.39	Muscle - Skeletal
								ENSG00000016864.18	GLT8D1	52696659:52697721:clu_41492	3.9e-12	-0.45	Esophagus - Muscularis
								ENSG00000016864.18	GLT8D1	52696659:52697721:clu_41492	3.9e-12	-0.45	Esophagus - Muscularis
								ENSG00000162267.12	ITIH3	52801146:52802334:clu_37286	4.1e-12	0.65	Artery - Coronary
								ENSG00000162267.12	ITIH3	52801146:52802334:clu_37286	4.1e-12	0.65	Artery - Coronary
								ENSG00000168268.10	NT5DC2	52529334:52533506:clu_33870	1.9e-11	0.7	Uterus
								ENSG00000163939.18	PBRM1	52658315:52662133:clu_45158	3.1e-11	0.37	Adipose - Subcutaneous
								ENSG00000163939.18	PBRM1	52658315:52662133:clu_45158	3.1e-11	0.37	Adipose - Subcutaneous
								ENSG00000055955.15	ITIH4	52814071:52816884:clu_39878	3.6e-11	-0.44	Artery - Aorta
								ENSG00000168268.10	NT5DC2	52529334:52533506:clu_36028	4.2e-11	0.78	Minor Salivary Gland
								ENSG00000016864.18	GLT8D1	52700496:52705447:clu_45166	6.1e-11	0.38	Adipose - Subcutaneous
								ENSG00000168268.10	NT5DC2	52529334:52533506:clu_35787	7.6e-11	0.34	Whole Blood
								ENSG00000213533.11	TMEM110	52835190:52835789:clu_47573	1.0e-10	-0.44	Lung
								ENSG00000016864.18	GLT8D1	52700496:52705447:clu_36165	1.4e-10	0.38	Cells - Cultured fibroblasts
								ENSG00000272573.5	MUSTN1	52830670:52833114:clu_48104	2.7e-10	-0.37	Thyroid
								ENSG00000272573.5	MUSTN1	52830670:52833114:clu_46553	3.6e-10	-0.4	Nerve - Tibial
								ENSG00000272573.5	MUSTN1	52830670:52833114:clu_39886	9.2e-10	-0.44	Artery - Aorta
								ENSG00000168273.7	SMIM4	52534148:52534803:clu_80322	1.1e-9	0.46	Testis
								ENSG00000055955.15	ITIH4	52814071:52816884:clu_48095	1.5e-9	-0.31	Thyroid
								ENSG00000016864.18	GLT8D1	52696659:52697721:clu_39861	2.3e-9	-0.46	Artery - Aorta
								ENSG00000163939.18	PBRM1	52658315:52662133:clu_46510	3.0e-9	0.29	Nerve - Tibial
								ENSG00000163939.18	PBRM1	52658315:52662133:clu_46510	3.0e-9	0.29	Nerve - Tibial
								ENSG00000163938.16	GNL3	52686202:52686769:clu_43893	3.4e-9	-0.34	Adipose - Visceral (Omentum)
								ENSG00000168268.10	NT5DC2	52529334:52533506:clu_40059	6.0e-9	0.61	Small Intestine - Terminal Ileum
								ENSG00000016864.18	GLT8D1	52696659:52697721:clu_46520	8.3e-9	-0.36	Nerve - Tibial
								ENSG00000272573.5	MUSTN1	52830670:52833114:clu_41601	1.2e-8	-0.32	Artery - Tibial
								ENSG00000213533.11	TMEM110	52835190:52835789:clu_30671	2.3e-8	-0.55	Liver
								ENSG00000213533.11	TMEM110	52835190:52835789:clu_48106	4.7e-8	-0.35	Thyroid
								ENSG00000010327.10	STAB1	52521005:52521596:clu_45139	6.0e-8	-0.19	Adipose - Subcutaneous
								ENSG00000163938.16	GNL3	52686202:52686769:clu_33235	6.5e-8	-0.54	Brain - Frontal Cortex (BA9)
								ENSG00000055955.15	ITIH4	52814071:52816884:clu_46544	6.6e-8	-0.29	Nerve - Tibial
								ENSG00000016864.18	GLT8D1	52696659:52697721:clu_45612	7.4e-8	-0.37	Breast - Mammary Tissue
								ENSG00000016864.18	GLT8D1	52696659:52697721:clu_42746	8.5e-8	-0.47	Pituitary
								ENSG00000163938.16	GNL3	52686202:52686769:clu_46511	9.1e-8	-0.3	Nerve - Tibial
								ENSG00000016864.18	GLT8D1	52696659:52697721:clu_47543	1.3e-7	-0.33	Lung
								ENSG00000016864.18	GLT8D1	52696659:52697721:clu_47543	1.3e-7	-0.33	Lung
								ENSG00000168273.7	SMIM4	52534877:52540424:clu_36146	1.6e-7	0.22	Cells - Cultured fibroblasts
								ENSG00000168268.10	NT5DC2	52529334:52532163:clu_35906	2.0e-7	-0.38	Pancreas
								ENSG00000016864.18	GLT8D1	52696659:52697721:clu_43736	2.0e-7	-0.38	Colon - Transverse
								ENSG00000016864.18	GLT8D1	52696659:52697721:clu_43901	2.6e-7	-0.32	Adipose - Visceral (Omentum)
								ENSG00000016864.18	GLT8D1	52696659:52697721:clu_43901	2.6e-7	-0.32	Adipose - Visceral (Omentum)
								ENSG00000016864.18	GLT8D1	52696659:52697721:clu_35718	3.2e-7	-0.5	Adrenal Gland
								ENSG00000016864.18	GLT8D1	52696659:52697721:clu_41699	3.5e-7	-0.31	Esophagus - Mucosa
								ENSG00000016864.18	GLT8D1	52700496:52705447:clu_46210	3.7e-7	0.31	Skin - Sun Exposed (Lower leg)
								ENSG00000168268.10	NT5DC2	52529334:52533506:clu_38745	3.8e-7	0.44	Spleen
								ENSG00000168273.7	SMIM4	52534877:52540424:clu_39605	3.9e-7	0.37	Esophagus - Gastroesophageal Junction
								ENSG00000163938.16	GNL3	52686202:52686769:clu_42737	4.3e-7	-0.48	Pituitary
								ENSG00000016864.18	GLT8D1	52700496:52705447:clu_41588	4.3e-7	0.3	Artery - Tibial
								ENSG00000055955.15	ITIH4	52818536:52819393:clu_40071	5.0e-7	-0.2	Muscle - Skeletal
								ENSG00000055955.15	ITIH4	52818536:52819393:clu_40071	5.0e-7	-0.2	Muscle - Skeletal
								ENSG00000163939.18	PBRM1	52658315:52662133:clu_41480	6.3e-7	0.28	Esophagus - Muscularis
								ENSG00000213533.11	TMEM110	52835190:52835789:clu_38791	7.1e-7	-0.48	Spleen
								ENSG00000163939.18	PBRM1	52658315:52662133:clu_45602	7.5e-7	0.29	Breast - Mammary Tissue
								ENSG00000168268.10	NT5DC2	52524611:52524817:clu_33904	7.9e-7	-0.6	Brain - Hypothalamus
								ENSG00000168273.7	SMIM4	52534148:52534803:clu_42726	8.9e-7	0.47	Pituitary
								ENSG00000016864.18	GLT8D1	52696659:52697721:clu_39627	9.3e-7	-0.38	Esophagus - Gastroesophageal Junction
								ENSG00000168268.10	NT5DC2	52529334:52532163:clu_35737	0.000001	-0.44	Brain - Cortex
								ENSG00000163938.16	GNL3	52686105:52686769:clu_48066	0.0000018	0.29	Thyroid
								ENSG00000272573.5	MUSTN1	52830670:52833114:clu_40060	0.0000028	-0.24	Muscle - Skeletal
								ENSG00000168237.17	GLYCTK	52291111:52291747:clu_45069	0.0000032	0.28	Adipose - Subcutaneous
								ENSG00000168237.17	GLYCTK	52291111:52291747:clu_47972	0.000004	0.25	Thyroid
								ENSG00000168273.7	SMIM4	52534877:52540424:clu_43880	0.0000048	0.25	Adipose - Visceral (Omentum)
								ENSG00000272573.5	MUSTN1	52830670:52833114:clu_38789	0.0000065	-0.42	Spleen
								ENSG00000168273.7	SMIM4	52534877:52540424:clu_41679	0.0000068	0.28	Esophagus - Mucosa
								ENSG00000168273.7	SMIM4	52534877:52540424:clu_41471	0.000028	0.26	Esophagus - Muscularis
								ENSG00000162267.12	ITIH3	52801146:52802334:clu_45181	0.000058	0.19	Adipose - Subcutaneous
3	rs11177	52687289	rs34954168	52578143	109146	0.91	0.96	ENSG00000168268.10	NT5DC2	52524611:52524963:clu_46184	1.2e-81	0.97	Skin - Sun Exposed (Lower leg)
								ENSG00000168268.10	NT5DC2	52524611:52524963:clu_36140	4.6e-77	1.1	Cells - Cultured fibroblasts
								ENSG00000168268.10	NT5DC2	52524611:52524963:clu_45099	8.6e-72	0.99	Skin - Not Sun Exposed (Suprapubic)
								ENSG00000168268.10	NT5DC2	52524611:52524963:clu_46495	1.5e-63	0.9	Nerve - Tibial
								ENSG00000168268.10	NT5DC2	52524611:52524963:clu_41674	1.1e-60	1	Esophagus - Mucosa
								ENSG00000163939.18	PBRM1	52561968:52562382:clu_80326	1.2e-58	1	Testis
								ENSG00000168268.10	NT5DC2	52524611:52524963:clu_80306	8.4e-53	1.1	Testis
								ENSG00000168268.10	NT5DC2	52524611:52524963:clu_48049	2.6e-47	0.79	Thyroid
								ENSG00000168268.10	NT5DC2	52524611:52524963:clu_48049	2.6e-47	0.79	Thyroid
								ENSG00000168268.10	NT5DC2	52524611:52524963:clu_41468	6.3e-44	0.79	Esophagus - Muscularis
								ENSG00000168268.10	NT5DC2	52524611:52524963:clu_39631	2.0e-42	0.9	Heart - Atrial Appendage
								ENSG00000168268.10	NT5DC2	52524611:52524963:clu_47506	2.8e-39	0.75	Lung
								ENSG00000168268.10	NT5DC2	52524611:52524963:clu_39601	1.1e-38	0.77	Esophagus - Gastroesophageal Junction
								ENSG00000010318.20	PHF7	52421754:52423091:clu_80263	6.4e-37	-0.89	Testis
								ENSG00000168268.10	NT5DC2	52524611:52524963:clu_35728	1.2e-34	0.89	Heart - Left Ventricle
								ENSG00000168268.10	NT5DC2	52524611:52524963:clu_35728	1.2e-34	0.89	Heart - Left Ventricle
								ENSG00000016864.18	GLT8D1	52696659:52697721:clu_48077	1.1e-30	-0.69	Thyroid
								ENSG00000168268.10	NT5DC2	52524611:52524963:clu_41156	4.3e-30	1	Prostate
								ENSG00000168268.10	NT5DC2	52529334:52533506:clu_45144	2.2e-28	0.61	Adipose - Subcutaneous
								ENSG00000055957.10	ITIH1	52787612:52787986:clu_30657	1.8e-27	-0.8	Liver
								ENSG00000168268.10	NT5DC2	52524611:52524963:clu_37244	4.4e-27	0.82	Artery - Coronary
								ENSG00000168268.10	NT5DC2	52524611:52524963:clu_35694	5.4e-27	0.97	Adrenal Gland
								ENSG00000168268.10	NT5DC2	52524611:52524963:clu_35694	5.4e-27	0.97	Adrenal Gland
								ENSG00000162267.12	ITIH3	52801146:52802334:clu_30663	6.6e-25	0.82	Liver
								ENSG00000168268.10	NT5DC2	52529334:52533506:clu_42725	8.7e-24	0.93	Pituitary
								ENSG00000168268.10	NT5DC2	52524611:52524963:clu_38236	3.7e-23	0.96	Brain - Cerebellum
								ENSG00000168268.10	NT5DC2	52524611:52524963:clu_31719	4.1e-21	1	Cells - EBV-transformed lymphocytes
								ENSG00000010327.10	STAB1	52519609:52519944:clu_38737	1.3e-20	-0.87	Spleen
								ENSG00000213533.11	TMEM110	52835190:52835789:clu_35828	1.4e-20	-0.54	Whole Blood
								ENSG00000016864.18	GLT8D1	52696659:52697721:clu_80345	7.9e-20	-0.69	Testis
								ENSG00000168268.10	NT5DC2	52524611:52524963:clu_35764	4.9e-18	1	Vagina
								ENSG00000055955.15	ITIH4	52814071:52816884:clu_41596	6.0e-18	-0.4	Artery - Tibial
								ENSG00000168268.10	NT5DC2	52529334:52533506:clu_43877	8.2e-18	0.45	Adipose - Visceral (Omentum)
								ENSG00000168268.10	NT5DC2	52529334:52533506:clu_43714	1.2e-16	0.56	Colon - Transverse
								ENSG00000162267.12	ITIH3	52797930:52798966:clu_41606	1.6e-16	0.37	Artery - Tibial
								ENSG00000163938.16	GNL3	52686202:52686769:clu_36158	1.7e-16	-0.48	Cells - Cultured fibroblasts
								ENSG00000168268.10	NT5DC2	52529334:52533506:clu_41562	3.4e-16	0.46	Artery - Tibial
								ENSG00000163939.18	PBRM1	52658315:52662133:clu_36155	6.9e-16	0.5	Cells - Cultured fibroblasts
								ENSG00000163939.18	PBRM1	52658315:52662133:clu_36155	6.9e-16	0.5	Cells - Cultured fibroblasts
								ENSG00000168268.10	NT5DC2	52529334:52533506:clu_40444	1.4e-14	0.61	Colon - Sigmoid
								ENSG00000168268.10	NT5DC2	52524611:52524963:clu_36415	2.9e-14	0.82	Brain - Cerebellar Hemisphere
								ENSG00000168268.10	NT5DC2	52529334:52533506:clu_45589	4.8e-14	0.45	Breast - Mammary Tissue
								ENSG00000016864.18	GLT8D1	52696659:52697721:clu_41492	2.0e-13	-0.49	Esophagus - Muscularis
								ENSG00000016864.18	GLT8D1	52696659:52697721:clu_41492	2.0e-13	-0.49	Esophagus - Muscularis
								ENSG00000272573.5	MUSTN1	52830670:52833114:clu_46553	2.3e-13	-0.48	Nerve - Tibial
								ENSG00000162267.12	ITIH3	52801146:52802334:clu_37286	2.8e-13	0.69	Artery - Coronary
								ENSG00000162267.12	ITIH3	52801146:52802334:clu_37286	2.8e-13	0.69	Artery - Coronary
								ENSG00000168268.10	NT5DC2	52529334:52533506:clu_40027	3.0e-13	0.41	Muscle - Skeletal
								ENSG00000168268.10	NT5DC2	52529334:52533506:clu_35965	3.3e-13	0.69	Ovary
								ENSG00000213533.11	TMEM110	52835190:52835789:clu_47573	4.5e-13	-0.5	Lung
								ENSG00000016864.18	GLT8D1	52700496:52705447:clu_45166	2.4e-12	0.41	Adipose - Subcutaneous
								ENSG00000168268.10	NT5DC2	52529334:52533506:clu_36028	5.7e-12	0.86	Minor Salivary Gland
								ENSG00000168268.10	NT5DC2	52529334:52533506:clu_40242	1.0e-11	0.53	Stomach
								ENSG00000016864.18	GLT8D1	52696659:52697721:clu_39861	1.0e-11	-0.54	Artery - Aorta
								ENSG00000272573.5	MUSTN1	52830670:52833114:clu_48104	1.2e-11	-0.41	Thyroid
								ENSG00000163938.16	GNL3	52686202:52686769:clu_36428	1.5e-11	-0.73	Brain - Cerebellar Hemisphere
								ENSG00000163938.16	GNL3	52686202:52686769:clu_36428	1.5e-11	-0.73	Brain - Cerebellar Hemisphere
								ENSG00000168268.10	NT5DC2	52529334:52533506:clu_39836	1.8e-11	0.41	Artery - Aorta
								ENSG00000016864.18	GLT8D1	52700496:52705447:clu_36165	2.2e-11	0.4	Cells - Cultured fibroblasts
								ENSG00000163939.18	PBRM1	52658315:52662133:clu_45158	5.1e-11	0.38	Adipose - Subcutaneous
								ENSG00000163939.18	PBRM1	52658315:52662133:clu_45158	5.1e-11	0.38	Adipose - Subcutaneous
								ENSG00000168268.10	NT5DC2	52529334:52533506:clu_40059	5.4e-11	0.68	Small Intestine - Terminal Ileum
								ENSG00000016864.18	GLT8D1	52696659:52697721:clu_46520	8.1e-11	-0.41	Nerve - Tibial
								ENSG00000163939.18	PBRM1	52658315:52662133:clu_46510	1.4e-10	0.32	Nerve - Tibial
								ENSG00000163939.18	PBRM1	52658315:52662133:clu_46510	1.4e-10	0.32	Nerve - Tibial
								ENSG00000168268.10	NT5DC2	52529334:52533506:clu_35787	2.3e-10	0.35	Whole Blood
								ENSG00000055955.15	ITIH4	52814071:52816884:clu_39878	4.2e-10	-0.43	Artery - Aorta
								ENSG00000168268.10	NT5DC2	52529334:52533506:clu_33870	4.7e-10	0.69	Uterus
								ENSG00000163938.16	GNL3	52686202:52686769:clu_38249	7.5e-10	-0.61	Brain - Cerebellum
								ENSG00000016864.18	GLT8D1	52696659:52697721:clu_35718	8.0e-10	-0.6	Adrenal Gland
								ENSG00000016864.18	GLT8D1	52696659:52697721:clu_45612	1.5e-9	-0.43	Breast - Mammary Tissue
								ENSG00000272573.5	MUSTN1	52830670:52833114:clu_39886	1.5e-9	-0.45	Artery - Aorta
								ENSG00000055955.15	ITIH4	52818536:52819393:clu_40071	1.8e-9	-0.24	Muscle - Skeletal
								ENSG00000055955.15	ITIH4	52818536:52819393:clu_40071	1.8e-9	-0.24	Muscle - Skeletal
								ENSG00000272573.5	MUSTN1	52830670:52833114:clu_41601	3.5e-9	-0.34	Artery - Tibial
								ENSG00000016864.18	GLT8D1	52700496:52705447:clu_41588	5.9e-9	0.36	Artery - Tibial
								ENSG00000016864.18	GLT8D1	52696659:52697721:clu_43736	9.7e-9	-0.42	Colon - Transverse
								ENSG00000168268.10	NT5DC2	52529334:52533506:clu_38745	1.0e-8	0.5	Spleen
								ENSG00000016864.18	GLT8D1	52696659:52697721:clu_47543	1.2e-8	-0.37	Lung
								ENSG00000016864.18	GLT8D1	52696659:52697721:clu_47543	1.2e-8	-0.37	Lung
								ENSG00000016864.18	GLT8D1	52696659:52697721:clu_43901	1.2e-8	-0.37	Adipose - Visceral (Omentum)
								ENSG00000016864.18	GLT8D1	52696659:52697721:clu_43901	1.2e-8	-0.37	Adipose - Visceral (Omentum)
								ENSG00000016864.18	GLT8D1	52696659:52697721:clu_42746	1.2e-8	-0.52	Pituitary
								ENSG00000213533.11	TMEM110	52835190:52835789:clu_48106	1.3e-8	-0.37	Thyroid
								ENSG00000168273.7	SMIM4	52534148:52534803:clu_80322	1.6e-8	0.43	Testis
								ENSG00000213533.11	TMEM110	52835190:52835789:clu_30671	3.6e-8	-0.58	Liver
								ENSG00000168268.10	NT5DC2	52524611:52524817:clu_33904	4.2e-8	-0.67	Brain - Hypothalamus
								ENSG00000163939.18	PBRM1	52658315:52662133:clu_41480	4.2e-8	0.32	Esophagus - Muscularis
								ENSG00000163938.16	GNL3	52686202:52686769:clu_43893	4.6e-8	-0.32	Adipose - Visceral (Omentum)
								ENSG00000016864.18	GLT8D1	52696659:52697721:clu_39627	6.4e-8	-0.42	Esophagus - Gastroesophageal Junction
								ENSG00000055955.15	ITIH4	52814071:52816884:clu_48095	6.9e-8	-0.29	Thyroid
								ENSG00000168273.7	SMIM4	52534877:52540424:clu_36146	7.8e-8	0.23	Cells - Cultured fibroblasts
								ENSG00000163938.16	GNL3	52686202:52686769:clu_33235	9.2e-8	-0.55	Brain - Frontal Cortex (BA9)
								ENSG00000016864.18	GLT8D1	52700496:52705447:clu_46210	9.7e-8	0.33	Skin - Sun Exposed (Lower leg)
								ENSG00000016864.18	GLT8D1	52696659:52697721:clu_41699	1.2e-7	-0.33	Esophagus - Mucosa
								ENSG00000163939.18	PBRM1	52658315:52662133:clu_45602	1.5e-7	0.32	Breast - Mammary Tissue
								ENSG00000055955.15	ITIH4	52814071:52816884:clu_46544	1.6e-7	-0.29	Nerve - Tibial
								ENSG00000163938.16	GNL3	52686202:52686769:clu_42737	2.7e-7	-0.51	Pituitary
								ENSG00000272573.5	MUSTN1	52830670:52833114:clu_38789	3.3e-7	-0.47	Spleen
								ENSG00000168268.10	NT5DC2	52529334:52532163:clu_35906	5.3e-7	-0.38	Pancreas
3	rs11177	52687289	rs34115864	52578162	109127	0.92	0.96	ENSG00000168268.10	NT5DC2	52524611:52524963:clu_46184	1.5e-84	0.98	Skin - Sun Exposed (Lower leg)
								ENSG00000168268.10	NT5DC2	52524611:52524963:clu_36140	6.7e-82	1.1	Cells - Cultured fibroblasts
								ENSG00000168268.10	NT5DC2	52524611:52524963:clu_45099	2.4e-79	1	Skin - Not Sun Exposed (Suprapubic)
								ENSG00000168268.10	NT5DC2	52524611:52524963:clu_46495	6.0e-71	0.94	Nerve - Tibial
								ENSG00000168268.10	NT5DC2	52524611:52524963:clu_41674	1.8e-64	1	Esophagus - Mucosa
								ENSG00000163939.18	PBRM1	52561968:52562382:clu_80326	1.7e-62	1	Testis
								ENSG00000168268.10	NT5DC2	52524611:52524963:clu_80306	3.0e-58	1.1	Testis
								ENSG00000168268.10	NT5DC2	52524611:52524963:clu_48049	1.8e-50	0.81	Thyroid
								ENSG00000168268.10	NT5DC2	52524611:52524963:clu_48049	1.8e-50	0.81	Thyroid
								ENSG00000168268.10	NT5DC2	52524611:52524963:clu_39631	2.7e-46	0.93	Heart - Atrial Appendage
								ENSG00000168268.10	NT5DC2	52524611:52524963:clu_41468	1.4e-45	0.81	Esophagus - Muscularis
								ENSG00000168268.10	NT5DC2	52524611:52524963:clu_39601	1.1e-41	0.79	Esophagus - Gastroesophageal Junction
								ENSG00000168268.10	NT5DC2	52524611:52524963:clu_47506	1.7e-41	0.76	Lung
								ENSG00000168268.10	NT5DC2	52524611:52524963:clu_35728	4.2e-36	0.91	Heart - Left Ventricle
								ENSG00000168268.10	NT5DC2	52524611:52524963:clu_35728	4.2e-36	0.91	Heart - Left Ventricle
								ENSG00000010318.20	PHF7	52421754:52423091:clu_80263	2.6e-35	-0.88	Testis
								ENSG00000168268.10	NT5DC2	52524611:52524963:clu_41156	2.4e-32	1	Prostate
								ENSG00000168268.10	NT5DC2	52529334:52533506:clu_45144	9.8e-30	0.62	Adipose - Subcutaneous
								ENSG00000168268.10	NT5DC2	52524611:52524963:clu_35694	1.5e-28	0.99	Adrenal Gland
								ENSG00000168268.10	NT5DC2	52524611:52524963:clu_35694	1.5e-28	0.99	Adrenal Gland
								ENSG00000168268.10	NT5DC2	52524611:52524963:clu_37244	2.8e-28	0.83	Artery - Coronary
								ENSG00000055957.10	ITIH1	52787612:52787986:clu_30657	6.2e-28	-0.8	Liver
								ENSG00000016864.18	GLT8D1	52696659:52697721:clu_48077	6.6e-28	-0.66	Thyroid
								ENSG00000168268.10	NT5DC2	52529334:52533506:clu_42725	1.7e-24	0.94	Pituitary
								ENSG00000162267.12	ITIH3	52801146:52802334:clu_30663	6.3e-24	0.81	Liver
								ENSG00000168268.10	NT5DC2	52524611:52524963:clu_38236	1.1e-23	0.96	Brain - Cerebellum
								ENSG00000168268.10	NT5DC2	52524611:52524963:clu_31719	1.6e-22	1.1	Cells - EBV-transformed lymphocytes
								ENSG00000010327.10	STAB1	52519609:52519944:clu_38737	3.8e-22	-0.9	Spleen
								ENSG00000213533.11	TMEM110	52835190:52835789:clu_35828	9.7e-21	-0.54	Whole Blood
								ENSG00000168268.10	NT5DC2	52524611:52524963:clu_35764	1.5e-19	1	Vagina
								ENSG00000016864.18	GLT8D1	52696659:52697721:clu_80345	3.2e-19	-0.68	Testis
								ENSG00000168268.10	NT5DC2	52529334:52533506:clu_41562	4.0e-19	0.5	Artery - Tibial
								ENSG00000168268.10	NT5DC2	52529334:52533506:clu_43877	3.5e-18	0.45	Adipose - Visceral (Omentum)
								ENSG00000168268.10	NT5DC2	52529334:52533506:clu_43714	1.9e-17	0.58	Colon - Transverse
								ENSG00000055955.15	ITIH4	52814071:52816884:clu_41596	2.4e-17	-0.39	Artery - Tibial
								ENSG00000163939.18	PBRM1	52658315:52662133:clu_36155	2.8e-16	0.5	Cells - Cultured fibroblasts
								ENSG00000163939.18	PBRM1	52658315:52662133:clu_36155	2.8e-16	0.5	Cells - Cultured fibroblasts
								ENSG00000168268.10	NT5DC2	52524611:52524963:clu_36415	3.8e-16	0.84	Brain - Cerebellar Hemisphere
								ENSG00000163938.16	GNL3	52686202:52686769:clu_36158	4.4e-15	-0.46	Cells - Cultured fibroblasts
								ENSG00000162267.12	ITIH3	52797930:52798966:clu_41606	5.8e-15	0.35	Artery - Tibial
								ENSG00000168268.10	NT5DC2	52529334:52533506:clu_40444	8.8e-15	0.61	Colon - Sigmoid
								ENSG00000168268.10	NT5DC2	52529334:52533506:clu_45589	3.7e-14	0.45	Breast - Mammary Tissue
								ENSG00000168268.10	NT5DC2	52529334:52533506:clu_35965	4.9e-14	0.72	Ovary
								ENSG00000168268.10	NT5DC2	52529334:52533506:clu_40027	1.4e-13	0.42	Muscle - Skeletal
								ENSG00000272573.5	MUSTN1	52830670:52833114:clu_46553	2.5e-13	-0.48	Nerve - Tibial
								ENSG00000162267.12	ITIH3	52801146:52802334:clu_37286	3.1e-13	0.68	Artery - Coronary
								ENSG00000162267.12	ITIH3	52801146:52802334:clu_37286	3.1e-13	0.68	Artery - Coronary
								ENSG00000272573.5	MUSTN1	52830670:52833114:clu_48104	7.6e-13	-0.43	Thyroid
								ENSG00000016864.18	GLT8D1	52700496:52705447:clu_36165	7.6e-13	0.43	Cells - Cultured fibroblasts
								ENSG00000016864.18	GLT8D1	52696659:52697721:clu_41492	1.0e-12	-0.48	Esophagus - Muscularis
								ENSG00000016864.18	GLT8D1	52696659:52697721:clu_41492	1.0e-12	-0.48	Esophagus - Muscularis
								ENSG00000016864.18	GLT8D1	52700496:52705447:clu_45166	1.1e-12	0.42	Adipose - Subcutaneous
								ENSG00000168268.10	NT5DC2	52529334:52533506:clu_36028	2.7e-12	0.86	Minor Salivary Gland
								ENSG00000168268.10	NT5DC2	52529334:52533506:clu_39836	5.7e-12	0.42	Artery - Aorta
								ENSG00000016864.18	GLT8D1	52696659:52697721:clu_39861	8.9e-12	-0.54	Artery - Aorta
								ENSG00000213533.11	TMEM110	52835190:52835789:clu_47573	9.0e-12	-0.47	Lung
								ENSG00000168268.10	NT5DC2	52529334:52533506:clu_40242	2.4e-11	0.53	Stomach
								ENSG00000016864.18	GLT8D1	52696659:52697721:clu_46520	1.5e-10	-0.4	Nerve - Tibial
								ENSG00000168268.10	NT5DC2	52529334:52533506:clu_40059	1.7e-10	0.67	Small Intestine - Terminal Ileum
								ENSG00000163938.16	GNL3	52686202:52686769:clu_36428	2.0e-10	-0.67	Brain - Cerebellar Hemisphere
								ENSG00000163938.16	GNL3	52686202:52686769:clu_36428	2.0e-10	-0.67	Brain - Cerebellar Hemisphere
								ENSG00000163939.18	PBRM1	52658315:52662133:clu_45158	2.5e-10	0.36	Adipose - Subcutaneous
								ENSG00000163939.18	PBRM1	52658315:52662133:clu_45158	2.5e-10	0.36	Adipose - Subcutaneous
								ENSG00000168268.10	NT5DC2	52529334:52533506:clu_35787	2.9e-10	0.34	Whole Blood
								ENSG00000168268.10	NT5DC2	52529334:52533506:clu_33870	3.4e-10	0.69	Uterus
								ENSG00000272573.5	MUSTN1	52830670:52833114:clu_39886	5.4e-10	-0.46	Artery - Aorta
								ENSG00000163939.18	PBRM1	52658315:52662133:clu_46510	1.1e-9	0.31	Nerve - Tibial
								ENSG00000163939.18	PBRM1	52658315:52662133:clu_46510	1.1e-9	0.31	Nerve - Tibial
								ENSG00000016864.18	GLT8D1	52700496:52705447:clu_41588	1.5e-9	0.37	Artery - Tibial
								ENSG00000055955.15	ITIH4	52814071:52816884:clu_39878	2.1e-9	-0.41	Artery - Aorta
								ENSG00000016864.18	GLT8D1	52696659:52697721:clu_35718	2.1e-9	-0.58	Adrenal Gland
								ENSG00000016864.18	GLT8D1	52696659:52697721:clu_45612	2.3e-9	-0.42	Breast - Mammary Tissue
								ENSG00000055955.15	ITIH4	52818536:52819393:clu_40071	3.1e-9	-0.24	Muscle - Skeletal
								ENSG00000055955.15	ITIH4	52818536:52819393:clu_40071	3.1e-9	-0.24	Muscle - Skeletal
								ENSG00000272573.5	MUSTN1	52830670:52833114:clu_41601	4.8e-9	-0.34	Artery - Tibial
								ENSG00000163938.16	GNL3	52686202:52686769:clu_38249	4.9e-9	-0.58	Brain - Cerebellum
								ENSG00000168273.7	SMIM4	52534148:52534803:clu_80322	7.7e-9	0.44	Testis
								ENSG00000168268.10	NT5DC2	52524611:52524817:clu_33904	8.2e-9	-0.71	Brain - Hypothalamus
								ENSG00000168268.10	NT5DC2	52529334:52533506:clu_38745	1.2e-8	0.51	Spleen
								ENSG00000016864.18	GLT8D1	52696659:52697721:clu_47543	1.3e-8	-0.36	Lung
								ENSG00000016864.18	GLT8D1	52696659:52697721:clu_47543	1.3e-8	-0.36	Lung
								ENSG00000213533.11	TMEM110	52835190:52835789:clu_48106	2.7e-8	-0.37	Thyroid
								ENSG00000213533.11	TMEM110	52835190:52835789:clu_30671	3.2e-8	-0.58	Liver
								ENSG00000016864.18	GLT8D1	52696659:52697721:clu_43736	3.4e-8	-0.41	Colon - Transverse
								ENSG00000016864.18	GLT8D1	52700496:52705447:clu_46210	4.6e-8	0.34	Skin - Sun Exposed (Lower leg)
								ENSG00000016864.18	GLT8D1	52696659:52697721:clu_43901	6.2e-8	-0.35	Adipose - Visceral (Omentum)
								ENSG00000016864.18	GLT8D1	52696659:52697721:clu_43901	6.2e-8	-0.35	Adipose - Visceral (Omentum)
								ENSG00000016864.18	GLT8D1	52696659:52697721:clu_42746	6.8e-8	-0.49	Pituitary
								ENSG00000163939.18	PBRM1	52658315:52662133:clu_41480	6.8e-8	0.31	Esophagus - Muscularis
								ENSG00000168273.7	SMIM4	52534877:52540424:clu_36146	1.5e-7	0.23	Cells - Cultured fibroblasts
								ENSG00000055955.15	ITIH4	52814071:52816884:clu_48095	1.7e-7	-0.28	Thyroid
								ENSG00000163939.18	PBRM1	52658315:52662133:clu_45602	2.2e-7	0.32	Breast - Mammary Tissue
								ENSG00000163938.16	GNL3	52686202:52686769:clu_42737	2.2e-7	-0.51	Pituitary
								ENSG00000272573.5	MUSTN1	52830670:52833114:clu_47571	2.4e-7	-0.35	Lung
								ENSG00000016864.18	GLT8D1	52696659:52697721:clu_39627	2.5e-7	-0.41	Esophagus - Gastroesophageal Junction
								ENSG00000163938.16	GNL3	52686202:52686769:clu_33235	2.6e-7	-0.53	Brain - Frontal Cortex (BA9)
								ENSG00000272573.5	MUSTN1	52830670:52833114:clu_38789	4.7e-7	-0.47	Spleen
								ENSG00000163938.16	GNL3	52686202:52686769:clu_43893	4.9e-7	-0.3	Adipose - Visceral (Omentum)
								ENSG00000163938.16	GNL3	52686202:52686769:clu_46511	6.5e-7	-0.29	Nerve - Tibial
								ENSG00000055955.15	ITIH4	52814071:52816884:clu_46544	6.7e-7	-0.27	Nerve - Tibial
								ENSG00000016864.18	GLT8D1	52696659:52697721:clu_41699	9.2e-7	-0.31	Esophagus - Mucosa
								ENSG00000168268.10	NT5DC2	52529334:52532163:clu_35906	0.0000011	-0.37	Pancreas
								ENSG00000168273.7	SMIM4	52534877:52540424:clu_43880	0.0000011	0.28	Adipose - Visceral (Omentum)
								ENSG00000272573.5	MUSTN1	52830670:52833114:clu_40060	0.0000014	-0.25	Muscle - Skeletal
								ENSG00000168268.10	NT5DC2	52529334:52533506:clu_30990	0.0000018	0.58	Brain - Putamen (basal ganglia)
								ENSG00000272573.5	MUSTN1	52830670:52833114:clu_40283	0.0000021	-0.38	Stomach
								ENSG00000272573.5	MUSTN1	52830670:52833114:clu_45639	0.0000024	-0.37	Breast - Mammary Tissue
								ENSG00000168273.7	SMIM4	52534877:52540424:clu_39605	0.0000024	0.35	Esophagus - Gastroesophageal Junction
								ENSG00000213533.11	TMEM110	52835190:52835789:clu_38791	0.0000028	-0.46	Spleen
								ENSG00000168273.7	SMIM4	52536906:52540424:clu_45147	0.0000031	-0.26	Adipose - Subcutaneous
								ENSG00000168268.10	NT5DC2	52529334:52532163:clu_35737	0.0000032	-0.43	Brain - Cortex
								ENSG00000168273.7	SMIM4	52534148:52534803:clu_42726	0.0000072	0.44	Pituitary
								ENSG00000213533.11	TMEM110	52835190:52835789:clu_39653	0.0000073	-0.39	Esophagus - Gastroesophageal Junction
								ENSG00000163938.16	GNL3	52686105:52686769:clu_48066	0.0000098	0.28	Thyroid
								ENSG00000272573.5	MUSTN1	52830670:52833114:clu_46236	0.000012	-0.28	Skin - Sun Exposed (Lower leg)
3	rs11177	52687289	rs35107891	52579640	107649	0.92	0.96	ENSG00000168268.10	NT5DC2	52524611:52524963:clu_46184	1.5e-84	0.98	Skin - Sun Exposed (Lower leg)
								ENSG00000168268.10	NT5DC2	52524611:52524963:clu_36140	6.7e-82	1.1	Cells - Cultured fibroblasts
								ENSG00000168268.10	NT5DC2	52524611:52524963:clu_45099	2.4e-79	1	Skin - Not Sun Exposed (Suprapubic)
								ENSG00000168268.10	NT5DC2	52524611:52524963:clu_46495	6.0e-71	0.94	Nerve - Tibial
								ENSG00000168268.10	NT5DC2	52524611:52524963:clu_41674	1.8e-64	1	Esophagus - Mucosa
								ENSG00000163939.18	PBRM1	52561968:52562382:clu_80326	1.7e-62	1	Testis
								ENSG00000168268.10	NT5DC2	52524611:52524963:clu_80306	3.0e-58	1.1	Testis
								ENSG00000168268.10	NT5DC2	52524611:52524963:clu_48049	1.8e-50	0.81	Thyroid
								ENSG00000168268.10	NT5DC2	52524611:52524963:clu_48049	1.8e-50	0.81	Thyroid
								ENSG00000168268.10	NT5DC2	52524611:52524963:clu_39631	2.7e-46	0.93	Heart - Atrial Appendage
								ENSG00000168268.10	NT5DC2	52524611:52524963:clu_41468	1.4e-45	0.81	Esophagus - Muscularis
								ENSG00000168268.10	NT5DC2	52524611:52524963:clu_39601	1.1e-41	0.79	Esophagus - Gastroesophageal Junction
								ENSG00000168268.10	NT5DC2	52524611:52524963:clu_47506	1.7e-41	0.76	Lung
								ENSG00000168268.10	NT5DC2	52524611:52524963:clu_35728	4.2e-36	0.91	Heart - Left Ventricle
								ENSG00000168268.10	NT5DC2	52524611:52524963:clu_35728	4.2e-36	0.91	Heart - Left Ventricle
								ENSG00000010318.20	PHF7	52421754:52423091:clu_80263	2.6e-35	-0.88	Testis
								ENSG00000168268.10	NT5DC2	52524611:52524963:clu_41156	2.4e-32	1	Prostate
								ENSG00000168268.10	NT5DC2	52529334:52533506:clu_45144	9.8e-30	0.62	Adipose - Subcutaneous
								ENSG00000168268.10	NT5DC2	52524611:52524963:clu_35694	1.5e-28	0.99	Adrenal Gland
								ENSG00000168268.10	NT5DC2	52524611:52524963:clu_35694	1.5e-28	0.99	Adrenal Gland
								ENSG00000168268.10	NT5DC2	52524611:52524963:clu_37244	2.8e-28	0.83	Artery - Coronary
								ENSG00000055957.10	ITIH1	52787612:52787986:clu_30657	6.2e-28	-0.8	Liver
								ENSG00000016864.18	GLT8D1	52696659:52697721:clu_48077	6.6e-28	-0.66	Thyroid
								ENSG00000168268.10	NT5DC2	52529334:52533506:clu_42725	1.7e-24	0.94	Pituitary
								ENSG00000162267.12	ITIH3	52801146:52802334:clu_30663	6.3e-24	0.81	Liver
								ENSG00000168268.10	NT5DC2	52524611:52524963:clu_38236	1.1e-23	0.96	Brain - Cerebellum
								ENSG00000168268.10	NT5DC2	52524611:52524963:clu_31719	1.6e-22	1.1	Cells - EBV-transformed lymphocytes
								ENSG00000010327.10	STAB1	52519609:52519944:clu_38737	3.8e-22	-0.9	Spleen
								ENSG00000213533.11	TMEM110	52835190:52835789:clu_35828	9.7e-21	-0.54	Whole Blood
								ENSG00000168268.10	NT5DC2	52524611:52524963:clu_35764	1.5e-19	1	Vagina
								ENSG00000016864.18	GLT8D1	52696659:52697721:clu_80345	3.2e-19	-0.68	Testis
								ENSG00000168268.10	NT5DC2	52529334:52533506:clu_41562	4.0e-19	0.5	Artery - Tibial
[truncated: 45,047 more rows]
