# Supplementary material for: Intergenic Interactions of SBNO1, NFAT5 and GLT8D1 Determine the Susceptibility to Knee Osteoarthritis among Europeans of Russia
Source: Life (Basel). 2023 Feb 1;13(2):405. doi: 10.3390/life13020405 (PMC9960278; doi:10.3390/life13020405)
Supplement: Supplementary file 1 [file life-13-00405-s001.zip › +-Suppl table S13.xlsx]

## Sheet: Лист1
Supplementary Table 13. Gene set enrichment analysis of biological pathways with 72 KOA-associated genes (КОА-associated polymorphisms functionality in various tissue/organs ) (GeneMANIA data, http://genemania.org)
Function	FDR	Genes in network	Genes in genome
exosome (RNase complex)	0.01297100184082518	4	21
exoribonuclease complex	0.01357048929029284	4	25
snRNA 3'-end processing	0.028623515168633585	3	11
nuclear-transcribed mRNA catabolic process, exonucleolytic	0.028623515168633585	4	33
nuclear RNA surveillance	0.03950129942994718	3	13
RNA surveillance	0.041794953417827886	3	14
antigen processing and presentation of endogenous peptide antigen	0.04467304479292532	3	15
