# Supplementary material for: Intergenic Interactions of SBNO1, NFAT5 and GLT8D1 Determine the Susceptibility to Knee Osteoarthritis among Europeans of Russia
Source: Life (Basel). 2023 Feb 1;13(2):405. doi: 10.3390/life13020405 (PMC9960278; doi:10.3390/life13020405)
Supplement: Supplementary file 1 [file life-13-00405-s001.zip › +-Suppl table S14.xlsx]

## Sheet: Лист1
Supplementary Table 14. Results of the gene-gene interaction analysis of the 72 KOA-associated genes (functionality in various tissue/organs ) (GeneMANIA) (http://genemania.org)
Gene 1	Gene 2	Weight	Network group	Network
PPM1M	RILPL2	0.0144296065	Co-expression	Roth-Zlotnik-2006
CCDC62	PHF7	0.016572762	Co-expression	Roth-Zlotnik-2006
SFMBT1	CCDC62	0.016273178	Co-expression	Roth-Zlotnik-2006
GLT8D1	SPCS1	0.008600056	Co-expression	Roth-Zlotnik-2006
NEK4	CCDC62	0.015402899	Co-expression	Roth-Zlotnik-2006
ITIH3	ITIH4	0.013621554	Co-expression	Roth-Zlotnik-2006
ITIH1	SLC30A10	0.005935769	Co-expression	Roth-Zlotnik-2006
ITIH1	ITIH4	0.007873532	Co-expression	Roth-Zlotnik-2006
ITIH1	ITIH3	0.004150889	Co-expression	Roth-Zlotnik-2006
PRKCD	RILPL2	0.01429786	Co-expression	Roth-Zlotnik-2006
ITIH2	SLC30A10	0.01006888	Co-expression	Roth-Zlotnik-2006
ITIH2	ITIH1	0.0041363225	Co-expression	Roth-Zlotnik-2006
PHC1	GLT8D1	0.0113035	Co-expression	Roth-Zlotnik-2006
EXOSC7	ARL6IP4	0.014024631	Co-expression	Roth-Zlotnik-2006
EXOSC7	COG4	0.010958055	Co-expression	Roth-Zlotnik-2006
COG6	GLT8D1	0.009744589	Co-expression	Roth-Zlotnik-2006
EXOSC8	PBRM1	0.0066647637	Co-expression	Roth-Zlotnik-2006
EXOSC8	ARID2	0.0075332844	Co-expression	Roth-Zlotnik-2006
SFMBT1	ITIH4	0.015222872	Co-expression	Perou-Botstein-2000
GNL3	NT5DC2	0.008602371	Co-expression	Perou-Botstein-2000
PBRM1	CCDC62	0.0052697896	Co-expression	Perou-Botstein-2000
GLT8D1	GNL3	0.0081974445	Co-expression	Perou-Botstein-2000
NEK4	GNL3	0.009054626	Co-expression	Perou-Botstein-2000
NEK4	GLT8D1	0.017794702	Co-expression	Perou-Botstein-2000
MRC1	ITIH2	0.0231774	Co-expression	Perou-Botstein-2000
TAP1	TAP2	0.0115123885	Co-expression	Perou-Botstein-2000
EXOSC8	GNL3	0.0074452865	Co-expression	Perou-Botstein-2000
GLT8D1	TMEM110	0.019202648	Co-expression	Burington-Shaughnessy-2008
NEK4	GLT8D1	0.01187656	Co-expression	Burington-Shaughnessy-2008
STAB1	NFAT5	0.018394163	Co-expression	Burington-Shaughnessy-2008
ALAS1	WDR82	0.015729476	Co-expression	Burington-Shaughnessy-2008
MRC1	NQO2	0.01051392	Co-expression	Burington-Shaughnessy-2008
POLA1	MPHOSPH9	0.010288907	Co-expression	Burington-Shaughnessy-2008
EXOSC7	WDR82	0.010447716	Co-expression	Burington-Shaughnessy-2008
EXOSC7	ALAS1	0.011979293	Co-expression	Burington-Shaughnessy-2008
TAP1	ABCB9	0.018941948	Co-expression	Burington-Shaughnessy-2008
TAP1	TAP2	0.02538091	Co-expression	Burington-Shaughnessy-2008
PHF7	GLYCTK	0.0075098802	Co-expression	Ramaswamy-Golub-2001
ITIH1	GLYCTK	0.004151371	Co-expression	Ramaswamy-Golub-2001
ALAS1	STAB1	0.014797926	Co-expression	Ramaswamy-Golub-2001
PRKCD	STAB1	0.017121842	Co-expression	Ramaswamy-Golub-2001
PRKCD	ALAS1	0.01514796	Co-expression	Ramaswamy-Golub-2001
ITIH2	ITIH3	0.026287694	Co-expression	Ramaswamy-Golub-2001
MRC1	STAB1	0.020861117	Co-expression	Ramaswamy-Golub-2001
MRC1	ALAS1	0.017602218	Co-expression	Ramaswamy-Golub-2001
COG6	COG4	0.011756173	Co-expression	Ramaswamy-Golub-2001
EXOSC8	STK24	0.01088553	Co-expression	Ramaswamy-Golub-2001
PRKCD	ALAS1	0.010424721	Co-expression	Rieger-Chu-2004
WWP2	ALAS1	0.012685914	Co-expression	Rieger-Chu-2004
WWP2	PRKCD	0.016061215	Co-expression	Rieger-Chu-2004
TAP2	WDR82	0.021201493	Co-expression	Rieger-Chu-2004
STK24	CDK2AP1	0.01810799	Co-expression	Rieger-Chu-2004
EXOSC8	EXOSC7	0.0066738105	Co-expression	Rieger-Chu-2004
PPM1M	RILPL2	0.009194456	Co-expression	Mallon-McKay-2013
SLC30A10	GLYCTK	0.012970668	Co-expression	Mallon-McKay-2013
ITIH3	ITIH4	0.007878029	Co-expression	Mallon-McKay-2013
ITIH1	ITIH3	0.015540714	Co-expression	Mallon-McKay-2013
PRKCD	RILPL2	0.012705128	Co-expression	Mallon-McKay-2013
PRKCD	PPM1M	0.0107177105	Co-expression	Mallon-McKay-2013
STK24	CDK2AP1	0.0076170396	Co-expression	Mallon-McKay-2013
EXOSC1	EXOSC7	0.003924969	Co-expression	Mallon-McKay-2013
ABCE1	GNL3	0.011812811	Co-expression	Mallon-McKay-2013
COG8	TMEM110	0.018415114	Co-expression	Mallon-McKay-2013
EXOSC8	EXOSC7	0.0054392396	Co-expression	Mallon-McKay-2013
EXOSC8	EXOSC1	0.004410343	Co-expression	Mallon-McKay-2013
GLYCTK	MUSTN1	0.004540973	Co-expression	Innocenti-Brown-2011
SLC30A10	GLYCTK	0.0042298744	Co-expression	Innocenti-Brown-2011
NFAT5	SBNO1	0.0047186925	Co-expression	Innocenti-Brown-2011
NEK4	GNL3	0.007356146	Co-expression	Innocenti-Brown-2011
ALAS1	POC1A	0.01876946	Co-expression	Innocenti-Brown-2011
PRKCD	PPM1M	0.020001313	Co-expression	Innocenti-Brown-2011
NQO2	SLC30A10	0.014816637	Co-expression	Innocenti-Brown-2011
ITIH2	ITIH1	0.020250993	Co-expression	Innocenti-Brown-2011
GOT1	ITIH3	0.01498904	Co-expression	Innocenti-Brown-2011
ABCE1	NOB1	0.014161471	Co-expression	Innocenti-Brown-2011
CDK2AP1	SBNO1	0.019500453	Co-expression	Boldrick-Relman-2002
POLA1	PHF7	0.008772315	Co-expression	Boldrick-Relman-2002
NEK4	GLT8D1	0.032044355	Co-expression	Wang-Maris-2006
ITIH2	ALAS1	0.013091694	Co-expression	Wang-Maris-2006
MRC1	STAB1	0.011757913	Co-expression	Wang-Maris-2006
EXOSC7	WDR82	0.008146663	Co-expression	Wang-Maris-2006
EXOSC7	NEK4	0.0070424243	Co-expression	Wang-Maris-2006
STK24	EXOSC7	0.0075727478	Co-expression	Wang-Maris-2006
ABCE1	NEK4	0.011926258	Co-expression	Wang-Maris-2006
EXOSC8	MPHOSPH9	0.015360474	Co-expression	Wang-Maris-2006
SFMBT1	ITIH4	0.00979473	Co-expression	Bild-Nevins-2006 B
NQO1	COG4	0.015858298	Co-expression	Bild-Nevins-2006 B
MRC1	ALAS1	0.011925099	Co-expression	Bild-Nevins-2006 B
POLA1	MPHOSPH9	0.02013234	Co-expression	Bild-Nevins-2006 B
ABCE1	WDR82	0.020700274	Co-expression	Bild-Nevins-2006 B
ABCE1	NEK4	0.010194286	Co-expression	Bild-Nevins-2006 B
TAP1	ALAS1	0.00868171	Co-expression	Bild-Nevins-2006 B
TAP1	TAP2	0.015835674	Co-expression	Bild-Nevins-2006 B
GLYCTK	MUSTN1	0.008698171	Co-expression	Jiang-de Kok-2017
NT5DC2	ARL6IP4	0.0048684254	Co-expression	Jiang-de Kok-2017
GLT8D1	SLC30A10	0.0063803843	Co-expression	Jiang-de Kok-2017
COG4	PPM1M	0.009700302	Co-expression	Jiang-de Kok-2017
COG4	OGFOD2	0.0029169617	Co-expression	Jiang-de Kok-2017
CDK2AP1	RFT1	0.010455795	Co-expression	Jiang-de Kok-2017
ITIH2	ITIH1	0.01926949	Co-expression	Jiang-de Kok-2017
POLA1	COG4	0.003067963	Co-expression	Jiang-de Kok-2017
POLA1	E2F2	0.006654819	Co-expression	Jiang-de Kok-2017
EXOSC1	SPCS1	0.019488303	Co-expression	Jiang-de Kok-2017
ABCE1	GNL3	0.021985887	Co-expression	Jiang-de Kok-2017
SBNO1	PHF7	0.003983121	Co-localization	Johnson-Shoemaker-2003
CCDC62	PHF7	0.0018353853	Co-localization	Johnson-Shoemaker-2003
CCDC62	SBNO1	0.0044330363	Co-localization	Johnson-Shoemaker-2003
SFMBT1	PHF7	0.007569588	Co-localization	Johnson-Shoemaker-2003
SFMBT1	CCDC62	0.0078016	Co-localization	Johnson-Shoemaker-2003
NEK4	PHF7	0.0059676454	Co-localization	Johnson-Shoemaker-2003
NEK4	CCDC62	0.0059545008	Co-localization	Johnson-Shoemaker-2003
ITIH3	ITIH4	0.011255115	Co-localization	Johnson-Shoemaker-2003
ITIH1	ITIH4	0.006035147	Co-localization	Johnson-Shoemaker-2003
ITIH1	ITIH3	0.008100806	Co-localization	Johnson-Shoemaker-2003
ITIH2	ITIH4	0.0051856395	Co-localization	Johnson-Shoemaker-2003
ITIH2	ITIH3	0.0068521807	Co-localization	Johnson-Shoemaker-2003
ITIH2	ITIH1	0.0037327951	Co-localization	Johnson-Shoemaker-2003
PHC1	NEK4	0.018240653	Co-localization	Johnson-Shoemaker-2003
POLA1	RFT1	0.018438192	Co-localization	Johnson-Shoemaker-2003
POLA1	POC1A	0.017129885	Co-localization	Johnson-Shoemaker-2003
CDK2AP2	OGFOD2	0.01786702	Co-localization	Johnson-Shoemaker-2003
EXOSC1	POC1A	0.013322807	Co-localization	Johnson-Shoemaker-2003
ABCE1	POLA1	0.0033672224	Co-localization	Johnson-Shoemaker-2003
TAP1	TAP2	0.018798053	Co-localization	Johnson-Shoemaker-2003
ITIH1	ITIH3	0.011022908	Co-localization	Schadt-Shoemaker-2004
NQO2	ALAS1	0.01150905	Co-localization	Schadt-Shoemaker-2004
ITIH2	ITIH3	0.009411482	Co-localization	Schadt-Shoemaker-2004
ITIH2	ITIH1	0.011997385	Co-localization	Schadt-Shoemaker-2004
WWP2	EXOSC6	0.040522046	Physical Interactions	Caron-van Attikum-2019
WWP2	GNL3	0.040522046	Physical Interactions	Caron-van Attikum-2019
ITIH3	ITIH4	0.42133775	Predicted	Wu-Stein-2010
ITIH1	ITIH4	0.42133775	Predicted	Wu-Stein-2010
ITIH1	ITIH3	0.28989795	Predicted	Wu-Stein-2010
ARID2	PBRM1	0.82879466	Predicted	Wu-Stein-2010
NQO2	NQO1	0.86000067	Predicted	Wu-Stein-2010
ITIH2	ITIH3	0.42133775	Predicted	Wu-Stein-2010
ITIH2	ITIH1	0.42133775	Predicted	Wu-Stein-2010
MRC1	STAB1	0.79619986	Predicted	Wu-Stein-2010
E2F2	SETD8	0.5829585	Predicted	Wu-Stein-2010
PHC1	SFMBT1	0.6463626	Predicted	Wu-Stein-2010
POLA1	CDK2AP1	0.6768368	Predicted	Wu-Stein-2010
GOT1	ALAS1	0.6501152	Predicted	Wu-Stein-2010
TAP2	ABCB9	0.38587782	Predicted	Wu-Stein-2010
EXOSC7	EXOSC6	0.24000789	Predicted	Wu-Stein-2010
STK24	NEK4	0.3627551	Predicted	Wu-Stein-2010
EXOSC1	EXOSC6	0.24000789	Predicted	Wu-Stein-2010
EXOSC1	EXOSC7	0.09318439	Predicted	Wu-Stein-2010
COG6	COG4	0.24553117	Predicted	Wu-Stein-2010
ABCE1	GNL3	0.32590118	Predicted	Wu-Stein-2010
COG8	COG4	0.24553117	Predicted	Wu-Stein-2010
COG8	COG6	0.28844607	Predicted	Wu-Stein-2010
TAP1	ABCB9	0.29533833	Predicted	Wu-Stein-2010
TAP1	TAP2	0.10350808	Predicted	Wu-Stein-2010
EXOSC8	EXOSC6	0.20562261	Predicted	Wu-Stein-2010
EXOSC8	EXOSC7	0.07983411	Predicted	Wu-Stein-2010
EXOSC8	EXOSC1	0.07983411	Predicted	Wu-Stein-2010
CLEC18A	CLEC18C	0.029051179	Shared protein domains	INTERPRO
NT5DC2	PITPNM2	0.013881423	Shared protein domains	INTERPRO
RILPL1	RILPL2	0.31575182	Shared protein domains	INTERPRO
WDR82	POC1A	0.010387457	Shared protein domains	INTERPRO
STAB1	CLEC18C	0.008605327	Shared protein domains	INTERPRO
STAB1	CLEC18A	0.0153337205	Shared protein domains	INTERPRO
ITIH3	ITIH4	0.038481783	Shared protein domains	INTERPRO
ITIH1	ITIH4	0.03923376	Shared protein domains	INTERPRO
ITIH1	ITIH3	0.03831062	Shared protein domains	INTERPRO
STIMATE-MUSTN1	MUSTN1	0.70710677	Shared protein domains	INTERPRO
STIMATE-MUSTN1	TMEM110	0.70710677	Shared protein domains	INTERPRO
NQO2	NQO1	0.44668633	Shared protein domains	INTERPRO
ITIH2	ITIH4	0.03940905	Shared protein domains	INTERPRO
ITIH2	ITIH3	0.038481783	Shared protein domains	INTERPRO
ITIH2	ITIH1	0.03923376	Shared protein domains	INTERPRO
MRC1	CLEC18C	0.009978774	Shared protein domains	INTERPRO
MRC1	CLEC18A	0.009978701	Shared protein domains	INTERPRO
PHC1	SFMBT1	0.013758907	Shared protein domains	INTERPRO
GOT1	ALAS1	0.0285602	Shared protein domains	INTERPRO
CDK2AP2	CDK2AP1	1	Shared protein domains	INTERPRO
TAP2	ABCB9	0.023818292	Shared protein domains	INTERPRO
RILP	RILPL2	0.31575182	Shared protein domains	INTERPRO
RILP	RILPL1	0.34228727	Shared protein domains	INTERPRO
EXOSC7	EXOSC6	0.084961794	Shared protein domains	INTERPRO
STK24	NEK4	0.004715317	Shared protein domains	INTERPRO
ABCE1	ABCB9	0.014749236	Shared protein domains	INTERPRO
ABCE1	TAP2	0.014519682	Shared protein domains	INTERPRO
TAP1	ABCB9	0.023919363	Shared protein domains	INTERPRO
TAP1	TAP2	0.030432321	Shared protein domains	INTERPRO
TAP1	ABCE1	0.014581507	Shared protein domains	INTERPRO
EXOSC8	EXOSC6	0.084961794	Shared protein domains	INTERPRO
EXOSC8	EXOSC7	0.105733566	Shared protein domains	INTERPRO
