# Supplementary material for: Intergenic Interactions of SBNO1, NFAT5 and GLT8D1 Determine the Susceptibility to Knee Osteoarthritis among Europeans of Russia
Source: Life (Basel). 2023 Feb 1;13(2):405. doi: 10.3390/life13020405 (PMC9960278; doi:10.3390/life13020405)
Supplement: Supplementary file 1 [file life-13-00405-s001.zip › +-Suppl Table S2.xls]

## Sheet: Лист1
Supplementary table 2. The regulatory potential of the studied SNPs
( HaploReg, v4.1, http://archive.broadinstitute.org/mammals/haploreg/haploreg.php)
chr	pos (hg38)	variant	Ref	Alt	AFR	AMR	ASN	EUR	SiPhy	Promoter	Enhancer	DNAse	Proteins	Motifs	NHGRI/EBI	GRASP QTL	Selected eQTL	GENCODE	dbSNP
					freq	freq	freq	freq	cons	histone marks	histone marks		bound	changed	GWAS hits	hits	hits	genes	func annot
1	219467338	rs2820436	A	C	0.50	0.60	0.80	0.68			4 tissues			MZF1::1-4,PLAG1,TFIIA			1 hit	25kb 5' of RP11-95P13.1
1	219580167	rs2820443	T	C	0.04	0.41	0.30	0.27		ESDR, FAT	6 tissues	5 tissues	STAT3,FOXA1	8 altered motifs	1 hit			22kb 3' of RP11-95P13.2
2	70490521	rs3771501	A	G	0.73	0.57	0.62	0.52			BRST, BRN, LIV						1 hit	TGFA	intronic
3	52687289	rs11177	G	A	0.16	0.47	0.48	0.42		10 tissues	14 tissues	BLD	ZNF263	RXRA	1 hit	17 hits	91 hits	GNL3	missense
3	52694788	rs6976	C	T	0.14	0.47	0.49	0.42			BLD	BLD,MUS,BLD	4 bound proteins	Egr-1,RBP-Jkappa		20 hits	91 hits	GLT8D1	3'-UTR
12	123321672	rs1060105	C	T	0.06	0.19	0.00	0.23						BDP1,DMRT7,HDAC2		9 hits	71 hits	SBNO1	missense
12	123350686	rs56116847	G	A	0.03	0.39	0.70	0.35			BLD, LIV	SKIN		Irf,Pax-5,p300			17 hits	244bp 5' of SBNO1
16	69701368	rs6499244	T	A	0.75	0.61	0.87	0.53				OVRY		4 altered motifs			6 hits	NFAT5	3'-UTR
16	69921787	rs34195470	A	G	0.15	0.64	0.58	0.58			7 tissues	OVRY		4 altered motifs			28 hits	WWP2	intronic
20	35437976	rs143384	A	G	0.96	0.39	0.24	0.41		9 tissues	13 tissues	16 tissues		Ascl2	3 hits		47 hits	GDF5	5'-UTR
