# Supplementary material for: Intergenic Interactions of SBNO1, NFAT5 and GLT8D1 Determine the Susceptibility to Knee Osteoarthritis among Europeans of Russia
Source: Life (Basel). 2023 Feb 1;13(2):405. doi: 10.3390/life13020405 (PMC9960278; doi:10.3390/life13020405)
Supplement: Supplementary file 1 [file life-13-00405-s001.zip › +-Suppl table S5.xlsx]

## Sheet: Лист1
Supplementary Table 5. Non-synonymous KOA-associated SNPs and SNPs in high LD (r2≥0.80)
(predictive potential were analyzed using the SIFT tool (https://sift.bii.a-star.edu.sg/) and PolyPhen-2 database (http://genetics.bwh.harvard.edu/pph2/))
Chr	Lead SNP	Position lead SNP(hg38)	Proxy SNP	Position proxy SNP (hg38)	Gene	Distance (bp) between proxy and lead SNP	r2 between lead and proxy	D’ between lead and proxy	Ref allele	Alt allele	Amino acid change	SIFT scope	SIFT prediction	PolyPhen-2 scope	PolyPhen-2 prediction
3	rs11177	52687289	rs11177	52687289	GNL3	0	1	1	G	A	Arg39Gln	0.323	tolerated	0.064	benign
3	rs11177	52687289	rs2289247	52693241	GNL3	-5952	0.95	1.00	G	A	Val367Met	0.219	tolerated	0.000	benign
3	rs11177	52687289	rs6617	52706166	SPCS1	-18877	0.94	0.99	C	G	Pro41Ala	1.000	tolerated	-	-
3	rs11177	52687289	rs1029871	52763618	NEC4	-76329	0.89	0.95	G	C	Pro225Ala	0.062	tolerated	0.715	possibly damaging
3	rs6976	52694788	rs11177	52687289	GNL3	7499	1	1	G	A	Arg39Gln	0.323	tolerated	0.064	benign
3	rs6976	52694788	rs2289247	52693241	GNL3	1547	0.95	1.00	G	A	Val367Met	0.219	tolerated	0.000	benign
3	rs6976	52694788	rs6617	52706166	SPCS1	-11378	0.94	0.99	C	G	Pro41Ala	1.000	tolerated	-	-
3	rs6976	52694788	rs1029871	52763618	NEC4	-68830	0.89	0.95	G	C	Pro225Ala	0.062	tolerated	0.715	possibly damaging
12	rs1060105	123321672	rs1060105	123321672	SBNO1	0	1	1	C	T	Ser728Asn	0.640	tolerated	0.024	benign
