# Supplementary material for: Intergenic Interactions of SBNO1, NFAT5 and GLT8D1 Determine the Susceptibility to Knee Osteoarthritis among Europeans of Russia
Source: Life (Basel). 2023 Feb 1;13(2):405. doi: 10.3390/life13020405 (PMC9960278; doi:10.3390/life13020405)
Supplement: Supplementary file 1 [file life-13-00405-s001.zip › +-Suppl table S6.xlsx]

## Sheet: Лист1
Supplementary Table 6. Regulatory effects of the eight КОА-associated SNPs of the candidate genes and SNPs in high LD (r2≥0.80)
( HaploReg, v4.1, http://archive.broadinstitute.org/mammals/haploreg/haploreg.php)
Query SNP: rs2820436 and variants with r2 >= 0.8
chr	pos (hg38)	LD	LD	variant	Ref	Alt	AFR	AMR	ASN	EUR	SiPhy	Promoter	Enhancer	DNAse	Proteins	Motifs	NHGRI/EBI	GRASP QTL	Selected eQTL	GENCODE	dbSNP
		(r²)	(D')				freq	freq	freq	freq	cons	histone marks	histone marks		bound	changed	GWAS hits	hits	hits	genes	func annot
1	219466963	0.89	1	rs2605091	C	G	0.90	0.67	0.84	0.71			FAT, STRM, SKIN	SKIN					2 hits	24kb 5' of RP11-95P13.1
1	219467047	1	1	rs2605092	T	A	0.46	0.61	0.80	0.68			FAT, STRM, SKIN			10 altered motifs			3 hits	24kb 5' of RP11-95P13.1
1	219467179	1	1	rs2605093	G	A	0.50	0.61	0.80	0.68			FAT, STRM, SKIN			12 altered motifs			1 hit	25kb 5' of RP11-95P13.1
1	219467338	1	1	rs2820436	A	C	0.50	0.60	0.80	0.68			4 tissues			MZF1::1-4,PLAG1,TFIIA			1 hit	25kb 5' of RP11-95P13.1
1	219467421	1	1	rs2605094	C	A	0.50	0.61	0.80	0.68			4 tissues			8 altered motifs			1 hit	25kb 5' of RP11-95P13.1
1	219468108	1	1	rs2605095	T	A	0.49	0.61	0.80	0.68			FAT, SKIN						1 hit	25kb 5' of RP11-95P13.1
1	219468558	1	1	rs2605096	G	A	0.48	0.61	0.80	0.68			FAT			Spz1			1 hit	26kb 5' of RP11-95P13.1
1	219468767	0.89	1	rs2605097	C	A	0.67	0.66	0.84	0.71			FAT			Irf,STAT			2 hits	26kb 5' of RP11-95P13.1
1	219468845	0.96	0.99	rs5781117	T	TG	0.47	0.61	0.80	0.68			FAT			Hoxd10,Mrg1::Hoxa9,Osr			1 hit	26kb 5' of RP11-95P13.1
1	219469176	1	1	rs1982499	C	A	0.48	0.60	0.80	0.68									1 hit	27kb 5' of RP11-95P13.1
1	219470307	1	1	rs2605098	A	G	0.48	0.62	0.80	0.68						4 altered motifs		1 hit	1 hit	28kb 5' of RP11-95P13.1
1	219470882	0.84	0.97	rs2605100	A	G	0.90	0.68	0.84	0.71				SKIN		Myf,Rad21	1 hit	1 hit	2 hits	28kb 5' of RP11-95P13.1
1	219471154	0.94	0.98	rs2605101	T	A	0.46	0.61	0.80	0.69						4 altered motifs			2 hits	29kb 5' of RP11-95P13.1
1	219471651	0.95	0.98	rs2605102	C	T	0.49	0.61	0.80	0.68						GR,VDR			1 hit	29kb 5' of RP11-95P13.1
1	219471850	0.91	0.98	rs2605103	A	T	0.49	0.61	0.80	0.67						CHD2,EBF,ZBTB33			2 hits	29kb 5' of RP11-95P13.1
1	219471855	0.9	0.98	rs2605104	C	T	0.49	0.61	0.80	0.67									2 hits	29kb 5' of RP11-95P13.1
1	219472881	0.95	0.98	rs2605105	C	A	0.46	0.61	0.80	0.68			BLD		CEBPB				2 hits	30kb 5' of RP11-95P13.1
1	219478667	0.8	0.92	rs2605108	A	G	0.43	0.61	0.80	0.70			ESDR, SKIN			Mrg,Tgif1			2 hits	36kb 5' of RP11-95P13.1
1	219478691	0.8	0.92	rs2791552	A	C	0.43	0.61	0.80	0.70			ESDR, SKIN			16 altered motifs			2 hits	36kb 5' of RP11-95P13.1
1	219479347	0.8	0.92	rs1563350	G	A	0.43	0.61	0.80	0.70			SKIN			CEBPB,Foxl1			2 hits	37kb 5' of RP11-95P13.1
1	219479352	0.8	0.92	rs1563351	A	T	0.43	0.61	0.80	0.70			SKIN			CEBPB			2 hits	37kb 5' of RP11-95P13.1
1	219479759	0.8	0.92	rs1563355	T	C	0.43	0.61	0.80	0.70			ESDR, FAT, SKIN			AP-1,NF-Y			2 hits	37kb 5' of RP11-95P13.1
1	219480012	0.8	0.92	rs2605109	C	G	0.43	0.61	0.80	0.70			ESDR, FAT			10 altered motifs			2 hits	37kb 5' of RP11-95P13.1
1	219481050	0.8	0.92	rs2605110	C	T	0.43	0.61	0.80	0.70								1 hit	2 hits	38kb 5' of RP11-95P13.1
1	219481689	0.8	0.92	rs2791551	A	T	0.43	0.61	0.80	0.70						5 altered motifs			2 hits	39kb 5' of RP11-95P13.1
1	219482027	0.8	0.92	rs2791550	T	G	0.43	0.61	0.80	0.70						5 altered motifs		1 hit	2 hits	39kb 5' of RP11-95P13.1
1	219482496	0.8	0.92	rs1531093	G	C	0.44	0.60	0.80	0.70						5 altered motifs			2 hits	40kb 5' of RP11-95P13.1
1	219482534	0.8	0.92	rs1531094	A	G	0.43	0.61	0.79	0.70				SKIN					2 hits	40kb 5' of RP11-95P13.1
1	219483782	0.8	0.92	rs2820427	T	G	0.43	0.61	0.80	0.70				MUS		6 altered motifs			2 hits	41kb 5' of RP11-95P13.1
Query SNP: rs2820443 and variants with r2 >= 0.8
chr	pos (hg38)	LD	LD	variant	Ref	Alt	AFR	AMR	ASN	EUR	SiPhy	Promoter	Enhancer	DNAse	Proteins	Motifs	NHGRI/EBI	GRASP QTL	Selected eQTL	GENCODE	dbSNP
		(r²)	(D')				freq	freq	freq	freq	cons	histone marks	histone marks		bound	changed	GWAS hits	hits	hits	genes	func annot
1	219552758	0.82	0.96	rs1337101	G	T	0.06	0.40	0.28	0.29			IPSC, FAT			HMG-IY				4.4kb 5' of RP11-95P13.2
1	219554437	0.8	0.96	rs3001032	T	C	0.50	0.46	0.28	0.29			4 tissues	MUS,SKIN		INSM1,RXRA	1 hit			2.8kb 5' of RP11-95P13.2
1	219556664	0.82	0.96	rs1415293	A	T	0.15	0.40	0.28	0.29			8 tissues			5 altered motifs			1 hit	527bp 5' of RP11-95P13.2
1	219557244	0.82	0.96	rs4846302	G	C	0.06	0.40	0.28	0.29			BRN, SKIN, LNG			BDP1,KAP1,Smad				RP11-95P13.2
1	219557457	0.82	0.96	rs4846303	G	T	0.27	0.41	0.28	0.29			BRN, SKIN, LNG			Hoxa13			1 hit	RP11-95P13.2
1	219561618	0.82	0.96	rs2820441	A	C	0.06	0.40	0.28	0.29						STAT,Sox		1 hit		3.9kb 3' of RP11-95P13.2
1	219561656	0.82	0.96	rs2785998	C	A	0.06	0.40	0.28	0.29						4 altered motifs		1 hit		4kb 3' of RP11-95P13.2
1	219568478	0.98	1	rs2820444	G	A	0.06	0.41	0.29	0.27			ESDR, BLD, HRT			Foxj1				11kb 3' of RP11-95P13.2
1	219569195	0.98	1	rs1415287	C	T	0.06	0.41	0.29	0.27			ESDR, BLD, HRT			AP-1,LXR				11kb 3' of RP11-95P13.2
1	219569203	0.98	1	rs1415288	A	C	0.06	0.41	0.29	0.27			ESDR, BLD, HRT							12kb 3' of RP11-95P13.2
1	219570796	0.97	0.99	rs2785988	C	A	0.05	0.41	0.29	0.27			HRT			DBP,Maf				13kb 3' of RP11-95P13.2
1	219573884	0.97	0.99	rs34791232	TG	T	0.33	0.42	0.30	0.27			ESDR, BLD			7 altered motifs				16kb 3' of RP11-95P13.2
1	219575476	0.98	0.99	rs2820446	C	G	0.05	0.41	0.29	0.27			5 tissues			CEBPB,DMRT5	1 hit			18kb 3' of RP11-95P13.2
1	219577375	0.98	0.99	rs4846567	G	T	0.05	0.41	0.30	0.27			5 tissues	4 tissues		Egr-1,RREB-1	1 hit			20kb 3' of RP11-95P13.2
1	219580167	1	1	rs2820443	T	C	0.04	0.41	0.30	0.27		ESDR, FAT	6 tissues	5 tissues	STAT3,FOXA1	8 altered motifs	1 hit			22kb 3' of RP11-95P13.2
1	219589239	0.89	0.96	rs2494196	C	A	0.20	0.42	0.29	0.26			BLD			6 altered motifs		1 hit		32kb 3' of RP11-95P13.2
1	219592884	0.81	0.94	rs12131794	C	A	0.04	0.36	0.24	0.25						NF-I				35kb 3' of RP11-95P13.2
1	219598379	0.8	0.91	rs4846569	C	T	0.04	0.36	0.24	0.26						Ncx,Zfp105				41kb 3' of RP11-95P13.2
Query SNP: rs11177 and variants with r2 >= 0.8
chr	pos (hg38)	LD	LD	variant	Ref	Alt	AFR	AMR	ASN	EUR	SiPhy	Promoter	Enhancer	DNAse	Proteins	Motifs	NHGRI/EBI	GRASP QTL	Selected eQTL	GENCODE	dbSNP
		(r²)	(D')				freq	freq	freq	freq	cons	histone marks	histone marks		bound	changed	GWAS hits	hits	hits	genes	func annot
3	52563648	0.8	0.9	rs2289249	G	A	0.14	0.47	0.49	0.42						8 altered motifs			88 hits	C3orf78	intronic
3	52565906	0.8	0.9	rs6798246	G	A	0.17	0.46	0.49	0.42		CRVX		PLCNT,CRVX,SKIN	CEBPB	5 altered motifs		2 hits	88 hits	C3orf78	intronic
3	52571927	0.87	0.96	rs4687546	T	A	0.40	0.52	0.49	0.44						LUN-1,STAT			80 hits	C3orf78	intronic
3	52571958	0.92	0.96	rs7623199	C	T	0.17	0.48	0.49	0.42						Mtf1			83 hits	C3orf78	intronic
3	52572276	0.88	0.96	rs11714565	C	T	0.40	0.52	0.49	0.44						4 altered motifs		2 hits	88 hits	C3orf78	intronic
3	52572350	0.88	0.96	rs7625743	C	G	0.56	0.53	0.49	0.44				PLCNT		Myf,RP58,Smad			85 hits	C3orf78	intronic
3	52573666	0.92	0.96	rs11130307	G	A	0.16	0.47	0.49	0.42			SKIN			Pou1f1			83 hits	C3orf78	intronic
3	52573669	0.92	0.96	rs12632381	G	A	0.16	0.47	0.49	0.42			SKIN			Hoxb3			82 hits	C3orf78	intronic
3	52574933	0.9	0.96	rs4687547	C	T	0.16	0.48	0.49	0.43			5 tissues			BRCA1			83 hits	C3orf78	intronic
3	52575141	0.91	0.96	rs6762457	G	A	0.16	0.48	0.49	0.43			SKIN						82 hits	C3orf78	intronic
3	52575346	0.88	0.96	rs6805156	T	C	0.56	0.53	0.49	0.44			SKIN			Evi-1,Mef2,p300		3 hits	88 hits	C3orf78	intronic
3	52576399	0.88	0.96	rs7652191	T	C	0.56	0.53	0.49	0.44			SKIN			7 altered motifs		3 hits	90 hits	C3orf78	intronic
3	52576635	0.92	0.96	rs17264436	T	A	0.16	0.47	0.49	0.42			SKIN			FXR,HDAC2		2 hits	90 hits	C3orf78	synonymous
3	52577397	0.88	0.96	rs11718420	T	C	0.40	0.52	0.49	0.44			SKIN, ADRL			TEF-1,Zbtb3			82 hits	C3orf78	intronic
3	52578143	0.91	0.96	rs34954168	C	T	0.16	0.48	0.49	0.43			FAT, SKIN, ADRL			AP-4,HEN1,NF-E2			82 hits	C3orf78	intronic
3	52578162	0.92	0.96	rs34115864	A	G	0.16	0.47	0.49	0.42			FAT, SKIN, ADRL			4 altered motifs			83 hits	C3orf78	intronic
3	52579640	0.92	0.96	rs35107891	G	C	0.17	0.47	0.49	0.42						11 altered motifs			82 hits	PBRM1	intronic
3	52580654	0.91	0.96	rs11718509	G	A	0.16	0.49	0.49	0.43						COMP1,Zbtb3			83 hits	PBRM1	intronic
3	52581211	0.88	0.96	rs4687629	G	C	0.56	0.53	0.49	0.44						8 altered motifs		2 hits	90 hits	PBRM1	intronic
3	52581285	0.85	0.93	rs4687630	G	A	0.16	0.48	0.48	0.43									77 hits	PBRM1	intronic
3	52582962	0.87	0.94	rs13078422	T	C	0.15	0.47	0.48	0.42						5 altered motifs			85 hits	PBRM1	intronic
3	52583786	0.88	0.96	rs11720159	T	G	0.56	0.53	0.49	0.44						BATF,Hoxa5,PLZF		1 hit	89 hits	PBRM1	intronic
3	52584002	0.88	0.96	rs11720243	T	C	0.55	0.53	0.50	0.44						HNF4,PPAR,RXRA		3 hits	88 hits	PBRM1	intronic
3	52584303	0.92	0.96	rs12487445	A	C	0.16	0.47	0.49	0.42						4 altered motifs		2 hits	90 hits	PBRM1	intronic
3	52584925	0.88	0.96	rs7614498	A	T	0.55	0.53	0.49	0.44						6 altered motifs			85 hits	PBRM1	intronic
3	52585776	0.84	0.92	rs12629699	T	C	0.54	0.52	0.49	0.43									72 hits	PBRM1	intronic
3	52585820	0.88	0.96	rs12629701	T	C	0.40	0.52	0.49	0.43						13 altered motifs			82 hits	PBRM1	intronic
3	52585945	0.83	0.92	rs201459949	TG	T	0.53	0.52	0.48	0.43						9 altered motifs			78 hits	PBRM1	intronic
3	52585946	0.86	0.93	rs12637627	G	T	0.54	0.52	0.49	0.43						9 altered motifs			84 hits	PBRM1	intronic
3	52587611	0.91	0.98	rs3733046	C	T	0.55	0.53	0.48	0.44						LBP-1,Znf143			85 hits	PBRM1	intronic
3	52587823	0.91	0.98	rs3852066	C	T	0.55	0.53	0.49	0.44						4 altered motifs			84 hits	PBRM1	intronic
3	52590217	0.92	0.96	rs4336110	C	T	0.17	0.46	0.47	0.42						6 altered motifs			80 hits	PBRM1	intronic
3	52590707	0.96	0.98	rs11708075	C	T	0.16	0.47	0.49	0.42									84 hits	PBRM1	intronic
3	52590753	0.94	0.98	rs68021750	G	A	0.16	0.48	0.49	0.43						TCF12			82 hits	PBRM1	intronic
3	52591003	0.94	0.98	rs62253700	T	A	0.16	0.48	0.49	0.43						8 altered motifs			82 hits	PBRM1	intronic
3	52592630	0.88	0.96	rs2336146	A	G	0.56	0.53	0.49	0.43			BRN	LNG		BRCA1,GATA,TAL1		4 hits	91 hits	PBRM1	intronic
3	52593470	0.94	0.98	rs13085331	G	C	0.16	0.48	0.49	0.43			BRN, HRT			AP-2			82 hits	PBRM1	intronic
3	52593644	0.94	0.98	rs12498066	G	A	0.16	0.48	0.49	0.43			BRN, HRT			6 altered motifs			82 hits	PBRM1	intronic
3	52594305	0.94	0.98	rs7628578	A	T	0.55	0.51	0.49	0.43						HNF4			85 hits	PBRM1	intronic
3	52594800	0.96	0.98	rs11714419	A	G	0.14	0.48	0.48	0.42				MUS		Ik-2,NF-AT,PU.1		5 hits	91 hits	PBRM1	intronic
3	52595161	0.91	0.98	rs34754793	A	T	0.56	0.53	0.49	0.44						4 altered motifs			85 hits	PBRM1	intronic
3	52595370	0.95	0.98	rs2118540	T	C	0.14	0.48	0.49	0.43						Ik-2,Zfx		3 hits	91 hits	PBRM1	intronic
3	52595617	0.93	0.97	rs2164884	C	T	0.16	0.48	0.49	0.43			BRN			Evi-1,RBP-Jkappa			82 hits	PBRM1	intronic
3	52595734	0.96	0.98	rs2336145	A	C	0.14	0.47	0.49	0.42			BRN			NF-I,PPAR			84 hits	PBRM1	intronic
3	52596532	0.94	0.98	rs4687633	G	A	0.16	0.48	0.49	0.43			BRN			EBF,Nr2f2,Roaz			82 hits	PBRM1	intronic
3	52598341	0.94	0.98	rs62253703	T	C	0.16	0.48	0.49	0.43			FAT, BRN			19 altered motifs			82 hits	PBRM1	intronic
3	52598895	0.92	0.96	rs6790330	G	A	0.16	0.48	0.49	0.42						6 altered motifs			80 hits	PBRM1	intronic
3	52599913	0.95	0.98	rs4687636	G	A	0.16	0.47	0.49	0.42						7 altered motifs			83 hits	PBRM1	intronic
3	52600076	0.91	0.98	rs4687637	C	T	0.40	0.52	0.49	0.44						5 altered motifs			82 hits	PBRM1	intronic
3	52600589	0.95	0.98	rs34173654	T	C	0.16	0.48	0.49	0.43					SETDB1	Bcl6b,Pou5f1,STAT			83 hits	PBRM1	intronic
3	52600603	0.91	0.98	rs9917834	A	C	0.56	0.53	0.49	0.44					SETDB1	4 altered motifs			85 hits	PBRM1	intronic
3	52604466	0.92	0.96	rs10433615	C	T	0.17	0.46	0.48	0.43						5 altered motifs			81 hits	PBRM1	intronic
3	52605241	0.91	0.98	rs11130308	G	C	0.56	0.53	0.49	0.44						ZNF263,Zfp691			84 hits	PBRM1	intronic
3	52607239	0.91	0.98	rs3774366	T	C	0.56	0.53	0.49	0.44			8 tissues			Foxo,Sox		5 hits	91 hits	PBRM1	intronic
3	52608471	0.94	0.98	rs3774365	T	C	0.16	0.48	0.49	0.43			4 tissues			9 altered motifs		4 hits	91 hits	PBRM1	intronic
3	52608920	0.94	0.98	rs12487591	A	T	0.15	0.48	0.49	0.43			ESDR, LNG			BRCA1		9 hits	90 hits	PBRM1	intronic
3	52609291	0.91	0.98	rs3733045	A	G	0.56	0.53	0.49	0.44			ESDR, LNG, SKIN			7 altered motifs		9 hits	91 hits	PBRM1	intronic
3	52609669	0.94	0.98	rs3755806	T	C	0.16	0.48	0.49	0.43			BRN, SKIN	SKIN,BLD		Gmeb1,NF-Y		24 hits	91 hits	PBRM1	synonymous
3	52610820	0.95	0.98	rs13065851	T	A	0.16	0.47	0.49	0.42						Ik-2,Pitx2			83 hits	PBRM1	intronic
3	52613433	0.95	0.98	rs11709448	T	C	0.16	0.47	0.49	0.43						CEBPB			84 hits	PBRM1	intronic
3	52617950	0.96	0.98	rs4687638	A	C	0.16	0.47	0.49	0.42						16 altered motifs			84 hits	PBRM1	intronic
3	52619398	0.96	0.98	rs62253733	A	G	0.16	0.47	0.49	0.42						PLZF			84 hits	PBRM1	intronic
3	52622076	0.94	0.98	rs11717043	A	T	0.16	0.48	0.49	0.43			BLD						83 hits	PBRM1	intronic
3	52622324	0.93	0.97	rs4687639	A	C	0.16	0.48	0.49	0.42			BLD			ERalpha-a,PU.1,STAT			81 hits	PBRM1	intronic
3	52622357	0.83	0.97	rs202026001	AAGAC	A	0.15	0.47	0.47	0.39			BLD			12 altered motifs			75 hits	PBRM1	intronic
3	52622986	0.94	0.98	rs13064064	T	C	0.16	0.48	0.49	0.43			SKIN			13 altered motifs		4 hits	90 hits	PBRM1	intronic
3	52623456	0.96	0.98	rs34537256	A	G	0.16	0.47	0.49	0.42			SKIN			Cdx,Hoxa13,Nanog			84 hits	PBRM1	intronic
3	52625108	0.94	0.98	rs34215106	T	C	0.16	0.48	0.49	0.43									83 hits	PBRM1	intronic
3	52625947	0.94	0.98	rs1561337	G	A	0.16	0.48	0.49	0.43				IPSC		Nkx2		8 hits	91 hits	PBRM1	intronic
3	52627624	0.94	0.98	rs35249778	G	C	0.16	0.48	0.49	0.43			BLD						83 hits	PBRM1	intronic
3	52628474	0.8	0.91	rs36059845	A	ATTGT	0.51	0.52	0.48	0.42						6 altered motifs			27 hits	PBRM1	intronic
3	52628706	0.91	0.98	rs6445529	T	A	0.55	0.53	0.49	0.44			BLD			DEC,Nkx2,Nr2f2			85 hits	PBRM1	intronic
3	52629866	0.91	0.98	rs7622694	G	A	0.55	0.53	0.49	0.44						11 altered motifs			85 hits	PBRM1	intronic
3	52632634	0.94	0.98	rs4687548	A	T	0.15	0.49	0.49	0.43						5 altered motifs		4 hits	90 hits	PBRM1	intronic
3	52632850	0.94	0.98	rs13069481	C	T	0.15	0.48	0.49	0.43						CTCF,TCF12			83 hits	PBRM1	intronic
3	52634103	0.89	0.96	rs2083180	G	T	0.55	0.51	0.49	0.43			BONE			Arid3a,Pou2f2,TFII-I		4 hits	86 hits	PBRM1	intronic
3	52636028	0.82	0.94	rs13098776	C	T	0.52	0.52	0.48	0.41						Foxp1,Pax-5,SIX5			78 hits	PBRM1	intronic
3	52638151	0.94	0.98	rs13068293	C	A	0.16	0.48	0.49	0.43						5 altered motifs		4 hits	90 hits	PBRM1	intronic
3	52638515	0.94	0.97	rs11719514	T	C	0.14	0.47	0.48	0.42						Pax-4,TCF12			83 hits	PBRM1	intronic
3	52638726	0.96	0.98	rs11720432	T	C	0.16	0.47	0.49	0.42						Sin3Ak-20			84 hits	PBRM1	intronic
3	52638977	0.85	0.94	rs201400694	AT	A	0.45	0.51	0.46	0.43						12 altered motifs			24 hits	PBRM1	intronic
3	52640284	0.96	0.99	rs13060675	T	G	0.17	0.48	0.49	0.43						24 altered motifs			81 hits	PBRM1	intronic
3	52640526	0.96	0.99	rs13081031	C	T	0.17	0.49	0.49	0.43						7 altered motifs			83 hits	PBRM1	intronic
3	52640651	0.92	0.98	rs11130310	C	T	0.56	0.53	0.47	0.44						RXRA			83 hits	PBRM1	intronic
3	52640989	0.95	0.98	rs11130311	T	C	0.16	0.48	0.49	0.42						7 altered motifs			81 hits	PBRM1	intronic
3	52641039	0.96	0.99	rs11130312	A	C	0.16	0.48	0.49	0.43						5 altered motifs		4 hits	91 hits	PBRM1	intronic
3	52641263	0.96	0.98	rs13086898	G	A	0.16	0.48	0.49	0.43						CEBPB,Cdc5			83 hits	PBRM1	intronic
3	52642049	0.96	0.99	rs11719685	C	T	0.16	0.48	0.49	0.43						8 altered motifs			83 hits	PBRM1	intronic
3	52642174	0.96	0.99	rs11130313	A	C	0.16	0.48	0.49	0.43									83 hits	PBRM1	intronic
3	52643944	0.95	0.98	rs7642198	T	C	0.17	0.47	0.49	0.42			ADRL			CEBPA,LBP-1,Zec			83 hits	PBRM1	intronic
3	52644254	0.95	0.98	rs13085895	G	C	0.16	0.48	0.49	0.42						Eomes		4 hits	90 hits	PBRM1	intronic
3	52644354	0.93	0.99	rs13085775	C	T	0.56	0.53	0.49	0.44						5 altered motifs		5 hits	90 hits	PBRM1	intronic
3	52644478	0.96	0.99	rs13086297	G	A	0.16	0.48	0.49	0.43						ERalpha-a,HNF4,SP1			83 hits	PBRM1	intronic
3	52646627	0.86	0.93	rs142853462	11-mer	C	0.52	0.51	0.46	0.42						Evi-1,Sox			24 hits	PBRM1	intronic
3	52646807	0.98	0.99	rs2028216	C	T	0.16	0.47	0.48	0.42						4 altered motifs		3 hits	91 hits	PBRM1	intronic
3	52648189	0.96	0.99	rs34757451	G	A	0.16	0.48	0.49	0.43									83 hits	PBRM1	intronic
3	52648930	0.96	0.99	rs2289250	C	A	0.16	0.48	0.49	0.43			FAT, SKIN, BONE			4 altered motifs		8 hits	91 hits	PBRM1	intronic
3	52649848	0.96	0.99	rs33967311	C	A	0.16	0.48	0.49	0.43		BONE	6 tissues	MUS		SREBP		4 hits	83 hits	PBRM1	intronic
3	52650112	0.93	0.99	rs62253740	A	T	0.55	0.53	0.49	0.44			6 tissues	7 tissues		GATA,HNF4			85 hits	PBRM1	intronic
3	52651228	0.96	0.99	rs13065019	T	C	0.16	0.48	0.49	0.43			FAT, BLD, BONE			GR			83 hits	PBRM1	intronic
3	52651289	0.97	0.99	rs35211965	C	G	0.16	0.47	0.49	0.42			FAT, BLD, BONE			4 altered motifs			84 hits	PBRM1	intronic
3	52652871	0.94	0.98	rs6770463	G	A	0.16	0.48	0.49	0.43						4 altered motifs			81 hits	PBRM1	intronic
3	52653546	0.9	0.96	rs4435633	T	G	0.54	0.52	0.48	0.43						5 altered motifs			83 hits	PBRM1	intronic
3	52653670	0.95	0.99	rs35409678	G	A	0.16	0.47	0.48	0.42						GR			84 hits	PBRM1	intronic
3	52656622	0.93	0.98	rs2336148	G	A	0.16	0.46	0.48	0.41						CHOP::CEBPalpha,HNF4,SREBP			81 hits	PBRM1	intronic
		0.98	0.99	rs71087004	TAA	T	0.16	0.47	0.49	0.42						9 altered motifs			29 hits	PBRM1	intronic
3	52657096	0.98	0.99	rs12486847	T	C	0.14	0.48	0.49	0.42						Pou2f2			84 hits	PBRM1	intronic
3	52658108	0.93	0.99	rs2336149	G	A	0.55	0.53	0.49	0.44								5 hits	90 hits	PBRM1	intronic
3	52658343	0.96	0.99	rs2590846	C	G,T	0.16	0.48	0.49	0.43									83 hits	PBRM1	intronic
3	52658705	0.93	0.99	rs7611731	T	C	0.55	0.53	0.49	0.44								4 hits	90 hits	PBRM1	intronic
3	52660182	0.93	0.99	rs6804145	C	T	0.55	0.53	0.49	0.44						CEBPB,p53		3 hits	90 hits	PBRM1	intronic
3	52662782	0.93	0.97	rs34168767	C	A	0.16	0.48	0.48	0.42						4 altered motifs			80 hits	PBRM1	intronic
3	52663066	0.95	0.98	rs11130314	T	C	0.16	0.48	0.49	0.42			ADRL			Foxp1,Mef2			81 hits	PBRM1	intronic
3	52663147	0.96	0.99	rs11130315	A	G	0.16	0.48	0.49	0.43			ADRL			4 altered motifs		2 hits	89 hits	PBRM1	intronic
3	52664401	0.98	0.99	rs12488461	T	C	0.17	0.47	0.48	0.42						6 altered motifs			84 hits	PBRM1	intronic
3	52664544	0.9	0.97	rs12488527	T	C	0.16	0.48	0.48	0.41									78 hits	PBRM1	intronic
3	52665725	0.96	0.99	rs62255362	C	G	0.16	0.48	0.49	0.43						4 altered motifs			83 hits	PBRM1	intronic
3	52667485	0.89	0.97	rs77146033	G	T	0.15	0.45	0.47	0.41									78 hits	PBRM1	intronic
3	52667486	0.89	0.97	rs62255364	C	T	0.15	0.46	0.47	0.41									76 hits	PBRM1	intronic
3	52669599	0.98	0.99	rs6768697	C	T	0.16	0.47	0.49	0.42			9 tissues			13 altered motifs			84 hits	PBRM1	intronic
3	52670060	0.96	0.99	rs5848958	AG	A	0.16	0.48	0.49	0.43		5 tissues	14 tissues			7 altered motifs			83 hits	PBRM1	intronic
3	52672708	0.93	0.99	rs12493107	G	T	0.15	0.45	0.46	0.41			SKIN, BLD, BRN			BDP1,GATA,p53			83 hits	PBRM1	intronic
3	52673010	0.97	0.99	rs6803012	G	A	0.16	0.47	0.49	0.43						Mef2		2 hits	90 hits	PBRM1	intronic
3	52674057	0.84	0.97	rs12637632	A	T	0.21	0.46	0.46	0.40						17 altered motifs			83 hits	PBRM1	intronic
3	52674272	0.95	0.99	rs12632265	G	A	0.16	0.47	0.49	0.42						5 altered motifs			84 hits	PBRM1	intronic
3	52674413	0.98	0.99	rs34610142	G	A	0.16	0.47	0.49	0.42						RXRA,SIX5,ZBRK1			84 hits	PBRM1	intronic
3	52674721	0.99	1	rs12496476	A	G	0.16	0.47	0.50	0.42						5 altered motifs			83 hits	PBRM1	intronic
3	52675243	0.98	1	rs12496634	A	C	0.16	0.48	0.49	0.43						GR,HMG-IY,Pax-4			83 hits	PBRM1	intronic
3	52675815	1	1	rs4130905	A	T	0.15	0.47	0.49	0.42						Nkx3			84 hits	PBRM1	intronic
3	52676620	0.98	1	rs2336542	A	G	0.16	0.48	0.49	0.43			SKIN			HP1-site-factor		2 hits	89 hits	PBRM1	intronic
3	52677456	1	1	rs13061253	A	G	0.16	0.48	0.49	0.42			SKIN						84 hits	PBRM1	intronic
3	52677515	0.87	0.95	rs9714129	T	C	0.18	0.51	0.48	0.43			SKIN			HNF4,Nkx2,RXRA			78 hits	PBRM1	intronic
3	52677958	0.98	1	rs67539070	T	C	0.16	0.48	0.49	0.43			SKIN			NF-kappaB			81 hits	PBRM1	intronic
3	52682921	0.94	0.99	rs34157897	T	C	0.55	0.53	0.49	0.44			14 tissues			NRSF,Sin3Ak-20,YY1			84 hits	GNL3	intronic
3	52683212	0.89	0.95	rs200388335	AT	A	0.54	0.52	0.48	0.42			12 tissues			23 altered motifs			76 hits	GNL3	intronic
3	52683213	0.91	0.96	rs55678971	T	A	0.55	0.52	0.48	0.43			12 tissues			21 altered motifs			82 hits	GNL3	intronic
3	52683266	0.94	0.99	rs6445531	T	C	0.55	0.53	0.49	0.44			12 tissues						85 hits	GNL3	intronic
3	52684138	0.98	1	rs10865973	A	T	0.16	0.47	0.49	0.42				BLD				4 hits	90 hits	GNL3	intronic
3	52684264	0.95	1	rs10865974	G	T	0.55	0.53	0.49	0.44				GI		5 altered motifs	1 hit	8 hits	90 hits	GNL3	intronic
3	52685072	0.92	0.98	rs3733039	C	T	0.55	0.53	0.49	0.43		22 tissues	BLD, PLCNT			6 altered motifs			79 hits	GNL3	intronic
3	52685382	0.95	1	rs1866268	C	A	0.55	0.53	0.49	0.44		23 tissues		39 tissues	14 bound proteins	7 altered motifs		6 hits	92 hits	GNL3	intronic
3	52687289	1	1	rs11177	G	A	0.16	0.47	0.48	0.42		10 tissues	14 tissues	BLD	ZNF263	RXRA	1 hit	17 hits	91 hits	GNL3	missense
3	52691755	0.94	0.99	rs35315313	G	T	0.55	0.53	0.49	0.44			BRST, STRM, BLD			AhR,CHOP::CEBPalpha			84 hits	GNL3	intronic
3	52691945	0.99	1	rs13076193	C	A	0.16	0.47	0.49	0.42			BRST, STRM, BLD			Zfx			83 hits	GNL3	intronic
3	52692679	0.99	1	rs6762813	C	T	0.15	0.47	0.49	0.42			STRM, BLD	BLD		4 altered motifs		16 hits	90 hits	GNL3	intronic
3	52693241	0.95	1	rs2289247	G	A	0.55	0.53	0.49	0.44			4 tissues	BRN,SKIN,LNG		HNF4		22 hits	90 hits	GNL3	missense
3	52694788	1	1	rs6976	C	T	0.14	0.47	0.49	0.42			BLD	BLD,MUS,BLD	4 bound proteins	Egr-1,RBP-Jkappa		20 hits	91 hits	GLT8D1	3'-UTR
3	52697253	0.94	0.99	rs2164885	T	C	0.55	0.53	0.49	0.43			BLD, STRM, MUS	BLD,BLD	POL2	6 altered motifs		2 hits	89 hits	GLT8D1	intronic
3	52697467	0.98	1	rs11130317	C	T	0.16	0.48	0.49	0.43			BLD, STRM, MUS	4 tissues	4 bound proteins	4 altered motifs		1 hit	85 hits	GLT8D1	intronic
3	52697582	0.95	1	rs3733041	T	C	0.55	0.53	0.49	0.44			BLD, STRM, MUS	MUS,BLD	PBX3,PU1,POL2	Foxa,RORalpha1		5 hits	90 hits	GLT8D1	intronic
3	52700938	0.9	1	rs11130318	G	C	0.15	0.42	0.44	0.40						4 altered motifs			79 hits	GLT8D1	intronic
3	52704149	0.95	1	rs12635140	T	C	0.58	0.53	0.49	0.44		15 tissues	15 tissues	SKIN,MUS,SKIN		BCL,NRSF		10 hits	88 hits	GLT8D1	intronic
3	52705504	0.99	1	rs8906	T	C	0.14	0.48	0.49	0.42		24 tissues		22 tissues		Dobox4,KAP1,Smad			84 hits	GLT8D1	5'-UTR
3	52706166	0.94	0.99	rs6617	C	G	0.55	0.53	0.49	0.43		24 tissues		53 tissues	20 bound proteins	HNF4,MZF1::1-4		4 hits	88 hits	SPCS1	missense
3	52707144	0.95	1	rs3755798	G	A	0.55	0.53	0.49	0.44		22 tissues	6 tissues			5 altered motifs		5 hits	90 hits	SPCS1	intronic
3	52708397	0.98	1	rs34017441	T	C	0.22	0.48	0.49	0.43		BLD	4 tissues			NF-kappaB,Pou5f1,Sox			79 hits	230bp 3' of SPCS1
3	52708521	0.95	0.98	rs12486554	A	T	0.32	0.50	0.49	0.43		BLD	4 tissues			23 altered motifs			83 hits	354bp 3' of SPCS1
3	52709368	0.95	1	rs6445534	G	A	0.55	0.53	0.49	0.44			BLD			4 altered motifs		4 hits	90 hits	1.2kb 3' of SPCS1
3	52710444	0.93	0.99	rs13079063	A	G	0.55	0.53	0.49	0.44			BLD			Foxp1,TCF4		3 hits	90 hits	339bp 3' of NEK4
3	52712525	0.93	0.99	rs4687644	T	G	0.55	0.53	0.49	0.44			SKIN, LIV	SKIN,LIV	USF1	7 altered motifs			85 hits	NEK4	intronic
3	52713305	0.96	0.99	rs62255371	A	G	0.16	0.48	0.49	0.43			SKIN, LIV, GI			4 altered motifs			83 hits	NEK4	intronic
3	52713465	0.98	0.99	rs145014080	AAAAAT	A	0.16	0.47	0.48	0.42			SKIN, LIV			17 altered motifs			27 hits	NEK4	intronic
3	52713726	0.91	0.97	rs7620039	G	A	0.18	0.48	0.48	0.41			SKIN, LIV			BCL,CHD2,ERalpha-a			84 hits	NEK4	intronic
3	52714042	0.93	0.99	rs1468638	T	C	0.55	0.53	0.49	0.44		ESC, IPSC	6 tissues			CEBPA,RFX5			85 hits	NEK4	intronic
3	52714255	0.98	0.99	rs2878726	C	G	0.16	0.47	0.49	0.42		ESC, IPSC	8 tissues		TBP	Irf,NRSF			84 hits	NEK4	intronic
3	52714841	0.93	0.99	rs11716747	C	T	0.55	0.53	0.49	0.44		5 tissues	12 tissues	8 tissues		6 altered motifs		1 hit	86 hits	NEK4	intronic
3	52715318	0.93	0.99	rs35526119	C	T	0.55	0.53	0.49	0.44		ESC, IPSC, GI	8 tissues	5 tissues	TAF1,TBP				85 hits	NEK4	intronic
3	52717518	0.93	0.99	rs7624716	T	C	0.55	0.53	0.49	0.44						RFX5,Rad21			84 hits	NEK4	intronic
3	52718059	0.93	0.99	rs2109634	T	G	0.55	0.53	0.48	0.44						NRSF,SETDB1,STAT			84 hits	NEK4	intronic
3	52719516	0.91	0.98	rs34918356	T	G	0.53	0.52	0.49	0.44			BLD			6 altered motifs			88 hits	NEK4	intronic
3	52721576	0.93	0.97	rs11130319	A	T	0.21	0.49	0.51	0.43		BLD, THYM	4 tissues			Dbx1,Zfp105			82 hits	NEK4	intronic
3	52724926	0.97	1	rs11714088	A	C	0.16	0.49	0.50	0.43			LIV			6 altered motifs			83 hits	NEK4	intronic
3	52725153	0.96	1	rs34610878	G	C	0.17	0.48	0.49	0.43			LIV			12 altered motifs			81 hits	NEK4	intronic
3	52728682	0.94	0.98	rs11130321	C	T	0.50	0.52	0.49	0.43						5 altered motifs			85 hits	NEK4	intronic
3	52728976	0.94	0.99	rs144941596	G	A	0.16	0.46	0.48	0.41				PLCNT	FOXA2	Gfi1			27 hits	NEK4	intronic
3	52728984	0.88	0.95	rs7653028	A	T	0.50	0.52	0.48	0.43				PLCNT	FOXA2	COMP1,Foxp1,Gfi1			82 hits	NEK4	intronic
3	52729147	0.96	0.98	rs115409339	C	T	0.16	0.48	0.49	0.42					FOXA2	PPAR			28 hits	NEK4	intronic
3	52729938	0.98	0.99	rs4687549	T	C	0.16	0.47	0.49	0.42									84 hits	NEK4	intronic
3	52730608	0.99	0.99	rs10780035	C	T	0.16	0.47	0.49	0.42						En-1,Irx		1 hit	84 hits	NEK4	intronic
3	52731630	0.94	0.99	rs2079929	C	T	0.55	0.53	0.49	0.44						Pou2f2,Pou3f3			84 hits	NEK4	intronic
3	52731866	0.94	0.99	rs11714030	C	T	0.50	0.53	0.49	0.44						ERalpha-a,Rad21			82 hits	NEK4	intronic
3	52732106	0.94	0.99	rs34739010	A	G	0.55	0.53	0.49	0.44						Gfi1,Nkx2			85 hits	NEK4	intronic
3	52732590	0.99	0.99	rs2268027	G	A	0.16	0.47	0.49	0.42						Maf,Myc,Nkx2		4 hits	91 hits	NEK4	intronic
3	52733411	0.94	0.99	rs767418	C	T	0.55	0.53	0.49	0.44					ZNF274,SETDB1				85 hits	NEK4	intronic
3	52736261	0.94	0.98	rs11130323	T	C	0.16	0.48	0.49	0.43						8 altered motifs		4 hits	90 hits	NEK4	intronic
3	52736968	0.94	0.98	rs11130325	G	C	0.16	0.48	0.49	0.43						7 altered motifs			83 hits	NEK4	intronic
3	52737452	0.91	0.98	rs6445535	T	C	0.55	0.53	0.49	0.44						DMRT2			85 hits	NEK4	intronic
3	52737904	0.88	0.98	rs11130326	C	G	0.34	0.51	0.49	0.44						6 altered motifs			78 hits	NEK4	intronic
3	52740514	0.9	0.97	rs2159644	C	T	0.57	0.54	0.49	0.44						8 altered motifs			84 hits	NEK4	intronic
3	52740819	0.94	0.97	rs35270761	AT	A	0.14	0.47	0.49	0.42						15 altered motifs			30 hits	NEK4	intronic
3	52742892	0.9	0.97	rs7638162	T	C	0.55	0.53	0.49	0.44						DEC,Nkx2			85 hits	NEK4	intronic
3	52744035	0.95	0.97	rs2286800	C	T	0.16	0.47	0.49	0.42			LIV			CTCF,MZF1::1-4			84 hits	NEK4	intronic
3	52744331	0.93	0.97	rs2268026	T	C	0.16	0.48	0.49	0.43			LIV			AP-1,GATA,Pax-4		3 hits	89 hits	NEK4	intronic
3	52745575	0.84	0.92	rs112860674	C	T	0.55	0.53	0.49	0.43						Foxm1,SIX5,Znf143			72 hits	NEK4	intronic
3	52745785	0.9	0.97	rs13074853	T	C	0.55	0.53	0.49	0.44						Osr			85 hits	NEK4	intronic
3	52746493	0.9	0.97	rs2072390	A	T	0.55	0.53	0.49	0.44						6 altered motifs		7 hits	90 hits	NEK4	intronic
3	52747523	0.94	0.97	rs13082208	T	G	0.22	0.47	0.49	0.42						5 altered motifs		3 hits	91 hits	NEK4	intronic
3	52748258	0.93	0.97	rs13087772	T	G	0.16	0.47	0.49	0.42									84 hits	NEK4	intronic
3	52748823	0.91	0.96	rs62255396	C	T	0.16	0.48	0.49	0.42									81 hits	NEK4	intronic
3	52750400	0.89	0.97	rs6787154	C	T	0.55	0.53	0.49	0.44						5 altered motifs			85 hits	NEK4	intronic
3	52751152	0.92	0.97	rs13082960	A	C	0.16	0.48	0.49	0.43						5 altered motifs		3 hits	88 hits	NEK4	intronic
3	52753226	0.91	0.95	rs13095332	C	T	0.16	0.47	0.49	0.42			ADRL, BLD	ADRL		Zic			84 hits	NEK4	intronic
3	52753587	0.89	0.95	rs2336545	T	C	0.16	0.48	0.49	0.43				SKIN				8 hits	89 hits	NEK4	intronic
3	52756197	0.88	0.95	rs13061423	T	C	0.16	0.48	0.49	0.43						6 altered motifs			82 hits	NEK4	intronic
3	52759223	0.89	0.95	rs11130327	A	G	0.22	0.47	0.49	0.42						DMRT2,Znf143			86 hits	NEK4	intronic
3	52759586	0.85	0.94	rs12497998	C	T	0.55	0.53	0.49	0.44						20 altered motifs		3 hits	92 hits	NEK4	intronic
3	52760351	0.83	0.92	rs4687648	T	G	0.55	0.52	0.49	0.43						Mxi1			86 hits	NEK4	intronic
3	52761208	0.89	0.95	rs2268025	A	T	0.16	0.47	0.49	0.42						5 altered motifs		4 hits	91 hits	NEK4	intronic
3	52763618	0.89	0.95	rs1029871	G	C	0.14	0.47	0.49	0.42				13 tissues	9 bound proteins			4 hits	92 hits	NEK4	missense
3	52766268	0.86	0.93	rs2230535	T	C	0.16	0.48	0.49	0.43				BLD				3 hits	83 hits	NEK4	synonymous
3	52766715	0.87	0.94	rs4687650	A	G	0.22	0.47	0.49	0.42						11 altered motifs			86 hits	NEK4	intronic
3	52768386	0.86	0.93	rs2230534	A	C	0.16	0.48	0.49	0.43			BRST, BRN, LIV			CTCF,Pou5f1		2 hits	82 hits	NEK4	synonymous
3	52769189	0.87	0.94	rs2268024	T	C	0.16	0.47	0.49	0.42			5 tissues			SREBP,Zbtb3			84 hits	NEK4	intronic
3	52770471	0.83	0.93	rs13071584	T	C	0.46	0.52	0.49	0.44		23 tissues	BLD, SPLN	5 tissues	POL2,TAF1	GR,RXRA,Sox		1 hit	81 hits	NEK4	intronic
3	52771077	0.83	0.93	rs998909	A	G	0.45	0.52	0.49	0.44		24 tissues		53 tissues	35 bound proteins	5 altered motifs		4 hits	89 hits	127bp 5' of NEK4
3	52773720	0.87	0.94	rs11717836	A	G	0.16	0.47	0.49	0.42			LIV			Smad3		3 hits	90 hits	2.8kb 5' of NEK4
3	52784563	0.8	0.92	rs2239551	G	A	0.18	0.47	0.44	0.41			LIV			5 altered motifs		8 hits	87 hits	ITIH1	intronic
3	52788905	0.8	0.92	rs2300149	C	T	0.34	0.47	0.44	0.41		FAT	LIV			Foxj2		5 hits	80 hits	ITIH1	intronic
3	52789110	0.8	0.92	rs2239549	G	A	0.09	0.46	0.44	0.41		FAT	LIV, SPLN			FAC1,p300		8 hits	88 hits	ITIH1	intronic
Query SNP: rs6976 and variants with r2 >= 0.8
chr	pos (hg38)	LD	LD	variant	Ref	Alt	AFR	AMR	ASN	EUR	SiPhy	Promoter	Enhancer	DNAse	Proteins	Motifs	NHGRI/EBI	GRASP QTL	Selected eQTL	GENCODE	dbSNP
		(r²)	(D')				freq	freq	freq	freq	cons	histone marks	histone marks		bound	changed	GWAS hits	hits	hits	genes	func annot
3	52563648	0.8	0.9	rs2289249	G	A	0.14	0.47	0.49	0.42						8 altered motifs			88 hits	C3orf78	intronic
3	52565906	0.8	0.9	rs6798246	G	A	0.17	0.46	0.49	0.42		CRVX		PLCNT,CRVX,SKIN	CEBPB	5 altered motifs		2 hits	88 hits	C3orf78	intronic
3	52571927	0.87	0.96	rs4687546	T	A	0.40	0.52	0.49	0.44						LUN-1,STAT			80 hits	C3orf78	intronic
3	52571958	0.92	0.96	rs7623199	C	T	0.17	0.48	0.49	0.42						Mtf1			83 hits	C3orf78	intronic
3	52572276	0.88	0.96	rs11714565	C	T	0.40	0.52	0.49	0.44						4 altered motifs		2 hits	88 hits	C3orf78	intronic
3	52572350	0.88	0.96	rs7625743	C	G	0.56	0.53	0.49	0.44				PLCNT		Myf,RP58,Smad			85 hits	C3orf78	intronic
3	52573666	0.92	0.96	rs11130307	G	A	0.16	0.47	0.49	0.42			SKIN			Pou1f1			83 hits	C3orf78	intronic
3	52573669	0.92	0.96	rs12632381	G	A	0.16	0.47	0.49	0.42			SKIN			Hoxb3			82 hits	C3orf78	intronic
3	52574933	0.9	0.96	rs4687547	C	T	0.16	0.48	0.49	0.43			5 tissues			BRCA1			83 hits	C3orf78	intronic
3	52575141	0.91	0.96	rs6762457	G	A	0.16	0.48	0.49	0.43			SKIN						82 hits	C3orf78	intronic
3	52575346	0.88	0.96	rs6805156	T	C	0.56	0.53	0.49	0.44			SKIN			Evi-1,Mef2,p300		3 hits	88 hits	C3orf78	intronic
3	52576399	0.88	0.96	rs7652191	T	C	0.56	0.53	0.49	0.44			SKIN			7 altered motifs		3 hits	90 hits	C3orf78	intronic
3	52576635	0.92	0.96	rs17264436	T	A	0.16	0.47	0.49	0.42			SKIN			FXR,HDAC2		2 hits	90 hits	C3orf78	synonymous
3	52577397	0.88	0.96	rs11718420	T	C	0.40	0.52	0.49	0.44			SKIN, ADRL			TEF-1,Zbtb3			82 hits	C3orf78	intronic
3	52578143	0.91	0.96	rs34954168	C	T	0.16	0.48	0.49	0.43			FAT, SKIN, ADRL			AP-4,HEN1,NF-E2			82 hits	C3orf78	intronic
3	52578162	0.92	0.96	rs34115864	A	G	0.16	0.47	0.49	0.42			FAT, SKIN, ADRL			4 altered motifs			83 hits	C3orf78	intronic
3	52579640	0.92	0.96	rs35107891	G	C	0.17	0.47	0.49	0.42						11 altered motifs			82 hits	PBRM1	intronic
3	52580654	0.91	0.96	rs11718509	G	A	0.16	0.49	0.49	0.43						COMP1,Zbtb3			83 hits	PBRM1	intronic
3	52581211	0.88	0.96	rs4687629	G	C	0.56	0.53	0.49	0.44						8 altered motifs		2 hits	90 hits	PBRM1	intronic
3	52581285	0.85	0.93	rs4687630	G	A	0.16	0.48	0.48	0.43									77 hits	PBRM1	intronic
3	52582962	0.87	0.94	rs13078422	T	C	0.15	0.47	0.48	0.42						5 altered motifs			85 hits	PBRM1	intronic
3	52583786	0.88	0.96	rs11720159	T	G	0.56	0.53	0.49	0.44						BATF,Hoxa5,PLZF		1 hit	89 hits	PBRM1	intronic
3	52584002	0.88	0.96	rs11720243	T	C	0.55	0.53	0.50	0.44						HNF4,PPAR,RXRA		3 hits	88 hits	PBRM1	intronic
3	52584303	0.92	0.96	rs12487445	A	C	0.16	0.47	0.49	0.42						4 altered motifs		2 hits	90 hits	PBRM1	intronic
3	52584925	0.88	0.96	rs7614498	A	T	0.55	0.53	0.49	0.44						6 altered motifs			85 hits	PBRM1	intronic
3	52585776	0.84	0.92	rs12629699	T	C	0.54	0.52	0.49	0.43									72 hits	PBRM1	intronic
3	52585820	0.88	0.96	rs12629701	T	C	0.40	0.52	0.49	0.43						13 altered motifs			82 hits	PBRM1	intronic
3	52585945	0.83	0.92	rs201459949	TG	T	0.53	0.52	0.48	0.43						9 altered motifs			78 hits	PBRM1	intronic
3	52585946	0.86	0.93	rs12637627	G	T	0.54	0.52	0.49	0.43						9 altered motifs			84 hits	PBRM1	intronic
3	52587611	0.91	0.98	rs3733046	C	T	0.55	0.53	0.48	0.44						LBP-1,Znf143			85 hits	PBRM1	intronic
3	52587823	0.91	0.98	rs3852066	C	T	0.55	0.53	0.49	0.44						4 altered motifs			84 hits	PBRM1	intronic
3	52590217	0.92	0.96	rs4336110	C	T	0.17	0.46	0.47	0.42						6 altered motifs			80 hits	PBRM1	intronic
3	52590707	0.96	0.98	rs11708075	C	T	0.16	0.47	0.49	0.42									84 hits	PBRM1	intronic
3	52590753	0.94	0.98	rs68021750	G	A	0.16	0.48	0.49	0.43						TCF12			82 hits	PBRM1	intronic
3	52591003	0.94	0.98	rs62253700	T	A	0.16	0.48	0.49	0.43						8 altered motifs			82 hits	PBRM1	intronic
3	52592630	0.88	0.96	rs2336146	A	G	0.56	0.53	0.49	0.43			BRN	LNG		BRCA1,GATA,TAL1		4 hits	91 hits	PBRM1	intronic
3	52593470	0.94	0.98	rs13085331	G	C	0.16	0.48	0.49	0.43			BRN, HRT			AP-2			82 hits	PBRM1	intronic
3	52593644	0.94	0.98	rs12498066	G	A	0.16	0.48	0.49	0.43			BRN, HRT			6 altered motifs			82 hits	PBRM1	intronic
3	52594305	0.94	0.98	rs7628578	A	T	0.55	0.51	0.49	0.43						HNF4			85 hits	PBRM1	intronic
3	52594800	0.96	0.98	rs11714419	A	G	0.14	0.48	0.48	0.42				MUS		Ik-2,NF-AT,PU.1		5 hits	91 hits	PBRM1	intronic
3	52595161	0.91	0.98	rs34754793	A	T	0.56	0.53	0.49	0.44						4 altered motifs			85 hits	PBRM1	intronic
3	52595370	0.95	0.98	rs2118540	T	C	0.14	0.48	0.49	0.43						Ik-2,Zfx		3 hits	91 hits	PBRM1	intronic
3	52595617	0.93	0.97	rs2164884	C	T	0.16	0.48	0.49	0.43			BRN			Evi-1,RBP-Jkappa			82 hits	PBRM1	intronic
3	52595734	0.96	0.98	rs2336145	A	C	0.14	0.47	0.49	0.42			BRN			NF-I,PPAR			84 hits	PBRM1	intronic
3	52596532	0.94	0.98	rs4687633	G	A	0.16	0.48	0.49	0.43			BRN			EBF,Nr2f2,Roaz			82 hits	PBRM1	intronic
3	52598341	0.94	0.98	rs62253703	T	C	0.16	0.48	0.49	0.43			FAT, BRN			19 altered motifs			82 hits	PBRM1	intronic
3	52598895	0.92	0.96	rs6790330	G	A	0.16	0.48	0.49	0.42						6 altered motifs			80 hits	PBRM1	intronic
3	52599913	0.95	0.98	rs4687636	G	A	0.16	0.47	0.49	0.42						7 altered motifs			83 hits	PBRM1	intronic
3	52600076	0.91	0.98	rs4687637	C	T	0.40	0.52	0.49	0.44						5 altered motifs			82 hits	PBRM1	intronic
3	52600589	0.95	0.98	rs34173654	T	C	0.16	0.48	0.49	0.43					SETDB1	Bcl6b,Pou5f1,STAT			83 hits	PBRM1	intronic
3	52600603	0.91	0.98	rs9917834	A	C	0.56	0.53	0.49	0.44					SETDB1	4 altered motifs			85 hits	PBRM1	intronic
3	52604466	0.92	0.96	rs10433615	C	T	0.17	0.46	0.48	0.43						5 altered motifs			81 hits	PBRM1	intronic
3	52605241	0.91	0.98	rs11130308	G	C	0.56	0.53	0.49	0.44						ZNF263,Zfp691			84 hits	PBRM1	intronic
3	52607239	0.91	0.98	rs3774366	T	C	0.56	0.53	0.49	0.44			8 tissues			Foxo,Sox		5 hits	91 hits	PBRM1	intronic
3	52608471	0.94	0.98	rs3774365	T	C	0.16	0.48	0.49	0.43			4 tissues			9 altered motifs		4 hits	91 hits	PBRM1	intronic
3	52608920	0.94	0.98	rs12487591	A	T	0.15	0.48	0.49	0.43			ESDR, LNG			BRCA1		9 hits	90 hits	PBRM1	intronic
3	52609291	0.91	0.98	rs3733045	A	G	0.56	0.53	0.49	0.44			ESDR, LNG, SKIN			7 altered motifs		9 hits	91 hits	PBRM1	intronic
3	52609669	0.94	0.98	rs3755806	T	C	0.16	0.48	0.49	0.43			BRN, SKIN	SKIN,BLD		Gmeb1,NF-Y		24 hits	91 hits	PBRM1	synonymous
3	52610820	0.95	0.98	rs13065851	T	A	0.16	0.47	0.49	0.42						Ik-2,Pitx2			83 hits	PBRM1	intronic
3	52613433	0.95	0.98	rs11709448	T	C	0.16	0.47	0.49	0.43						CEBPB			84 hits	PBRM1	intronic
3	52617950	0.96	0.98	rs4687638	A	C	0.16	0.47	0.49	0.42						16 altered motifs			84 hits	PBRM1	intronic
3	52619398	0.96	0.98	rs62253733	A	G	0.16	0.47	0.49	0.42						PLZF			84 hits	PBRM1	intronic
3	52622076	0.94	0.98	rs11717043	A	T	0.16	0.48	0.49	0.43			BLD						83 hits	PBRM1	intronic
3	52622324	0.93	0.97	rs4687639	A	C	0.16	0.48	0.49	0.42			BLD			ERalpha-a,PU.1,STAT			81 hits	PBRM1	intronic
3	52622357	0.83	0.97	rs202026001	AAGAC	A	0.15	0.47	0.47	0.39			BLD			12 altered motifs			75 hits	PBRM1	intronic
3	52622986	0.94	0.98	rs13064064	T	C	0.16	0.48	0.49	0.43			SKIN			13 altered motifs		4 hits	90 hits	PBRM1	intronic
3	52623456	0.96	0.98	rs34537256	A	G	0.16	0.47	0.49	0.42			SKIN			Cdx,Hoxa13,Nanog			84 hits	PBRM1	intronic
3	52625108	0.94	0.98	rs34215106	T	C	0.16	0.48	0.49	0.43									83 hits	PBRM1	intronic
3	52625947	0.94	0.98	rs1561337	G	A	0.16	0.48	0.49	0.43				IPSC		Nkx2		8 hits	91 hits	PBRM1	intronic
3	52627624	0.94	0.98	rs35249778	G	C	0.16	0.48	0.49	0.43			BLD						83 hits	PBRM1	intronic
3	52628474	0.8	0.91	rs36059845	A	ATTGT	0.51	0.52	0.48	0.42						6 altered motifs			27 hits	PBRM1	intronic
3	52628706	0.91	0.98	rs6445529	T	A	0.55	0.53	0.49	0.44			BLD			DEC,Nkx2,Nr2f2			85 hits	PBRM1	intronic
3	52629866	0.91	0.98	rs7622694	G	A	0.55	0.53	0.49	0.44						11 altered motifs			85 hits	PBRM1	intronic
3	52632634	0.94	0.98	rs4687548	A	T	0.15	0.49	0.49	0.43						5 altered motifs		4 hits	90 hits	PBRM1	intronic
3	52632850	0.94	0.98	rs13069481	C	T	0.15	0.48	0.49	0.43						CTCF,TCF12			83 hits	PBRM1	intronic
3	52634103	0.89	0.96	rs2083180	G	T	0.55	0.51	0.49	0.43			BONE			Arid3a,Pou2f2,TFII-I		4 hits	86 hits	PBRM1	intronic
3	52636028	0.82	0.94	rs13098776	C	T	0.52	0.52	0.48	0.41						Foxp1,Pax-5,SIX5			78 hits	PBRM1	intronic
3	52638151	0.94	0.98	rs13068293	C	A	0.16	0.48	0.49	0.43						5 altered motifs		4 hits	90 hits	PBRM1	intronic
3	52638515	0.94	0.97	rs11719514	T	C	0.14	0.47	0.48	0.42						Pax-4,TCF12			83 hits	PBRM1	intronic
3	52638726	0.96	0.98	rs11720432	T	C	0.16	0.47	0.49	0.42						Sin3Ak-20			84 hits	PBRM1	intronic
3	52638977	0.85	0.94	rs201400694	AT	A	0.45	0.51	0.46	0.43						12 altered motifs			24 hits	PBRM1	intronic
3	52640284	0.96	0.99	rs13060675	T	G	0.17	0.48	0.49	0.43						24 altered motifs			81 hits	PBRM1	intronic
3	52640526	0.96	0.99	rs13081031	C	T	0.17	0.49	0.49	0.43						7 altered motifs			83 hits	PBRM1	intronic
3	52640651	0.92	0.98	rs11130310	C	T	0.56	0.53	0.47	0.44						RXRA			83 hits	PBRM1	intronic
3	52640989	0.95	0.98	rs11130311	T	C	0.16	0.48	0.49	0.42						7 altered motifs			81 hits	PBRM1	intronic
3	52641039	0.96	0.99	rs11130312	A	C	0.16	0.48	0.49	0.43						5 altered motifs		4 hits	91 hits	PBRM1	intronic
3	52641263	0.96	0.98	rs13086898	G	A	0.16	0.48	0.49	0.43						CEBPB,Cdc5			83 hits	PBRM1	intronic
3	52642049	0.96	0.99	rs11719685	C	T	0.16	0.48	0.49	0.43						8 altered motifs			83 hits	PBRM1	intronic
3	52642174	0.96	0.99	rs11130313	A	C	0.16	0.48	0.49	0.43									83 hits	PBRM1	intronic
3	52643944	0.95	0.98	rs7642198	T	C	0.17	0.47	0.49	0.42			ADRL			CEBPA,LBP-1,Zec			83 hits	PBRM1	intronic
3	52644254	0.95	0.98	rs13085895	G	C	0.16	0.48	0.49	0.42						Eomes		4 hits	90 hits	PBRM1	intronic
3	52644354	0.93	0.99	rs13085775	C	T	0.56	0.53	0.49	0.44						5 altered motifs		5 hits	90 hits	PBRM1	intronic
3	52644478	0.96	0.99	rs13086297	G	A	0.16	0.48	0.49	0.43						ERalpha-a,HNF4,SP1			83 hits	PBRM1	intronic
3	52646627	0.86	0.93	rs142853462	11-mer	C	0.52	0.51	0.46	0.42						Evi-1,Sox			24 hits	PBRM1	intronic
3	52646807	0.98	0.99	rs2028216	C	T	0.16	0.47	0.48	0.42						4 altered motifs		3 hits	91 hits	PBRM1	intronic
3	52648189	0.96	0.99	rs34757451	G	A	0.16	0.48	0.49	0.43									83 hits	PBRM1	intronic
3	52648930	0.96	0.99	rs2289250	C	A	0.16	0.48	0.49	0.43			FAT, SKIN, BONE			4 altered motifs		8 hits	91 hits	PBRM1	intronic
3	52649848	0.96	0.99	rs33967311	C	A	0.16	0.48	0.49	0.43		BONE	6 tissues	MUS		SREBP		4 hits	83 hits	PBRM1	intronic
3	52650112	0.93	0.99	rs62253740	A	T	0.55	0.53	0.49	0.44			6 tissues	7 tissues		GATA,HNF4			85 hits	PBRM1	intronic
3	52651228	0.96	0.99	rs13065019	T	C	0.16	0.48	0.49	0.43			FAT, BLD, BONE			GR			83 hits	PBRM1	intronic
3	52651289	0.97	0.99	rs35211965	C	G	0.16	0.47	0.49	0.42			FAT, BLD, BONE			4 altered motifs			84 hits	PBRM1	intronic
3	52652871	0.94	0.98	rs6770463	G	A	0.16	0.48	0.49	0.43						4 altered motifs			81 hits	PBRM1	intronic
3	52653546	0.9	0.96	rs4435633	T	G	0.54	0.52	0.48	0.43						5 altered motifs			83 hits	PBRM1	intronic
3	52653670	0.95	0.99	rs35409678	G	A	0.16	0.47	0.48	0.42						GR			84 hits	PBRM1	intronic
3	52656622	0.93	0.98	rs2336148	G	A	0.16	0.46	0.48	0.41						CHOP::CEBPalpha,HNF4,SREBP			81 hits	PBRM1	intronic
		0.98	0.99	rs71087004	TAA	T	0.16	0.47	0.49	0.42						9 altered motifs			29 hits	PBRM1	intronic
3	52657096	0.98	0.99	rs12486847	T	C	0.14	0.48	0.49	0.42						Pou2f2			84 hits	PBRM1	intronic
3	52658108	0.93	0.99	rs2336149	G	A	0.55	0.53	0.49	0.44								5 hits	90 hits	PBRM1	intronic
3	52658343	0.96	0.99	rs2590846	C	G,T	0.16	0.48	0.49	0.43									83 hits	PBRM1	intronic
3	52658705	0.93	0.99	rs7611731	T	C	0.55	0.53	0.49	0.44								4 hits	90 hits	PBRM1	intronic
3	52660182	0.93	0.99	rs6804145	C	T	0.55	0.53	0.49	0.44						CEBPB,p53		3 hits	90 hits	PBRM1	intronic
3	52662782	0.93	0.97	rs34168767	C	A	0.16	0.48	0.48	0.42						4 altered motifs			80 hits	PBRM1	intronic
3	52663066	0.95	0.98	rs11130314	T	C	0.16	0.48	0.49	0.42			ADRL			Foxp1,Mef2			81 hits	PBRM1	intronic
3	52663147	0.96	0.99	rs11130315	A	G	0.16	0.48	0.49	0.43			ADRL			4 altered motifs		2 hits	89 hits	PBRM1	intronic
3	52664401	0.98	0.99	rs12488461	T	C	0.17	0.47	0.48	0.42						6 altered motifs			84 hits	PBRM1	intronic
3	52664544	0.9	0.97	rs12488527	T	C	0.16	0.48	0.48	0.41									78 hits	PBRM1	intronic
3	52665725	0.96	0.99	rs62255362	C	G	0.16	0.48	0.49	0.43						4 altered motifs			83 hits	PBRM1	intronic
3	52667485	0.89	0.97	rs77146033	G	T	0.15	0.45	0.47	0.41									78 hits	PBRM1	intronic
3	52667486	0.89	0.97	rs62255364	C	T	0.15	0.46	0.47	0.41									76 hits	PBRM1	intronic
3	52669599	0.98	0.99	rs6768697	C	T	0.16	0.47	0.49	0.42			9 tissues			13 altered motifs			84 hits	PBRM1	intronic
3	52670060	0.96	0.99	rs5848958	AG	A	0.16	0.48	0.49	0.43		5 tissues	14 tissues			7 altered motifs			83 hits	PBRM1	intronic
3	52672708	0.93	0.99	rs12493107	G	T	0.15	0.45	0.46	0.41			SKIN, BLD, BRN			BDP1,GATA,p53			83 hits	PBRM1	intronic
3	52673010	0.97	0.99	rs6803012	G	A	0.16	0.47	0.49	0.43						Mef2		2 hits	90 hits	PBRM1	intronic
3	52674057	0.84	0.97	rs12637632	A	T	0.21	0.46	0.46	0.40						17 altered motifs			83 hits	PBRM1	intronic
3	52674272	0.95	0.99	rs12632265	G	A	0.16	0.47	0.49	0.42						5 altered motifs			84 hits	PBRM1	intronic
3	52674413	0.98	0.99	rs34610142	G	A	0.16	0.47	0.49	0.42						RXRA,SIX5,ZBRK1			84 hits	PBRM1	intronic
3	52674721	0.99	1	rs12496476	A	G	0.16	0.47	0.50	0.42						5 altered motifs			83 hits	PBRM1	intronic
3	52675243	0.98	1	rs12496634	A	C	0.16	0.48	0.49	0.43						GR,HMG-IY,Pax-4			83 hits	PBRM1	intronic
3	52675815	1	1	rs4130905	A	T	0.15	0.47	0.49	0.42						Nkx3			84 hits	PBRM1	intronic
3	52676620	0.98	1	rs2336542	A	G	0.16	0.48	0.49	0.43			SKIN			HP1-site-factor		2 hits	89 hits	PBRM1	intronic
3	52677456	1	1	rs13061253	A	G	0.16	0.48	0.49	0.42			SKIN						84 hits	PBRM1	intronic
3	52677515	0.87	0.95	rs9714129	T	C	0.18	0.51	0.48	0.43			SKIN			HNF4,Nkx2,RXRA			78 hits	PBRM1	intronic
3	52677958	0.98	1	rs67539070	T	C	0.16	0.48	0.49	0.43			SKIN			NF-kappaB			81 hits	PBRM1	intronic
3	52682921	0.94	0.99	rs34157897	T	C	0.55	0.53	0.49	0.44			14 tissues			NRSF,Sin3Ak-20,YY1			84 hits	GNL3	intronic
3	52683212	0.89	0.95	rs200388335	AT	A	0.54	0.52	0.48	0.42			12 tissues			23 altered motifs			76 hits	GNL3	intronic
3	52683213	0.91	0.96	rs55678971	T	A	0.55	0.52	0.48	0.43			12 tissues			21 altered motifs			82 hits	GNL3	intronic
3	52683266	0.94	0.99	rs6445531	T	C	0.55	0.53	0.49	0.44			12 tissues						85 hits	GNL3	intronic
3	52684138	0.98	1	rs10865973	A	T	0.16	0.47	0.49	0.42				BLD				4 hits	90 hits	GNL3	intronic
3	52684264	0.95	1	rs10865974	G	T	0.55	0.53	0.49	0.44				GI		5 altered motifs	1 hit	8 hits	90 hits	GNL3	intronic
3	52685072	0.92	0.98	rs3733039	C	T	0.55	0.53	0.49	0.43		22 tissues	BLD, PLCNT			6 altered motifs			79 hits	GNL3	intronic
3	52685382	0.95	1	rs1866268	C	A	0.55	0.53	0.49	0.44		23 tissues		39 tissues	14 bound proteins	7 altered motifs		6 hits	92 hits	GNL3	intronic
3	52687289	1	1	rs11177	G	A	0.16	0.47	0.48	0.42		10 tissues	14 tissues	BLD	ZNF263	RXRA	1 hit	17 hits	91 hits	GNL3	missense
3	52691755	0.94	0.99	rs35315313	G	T	0.55	0.53	0.49	0.44			BRST, STRM, BLD			AhR,CHOP::CEBPalpha			84 hits	GNL3	intronic
3	52691945	0.99	1	rs13076193	C	A	0.16	0.47	0.49	0.42			BRST, STRM, BLD			Zfx			83 hits	GNL3	intronic
3	52692679	0.99	1	rs6762813	C	T	0.15	0.47	0.49	0.42			STRM, BLD	BLD		4 altered motifs		16 hits	90 hits	GNL3	intronic
3	52693241	0.95	1	rs2289247	G	A	0.55	0.53	0.49	0.44			4 tissues	BRN,SKIN,LNG		HNF4		22 hits	90 hits	GNL3	missense
3	52694788	1	1	rs6976	C	T	0.14	0.47	0.49	0.42			BLD	BLD,MUS,BLD	4 bound proteins	Egr-1,RBP-Jkappa		20 hits	91 hits	GLT8D1	3'-UTR
3	52697253	0.94	0.99	rs2164885	T	C	0.55	0.53	0.49	0.43			BLD, STRM, MUS	BLD,BLD	POL2	6 altered motifs		2 hits	89 hits	GLT8D1	intronic
3	52697467	0.98	1	rs11130317	C	T	0.16	0.48	0.49	0.43			BLD, STRM, MUS	4 tissues	4 bound proteins	4 altered motifs		1 hit	85 hits	GLT8D1	intronic
3	52697582	0.95	1	rs3733041	T	C	0.55	0.53	0.49	0.44			BLD, STRM, MUS	MUS,BLD	PBX3,PU1,POL2	Foxa,RORalpha1		5 hits	90 hits	GLT8D1	intronic
3	52700938	0.9	1	rs11130318	G	C	0.15	0.42	0.44	0.40						4 altered motifs			79 hits	GLT8D1	intronic
3	52704149	0.95	1	rs12635140	T	C	0.58	0.53	0.49	0.44		15 tissues	15 tissues	SKIN,MUS,SKIN		BCL,NRSF		10 hits	88 hits	GLT8D1	intronic
3	52705504	0.99	1	rs8906	T	C	0.14	0.48	0.49	0.42		24 tissues		22 tissues		Dobox4,KAP1,Smad			84 hits	GLT8D1	5'-UTR
3	52706166	0.94	0.99	rs6617	C	G	0.55	0.53	0.49	0.43		24 tissues		53 tissues	20 bound proteins	HNF4,MZF1::1-4		4 hits	88 hits	SPCS1	missense
3	52707144	0.95	1	rs3755798	G	A	0.55	0.53	0.49	0.44		22 tissues	6 tissues			5 altered motifs		5 hits	90 hits	SPCS1	intronic
3	52708397	0.98	1	rs34017441	T	C	0.22	0.48	0.49	0.43		BLD	4 tissues			NF-kappaB,Pou5f1,Sox			79 hits	230bp 3' of SPCS1
3	52708521	0.95	0.98	rs12486554	A	T	0.32	0.50	0.49	0.43		BLD	4 tissues			23 altered motifs			83 hits	354bp 3' of SPCS1
3	52709368	0.95	1	rs6445534	G	A	0.55	0.53	0.49	0.44			BLD			4 altered motifs		4 hits	90 hits	1.2kb 3' of SPCS1
3	52710444	0.93	0.99	rs13079063	A	G	0.55	0.53	0.49	0.44			BLD			Foxp1,TCF4		3 hits	90 hits	339bp 3' of NEK4
3	52712525	0.93	0.99	rs4687644	T	G	0.55	0.53	0.49	0.44			SKIN, LIV	SKIN,LIV	USF1	7 altered motifs			85 hits	NEK4	intronic
3	52713305	0.96	0.99	rs62255371	A	G	0.16	0.48	0.49	0.43			SKIN, LIV, GI			4 altered motifs			83 hits	NEK4	intronic
3	52713465	0.98	0.99	rs145014080	AAAAAT	A	0.16	0.47	0.48	0.42			SKIN, LIV			17 altered motifs			27 hits	NEK4	intronic
3	52713726	0.91	0.97	rs7620039	G	A	0.18	0.48	0.48	0.41			SKIN, LIV			BCL,CHD2,ERalpha-a			84 hits	NEK4	intronic
3	52714042	0.93	0.99	rs1468638	T	C	0.55	0.53	0.49	0.44		ESC, IPSC	6 tissues			CEBPA,RFX5			85 hits	NEK4	intronic
3	52714255	0.98	0.99	rs2878726	C	G	0.16	0.47	0.49	0.42		ESC, IPSC	8 tissues		TBP	Irf,NRSF			84 hits	NEK4	intronic
3	52714841	0.93	0.99	rs11716747	C	T	0.55	0.53	0.49	0.44		5 tissues	12 tissues	8 tissues		6 altered motifs		1 hit	86 hits	NEK4	intronic
3	52715318	0.93	0.99	rs35526119	C	T	0.55	0.53	0.49	0.44		ESC, IPSC, GI	8 tissues	5 tissues	TAF1,TBP				85 hits	NEK4	intronic
3	52717518	0.93	0.99	rs7624716	T	C	0.55	0.53	0.49	0.44						RFX5,Rad21			84 hits	NEK4	intronic
3	52718059	0.93	0.99	rs2109634	T	G	0.55	0.53	0.48	0.44						NRSF,SETDB1,STAT			84 hits	NEK4	intronic
3	52719516	0.91	0.98	rs34918356	T	G	0.53	0.52	0.49	0.44			BLD			6 altered motifs			88 hits	NEK4	intronic
3	52721576	0.93	0.97	rs11130319	A	T	0.21	0.49	0.51	0.43		BLD, THYM	4 tissues			Dbx1,Zfp105			82 hits	NEK4	intronic
3	52724926	0.97	1	rs11714088	A	C	0.16	0.49	0.50	0.43			LIV			6 altered motifs			83 hits	NEK4	intronic
3	52725153	0.96	1	rs34610878	G	C	0.17	0.48	0.49	0.43			LIV			12 altered motifs			81 hits	NEK4	intronic
3	52728682	0.94	0.98	rs11130321	C	T	0.50	0.52	0.49	0.43						5 altered motifs			85 hits	NEK4	intronic
3	52728976	0.94	0.99	rs144941596	G	A	0.16	0.46	0.48	0.41				PLCNT	FOXA2	Gfi1			27 hits	NEK4	intronic
3	52728984	0.88	0.95	rs7653028	A	T	0.50	0.52	0.48	0.43				PLCNT	FOXA2	COMP1,Foxp1,Gfi1			82 hits	NEK4	intronic
3	52729147	0.96	0.98	rs115409339	C	T	0.16	0.48	0.49	0.42					FOXA2	PPAR			28 hits	NEK4	intronic
3	52729938	0.98	0.99	rs4687549	T	C	0.16	0.47	0.49	0.42									84 hits	NEK4	intronic
3	52730608	0.99	0.99	rs10780035	C	T	0.16	0.47	0.49	0.42						En-1,Irx		1 hit	84 hits	NEK4	intronic
3	52731630	0.94	0.99	rs2079929	C	T	0.55	0.53	0.49	0.44						Pou2f2,Pou3f3			84 hits	NEK4	intronic
3	52731866	0.94	0.99	rs11714030	C	T	0.50	0.53	0.49	0.44						ERalpha-a,Rad21			82 hits	NEK4	intronic
3	52732106	0.94	0.99	rs34739010	A	G	0.55	0.53	0.49	0.44						Gfi1,Nkx2			85 hits	NEK4	intronic
3	52732590	0.99	0.99	rs2268027	G	A	0.16	0.47	0.49	0.42						Maf,Myc,Nkx2		4 hits	91 hits	NEK4	intronic
3	52733411	0.94	0.99	rs767418	C	T	0.55	0.53	0.49	0.44					ZNF274,SETDB1				85 hits	NEK4	intronic
3	52736261	0.94	0.98	rs11130323	T	C	0.16	0.48	0.49	0.43						8 altered motifs		4 hits	90 hits	NEK4	intronic
3	52736968	0.94	0.98	rs11130325	G	C	0.16	0.48	0.49	0.43						7 altered motifs			83 hits	NEK4	intronic
3	52737452	0.91	0.98	rs6445535	T	C	0.55	0.53	0.49	0.44						DMRT2			85 hits	NEK4	intronic
3	52737904	0.88	0.98	rs11130326	C	G	0.34	0.51	0.49	0.44						6 altered motifs			78 hits	NEK4	intronic
3	52740514	0.9	0.97	rs2159644	C	T	0.57	0.54	0.49	0.44						8 altered motifs			84 hits	NEK4	intronic
3	52740819	0.94	0.97	rs35270761	AT	A	0.14	0.47	0.49	0.42						15 altered motifs			30 hits	NEK4	intronic
3	52742892	0.9	0.97	rs7638162	T	C	0.55	0.53	0.49	0.44						DEC,Nkx2			85 hits	NEK4	intronic
3	52744035	0.95	0.97	rs2286800	C	T	0.16	0.47	0.49	0.42			LIV			CTCF,MZF1::1-4			84 hits	NEK4	intronic
3	52744331	0.93	0.97	rs2268026	T	C	0.16	0.48	0.49	0.43			LIV			AP-1,GATA,Pax-4		3 hits	89 hits	NEK4	intronic
3	52745575	0.84	0.92	rs112860674	C	T	0.55	0.53	0.49	0.43						Foxm1,SIX5,Znf143			72 hits	NEK4	intronic
3	52745785	0.9	0.97	rs13074853	T	C	0.55	0.53	0.49	0.44						Osr			85 hits	NEK4	intronic
3	52746493	0.9	0.97	rs2072390	A	T	0.55	0.53	0.49	0.44						6 altered motifs		7 hits	90 hits	NEK4	intronic
3	52747523	0.94	0.97	rs13082208	T	G	0.22	0.47	0.49	0.42						5 altered motifs		3 hits	91 hits	NEK4	intronic
3	52748258	0.93	0.97	rs13087772	T	G	0.16	0.47	0.49	0.42									84 hits	NEK4	intronic
3	52748823	0.91	0.96	rs62255396	C	T	0.16	0.48	0.49	0.42									81 hits	NEK4	intronic
3	52750400	0.89	0.97	rs6787154	C	T	0.55	0.53	0.49	0.44						5 altered motifs			85 hits	NEK4	intronic
3	52751152	0.92	0.97	rs13082960	A	C	0.16	0.48	0.49	0.43						5 altered motifs		3 hits	88 hits	NEK4	intronic
3	52753226	0.91	0.95	rs13095332	C	T	0.16	0.47	0.49	0.42			ADRL, BLD	ADRL		Zic			84 hits	NEK4	intronic
3	52753587	0.89	0.95	rs2336545	T	C	0.16	0.48	0.49	0.43				SKIN				8 hits	89 hits	NEK4	intronic
3	52756197	0.88	0.95	rs13061423	T	C	0.16	0.48	0.49	0.43						6 altered motifs			82 hits	NEK4	intronic
3	52759223	0.89	0.95	rs11130327	A	G	0.22	0.47	0.49	0.42						DMRT2,Znf143			86 hits	NEK4	intronic
3	52759586	0.85	0.94	rs12497998	C	T	0.55	0.53	0.49	0.44						20 altered motifs		3 hits	92 hits	NEK4	intronic
3	52760351	0.83	0.92	rs4687648	T	G	0.55	0.52	0.49	0.43						Mxi1			86 hits	NEK4	intronic
3	52761208	0.89	0.95	rs2268025	A	T	0.16	0.47	0.49	0.42						5 altered motifs		4 hits	91 hits	NEK4	intronic
3	52763618	0.89	0.95	rs1029871	G	C	0.14	0.47	0.49	0.42				13 tissues	9 bound proteins			4 hits	92 hits	NEK4	missense
3	52766268	0.86	0.93	rs2230535	T	C	0.16	0.48	0.49	0.43				BLD				3 hits	83 hits	NEK4	synonymous
3	52766715	0.87	0.94	rs4687650	A	G	0.22	0.47	0.49	0.42						11 altered motifs			86 hits	NEK4	intronic
3	52768386	0.86	0.93	rs2230534	A	C	0.16	0.48	0.49	0.43			BRST, BRN, LIV			CTCF,Pou5f1		2 hits	82 hits	NEK4	synonymous
3	52769189	0.87	0.94	rs2268024	T	C	0.16	0.47	0.49	0.42			5 tissues			SREBP,Zbtb3			84 hits	NEK4	intronic
3	52770471	0.83	0.93	rs13071584	T	C	0.46	0.52	0.49	0.44		23 tissues	BLD, SPLN	5 tissues	POL2,TAF1	GR,RXRA,Sox		1 hit	81 hits	NEK4	intronic
3	52771077	0.83	0.93	rs998909	A	G	0.45	0.52	0.49	0.44		24 tissues		53 tissues	35 bound proteins	5 altered motifs		4 hits	89 hits	127bp 5' of NEK4
3	52773720	0.87	0.94	rs11717836	A	G	0.16	0.47	0.49	0.42			LIV			Smad3		3 hits	90 hits	2.8kb 5' of NEK4
3	52784563	0.8	0.92	rs2239551	G	A	0.18	0.47	0.44	0.41			LIV			5 altered motifs		8 hits	87 hits	ITIH1	intronic
3	52788905	0.8	0.92	rs2300149	C	T	0.34	0.47	0.44	0.41		FAT	LIV			Foxj2		5 hits	80 hits	ITIH1	intronic
3	52789110	0.8	0.92	rs2239549	G	A	0.09	0.46	0.44	0.41		FAT	LIV, SPLN			FAC1,p300		8 hits	88 hits	ITIH1	intronic
Query SNP: rs1060105 and variants with r2 >= 0.8
chr	pos (hg38)	LD	LD	variant	Ref	Alt	AFR	AMR	ASN	EUR	SiPhy	Promoter	Enhancer	DNAse	Proteins	Motifs	NHGRI/EBI	GRASP QTL	Selected eQTL	GENCODE	dbSNP
		(r²)	(D')				freq	freq	freq	freq	cons	histone marks	histone marks		bound	changed	GWAS hits	hits	hits	genes	func annot
12	123275562	0.81	0.92	rs35067339	T	A	0.05	0.20	0.00	0.22						STAT			63 hits	3.2kb 5' of CDK2AP1
12	123283382	0.84	0.92	rs7306755	G	A	0.07	0.19	0.01	0.23						20 altered motifs		1 hit	64 hits	347bp 5' of RN5S375
12	123286468	0.84	0.92	rs71444571	G	A	0.07	0.20	0.00	0.23			BRN			BDP1,Nkx3			62 hits	2.6kb 3' of SBNO1
12	123286485	0.85	-0.94	rs9739070	A	G	0.61	0.75	0.99	0.76			BRN			NF-E2,STAT			65 hits	2.6kb 3' of SBNO1
12	123299447	0.92	0.96	rs12821431	C	T	0.06	0.19	0.00	0.23						Zfx			68 hits	SBNO1	intronic
12	123301944	0.94	-0.98	rs62816561	TG	T	0.54	0.76	1.00	0.76						14 altered motifs			65 hits	SBNO1	intronic
12	123310324	0.98	-0.99	rs4759420	G	C	0.57	0.76	1.00	0.77						9 altered motifs		1 hit	63 hits	SBNO1	intronic
12	123316273	0.99	-0.99	rs10773008	A	G	0.57	0.77	1.00	0.77								1 hit	63 hits	SBNO1	intronic
12	123317125	0.99	-0.99	rs10846515	T	G	0.57	0.77	1.00	0.77						4 altered motifs		1 hit	63 hits	SBNO1	intronic
12	123321672	1	1	rs1060105	C	T	0.06	0.19	0.00	0.23						BDP1,DMRT7,HDAC2		9 hits	71 hits	SBNO1	missense
12	123323526	0.99	1	rs11057270	T	C	0.45	0.23	0.00	0.23						Pax-4			63 hits	SBNO1	intronic
12	123325878	0.99	1	rs12304248	C	T	0.45	0.23	0.00	0.23						6 altered motifs		1 hit	66 hits	SBNO1	intronic
12	123326678	0.99	1	rs7955457	C	A	0.45	0.23	0.00	0.23						NRSF,SETDB1,STAT			64 hits	SBNO1	intronic
12	123333022	0.93	0.97	rs12824685	G	T	0.03	0.19	0.00	0.23						BDP1,Maf			65 hits	SBNO1	intronic
12	123333249	0.93	0.97	rs12316131	T	C	0.43	0.23	0.00	0.23						GATA,Lmo2-complex		2 hits	66 hits	SBNO1	intronic
12	123338164	0.95	0.98	rs7980687	G	A	0.23	0.21	0.00	0.23					MAFK	Mrg,Nkx2	3 hits	1 hit	68 hits	SBNO1	intronic
12	123338999	0.95	0.98	rs11830103	A	G	0.45	0.23	0.00	0.23						17 altered motifs	1 hit	3 hits	66 hits	SBNO1	intronic
12	123340088	0.95	0.98	rs67624109	C	T	0.17	0.20	0.00	0.23						Foxk1		1 hit	67 hits	SBNO1	intronic
12	123341012	0.95	0.98	rs12322888	C	T	0.45	0.24	0.00	0.23			BLD	BLD		Irf,Pou2f2,Pou5f1		7 hits	65 hits	SBNO1	synonymous
12	123344481	0.93	0.97	rs12298826	A	G	0.44	0.24	0.00	0.23			LIV, OVRY			HNF4		1 hit	64 hits	SBNO1	intronic
12	123344569	0.93	0.97	rs34997336	G	A	0.45	0.24	0.00	0.23			LIV, OVRY			4 altered motifs		1 hit	62 hits	SBNO1	intronic
12	123348974	0.88	0.96	rs9300255	T	C	0.36	0.21	0.00	0.22			BLD			4 altered motifs		1 hit	64 hits	SBNO1	intronic
12	123360804	0.86	0.93	rs28683528	C	T	0.44	0.24	0.00	0.23			4 tissues	BLD				1 hit	63 hits	4.1kb 5' of RP13-942N8.1
12	123364549	0.82	0.9	rs7485502	C	G	0.46	0.25	0.01	0.23		24 tissues		17 tissues	ZBTB7A	12 altered motifs			63 hits	403bp 5' of RP13-942N8.1
12	123368902	0.84	0.92	rs28675824	G	C	0.44	0.23	0.00	0.23			BLD			Hand1,Smad4,ZID			64 hits	2.8kb 3' of RP13-942N8.1
12	123372451	0.84	0.92	rs28582096	G	A	0.45	0.23	0.00	0.23			ESDR, ADRL, LIV			Maf			65 hits	6.3kb 3' of RP13-942N8.1
12	123377900	0.82	0.91	rs12299125	C	T	0.49	0.23	0.00	0.23				IPSC		5 altered motifs		1 hit	65 hits	5.9kb 5' of SETD8
12	123378718	0.82	0.91	rs28458312	G	T	0.49	0.23	0.00	0.23			BRST			5 altered motifs		4 hits	66 hits	5.1kb 5' of SETD8
12	123379073	0.82	0.91	rs28583837	G	A	0.18	0.20	0.00	0.23			5 tissues	4 tissues	EGR1	AP-1,GATA,Gfi1		1 hit	66 hits	4.7kb 5' of SETD8
12	123380814	0.8	0.91	rs28809230	T	C	0.49	0.24	0.01	0.24									66 hits	3kb 5' of SETD8
12	123381882	0.82	0.91	rs28592876	G	A	0.49	0.24	0.00	0.23						4 altered motifs		1 hit	64 hits	1.9kb 5' of SETD8
12	123386523	0.81	0.9	rs28636834	A	C	0.49	0.23	0.00	0.23		BLD	4 tissues			Arid5a		1 hit	65 hits	SETD8	intronic
Query SNP: rs56116847 and variants with r2 >= 0.8
chr	pos (hg38)	LD	LD	variant	Ref	Alt	AFR	AMR	ASN	EUR	SiPhy	Promoter	Enhancer	DNAse	Proteins	Motifs	NHGRI/EBI	GRASP QTL	Selected eQTL	GENCODE	dbSNP
		(r²)	(D')				freq	freq	freq	freq	cons	histone marks	histone marks		bound	changed	GWAS hits	hits	hits	genes	func annot
12	123350686	1	1	rs56116847	G	A	0.03	0.39	0.70	0.35			BLD, LIV	SKIN		Irf,Pax-5,p300			17 hits	244bp 5' of SBNO1
Query SNP: rs6499244 and variants with r2 >= 0.8
chr	pos (hg38)	LD	LD	variant	Ref	Alt	AFR	AMR	ASN	EUR	SiPhy	Promoter	Enhancer	DNAse	Proteins	Motifs	NHGRI/EBI	GRASP QTL	Selected eQTL	GENCODE	dbSNP
		(r²)	(D')				freq	freq	freq	freq	cons	histone marks	histone marks		bound	changed	GWAS hits	hits	hits	genes	func annot
16	69617963	0.81	-0.96	rs862320	C	T	0.25	0.38	0.13	0.44			STRM, HRT, MUS			ERalpha-a,TR4,Zic			6 hits	NFAT5	intronic
16	69624093	0.83	-0.96	rs244420	T	G	0.24	0.38	0.13	0.44						5 altered motifs			6 hits	NFAT5	intronic
16	69629616	0.82	-0.96	rs244417	T	C	0.24	0.38	0.13	0.44				SKIN		Ik-2,SIX5,p300			6 hits	NFAT5	intronic
16	69632780	0.81	-0.95	rs244415	G	A	0.24	0.38	0.13	0.44						FXR		1 hit	8 hits	NFAT5	intronic
16	69653009	0.84	0.97	rs6499240	A	G	0.98	0.63	0.87	0.56									10 hits	NFAT5	intronic
		0.84	0.96	rs199984079	C	CTG	0.97	0.63	0.89	0.55			GI, LIV			5 altered motifs			1 hit	NFAT5	intronic
		0.81	0.92	rs112488890	T	TG,TGT	0.93	0.62	0.87	0.54			GI, LIV							NFAT5	intronic
16	69696523	0.89	1	rs1437134	A	G	0.76	0.62	0.87	0.56						MIF-1		1 hit	9 hits	NFAT5	3'-UTR
16	69699557	0.9	1	rs7359336	G	A	0.76	0.62	0.87	0.56			SKIN, LNG	SKIN					9 hits	NFAT5	3'-UTR
16	69701368	1	1	rs6499244	T	A	0.75	0.61	0.87	0.53				OVRY		4 altered motifs			6 hits	NFAT5	3'-UTR
16	69716946	0.87	-0.98	rs2917677	C	T	0.24	0.38	0.13	0.44			BRN, SKIN	SKIN		4 altered motifs			6 hits	NQO1	intronic
16	69732135	0.81	-0.94	rs11075732	A	G	0.25	0.35	0.13	0.45			GI			4 altered motifs			6 hits	CTD-2033A16.3
16	69737807	0.85	-0.96	rs35808754	G	T	0.03	0.35	0.13	0.45			5 tissues	HRT,VAS					2 hits	CTD-2033A16.3
16	69750767	0.8	-0.92	rs62050037	T	C	0.09	0.35	0.13	0.45									4 hits	NOB1	intronic
Query SNP: rs34195470 and variants with r2 >= 0.8
chr	pos (hg38)	LD	LD	variant	Ref	Alt	AFR	AMR	ASN	EUR	SiPhy	Promoter	Enhancer	DNAse	Proteins	Motifs	NHGRI/EBI	GRASP QTL	Selected eQTL	GENCODE	dbSNP
		(r²)	(D')				freq	freq	freq	freq	cons	histone marks	histone marks		bound	changed	GWAS hits	hits	hits	genes	func annot
16	69921787	1	1	rs34195470	A	G	0.15	0.64	0.58	0.58			7 tissues	OVRY		4 altered motifs			28 hits	WWP2	intronic
16	69922057	0.84	0.93	rs9746247	C	G	0.39	0.68	0.63	0.58			4 tissues	IPSC,IPSC					17 hits	WWP2	intronic
