# Supplementary material for: Intergenic Interactions of SBNO1, NFAT5 and GLT8D1 Determine the Susceptibility to Knee Osteoarthritis among Europeans of Russia
Source: Life (Basel). 2023 Feb 1;13(2):405. doi: 10.3390/life13020405 (PMC9960278; doi:10.3390/life13020405)
Supplement: Supplementary file 1 [file life-13-00405-s001.zip › +-Suppl table S7.xlsx]

## Sheet: Лист1
Supplementary Table 7. Cis-eQTL values of the KOA-associated SNPs of the candidate genes in blood
(according to Blood eQTL browser (http://genenetwork.nl/bloodeqtlbrowser/), FDR≤0.05)
Chr	SNP	Position SNP(hg38)	Gene Symbol	Z-score	p	FDR
3	rs11177	52687289	ITIH4	15.88	8.525409831315995E-57	0
3	rs11177	52687289	SPCS1	12.46	1.313514870569366E-35	0
3	rs11177	52687289	NT5DC2	-11.18	5.272739896541876E-29	0
3	rs6976	52694788	ITIH4	15.88	8.498267343145758E-57	0
3	rs6976	52694788	SPCS1	12.48	9.337061100750065E-36	0
3	rs6976	52694788	NT5DC2	-11.16	6.299169784456028E-29	0
12	rs1060105	123321672	RILPL2	-4.27	1.9705661475863472E-5	0.01
16	rs6499244	69701368	WWP2	5.60	2.1584063058018855E-8	0
