# Supplementary material for: Intergenic Interactions of SBNO1, NFAT5 and GLT8D1 Determine the Susceptibility to Knee Osteoarthritis among Europeans of Russia
Source: Life (Basel). 2023 Feb 1;13(2):405. doi: 10.3390/life13020405 (PMC9960278; doi:10.3390/life13020405)
Supplement: Supplementary file 1 [file life-13-00405-s001.zip › +-Suppl table S8.xlsx]

## Sheet: Лист1
Supplementary Table 8. Cis-eQTL values of the SNPs in high LD (r2≥0.80) with KOA-associated SNPs of the candidate genes in blood
(according to Blood eQTL browser (http://genenetwork.nl/bloodeqtlbrowser/), FDR≤0.05)
Chr	Lead SNP	Position lead SNP(hg38)	Proxy SNP	Position proxy SNP (hg38)	Distance (bp) between proxy and lead SNP	r2 between lead and proxy	D between lead and proxy	Gene Symbol	Z-score	p	FDR
3	rs11177	52687289	rs2289249	52563648	123641	0.8	0.9	ITIH4	15.93	3.9740899132089486E-57	0
								SPCS1	12.49	8.969143996960781E-36	0
								NT5DC2	-11.21	3.552519834269269E-29	0
3	rs11177	52687289	rs6798246	52565906	121383	0.8	0.9	ITIH4	15.85	1.5077499912858725E-56	0
								SPCS1	12.46	1.2618663418834722E-35	0
								NT5DC2	-11.28	1.632545439780872E-29	0
3	rs11177	52687289	rs11714565	52572276	115013	0.88	0.96	ITIH4	16.65	2.878057432628273E-62	0
								SPCS1	13.11	2.9945119328809645E-39	0
								NT5DC2	-8.90	5.810450898929345E-19	0
								DNAH1	-4.50	6.769818244393882E-6	0
3	rs11177	52687289	rs6805156	52575346	111943	0.88	0.96	ITIH4	16.65	2.878057432628273E-62	0
								SPCS1	13.11	2.9945119328809645E-39	0
								NT5DC2	-8.90	5.665750431720567E-19	0
								DNAH1	-4.50	6.795346249460126E-6	0
3	rs11177	52687289	rs7652191	52576399	110890	0.88	0.96	ITIH4	16.65	2.9858394344277664E-62	0
								SPCS1	13.11	2.863242048657026E-39	0
								NT5DC2	-8.90	5.484926921367695E-19	0
								DNAH1	-4.50	6.738037227360955E-6	0
3	rs11177	52687289	rs17264436	52576635	110654	0.92	0.96	ITIH4	15.85	1.3574426789193971E-56	0
								SPCS1	12.47	1.1414054113453869E-35	0
								NT5DC2	-11.30	1.291425787193153E-29	0
3	rs11177	52687289	rs4687629	52581211	106078	0.88	0.96	ITIH4	16.65	3.046315188372958E-62	0
								SPCS1	13.11	2.8406780691244873E-39	0
								NT5DC2	-8.90	5.544558822521089E-19	0
								DNAH1	-4.50	6.6749028342419416E-6	0
3	rs11177	52687289	rs11720159	52583786	103503	0.88	0.96	ITIH4	16.65	3.046315188372958E-62	0
								SPCS1	13.11	2.8406780691244873E-39	0
								NT5DC2	-8.90	5.544558822521089E-19	0
								DNAH1	-4.50	6.6749028342419416E-6	0
3	rs11177	52687289	rs11720243	52584002	103287	0.88	0.96	ITIH4	16.65	3.0159262726512193E-62	0
								SPCS1	13.11	2.863242048657026E-39	0
								NT5DC2	-8.90	5.544558822521089E-19	0
								DNAH1	-4.50	6.656073133199908E-6	0
3	rs11177	52687289	rs12487445	52584303	102986	0.92	0.96	ITIH4	15.85	1.3880255598371957E-56	0
								SPCS1	12.45	1.398451646602509E-35	0
								NT5DC2	-11.30	1.291425787193153E-29	0
3	rs11177	52687289	rs2336146	52592630	94659	0.88	0.96	ITIH4	16.63	4.197824369528788E-62	0
								SPCS1	13.11	2.9320087723434887E-39	0
								NT5DC2	-8.84	9.991933258092937E-19	0
								DNAH1	-4.60	4.269755657304968E-6	0
3	rs11177	52687289	rs11714419	52594800	92489	0.96	0.98	ITIH4	15.83	1.8777176051972152E-56	0
								SPCS1	12.47	1.0506814226290786E-35	0
								NT5DC2	-11.25	2.321177916365952E-29	0
3	rs11177	52687289	rs2118540	52595370	91919	0.95	0.98	ITIH4	15.83	1.8777176051972152E-56	0
								SPCS1	12.47	1.0506814226290786E-35	0
								NT5DC2	-11.25	2.321177916365952E-29	0
3	rs11177	52687289	rs3774366	52607239	80050	0.91	0.98	ITIH4	16.64	3.401416554089355E-62	0
								SPCS1	13.09	3.6392415212093043E-39	0
								NT5DC2	-8.83	1.0263671361022813E-18	0
								DNAH1	-4.60	4.310920502533975E-6	0
3	rs11177	52687289	rs3774365	52608471	78818	0.94	0.98	ITIH4	16.53	2.15145634735912E-61	0
								SPCS1	12.66	9.336732633780796E-37	0
								NT5DC2	-11.13	8.96355063111943E-29	0
3	rs11177	52687289	rs12487591	52608920	78369	0.94	0.98	ITIH4	16.53	2.15145634735912E-61	0
								SPCS1	12.66	9.336732633780796E-37	0
								NT5DC2	-11.13	9.024086830227415E-29	0
3	rs11177	52687289	rs3733045	52609291	77998	0.91	0.98	ITIH4	16.64	3.600149094694075E-62	0
								SPCS1	13.10	3.3983454826600934E-39	0
								NT5DC2	-8.84	9.8852386338231E-19	0
								DNAH1	-4.59	4.402825874406779E-6	0
3	rs11177	52687289	rs3755806	52609669	77620	0.94	0.98	ITIH4	16.53	2.2763035686911666E-61	0
								SPCS1	12.67	8.80510525098737E-37	0
								NT5DC2	-11.13	8.843684314408916E-29	0
3	rs11177	52687289	rs13064064	52622986	64303	0.94	0.98	ITIH4	16.53	2.345295083466693E-61	0
								SPCS1	12.67	8.30357373021446E-37	0
								NT5DC2	-11.13	8.570145223580976E-29	0
3	rs11177	52687289	rs1561337	52625947	61342	0.94	0.98	ITIH4	16.53	2.3220694831206538E-61	0
								SPCS1	12.67	8.367344954173643E-37	0
								NT5DC2	-11.13	8.570145223580976E-29	0
3	rs11177	52687289	rs4687548	52632634	54655	0.94	0.98	ITIH4	16.53	2.345295083466693E-61	0
								SPCS1	12.67	8.30357373021446E-37	0
								NT5DC2	-11.13	8.5126308828914E-29	0
3	rs11177	52687289	rs2083180	52634103	53186	0.89	0.96	ITIH4	15.62	5.3372783343411765E-55	0
								SPCS1	12.97	1.8150330896235417E-38	0
								NT5DC2	-8.60	7.658335883978686E-18	0
								DNAH1	-4.54	5.614760454901487E-6	0
3	rs11177	52687289	rs13068293	52638151	49138	0.94	0.98	ITIH4	16.53	2.345295083466693E-61	0
								SPCS1	12.67	8.30357373021446E-37	0
								NT5DC2	-11.14	8.455499501044666E-29	0
3	rs11177	52687289	rs11130312	52641039	46250	0.96	0.99	ITIH4	16.53	2.345295083466693E-61	0
								SPCS1	12.67	8.30357373021446E-37	0
								NT5DC2	-11.14	8.39874854854218E-29	0
3	rs11177	52687289	rs13085895	52644254	43035	0.95	0.98	ITIH4	16.53	2.345295083466693E-61	0
								SPCS1	12.67	8.43160292227659E-37	0
								NT5DC2	-11.14	8.455499501044666E-29	0
3	rs11177	52687289	rs13085775	52644354	42935	0.93	0.99	ITIH4	16.65	2.878057432628273E-62	0
								SPCS1	13.10	3.148317157634618E-39	0
								NT5DC2	-8.83	1.0829230004829433E-18	0
								DNAH1	-4.58	4.689941742948747E-6	0
3	rs11177	52687289	rs2028216	52646807	40482	0.98	0.99	ITIH4	15.32	5.869189173917681E-53	0
								SPCS1	12.43	1.7695781652333696E-35	0
								NT5DC2	-11.25	2.3423257180507755E-29	0
3	rs11177	52687289	rs2336149	52658108	29181	0.93	0.99	ITIH4	16.65	2.8493412020238463E-62	0
								SPCS1	13.10	3.2238890073143863E-39	0
								NT5DC2	-8.82	1.1364484121590341E-18	0
3	rs11177	52687289	rs7611731	52658705	28584	0.93	0.99	ITIH4	16.53	2.2537587701859358E-61	0
								SPCS1	12.67	8.30357373021446E-37	0
								NT5DC2	-11.13	8.666860400854188E-29	0
3	rs11177	52687289	rs6804145	52660182	27107	0.93	0.99	ITIH4	16.65	2.8493412020238463E-62	0
								SPCS1	13.09	3.687477807673244E-39	0
								NT5DC2	-8.82	1.1548644028752224E-18	0
3	rs11177	52687289	rs11130315	52663147	24142	0.96	0.99	ITIH4	16.53	2.2763035686911666E-61	0
								SPCS1	12.67	8.367344954173643E-37	0
								NT5DC2	-11.13	8.725408458749185E-29	0
3	rs11177	52687289	rs6803012	52673010	14279	0.97	0.99	ITIH4	15.85	1.4605309635660056E-56	0
								SPCS1	12.45	1.4814035767519813E-35	0
								NT5DC2	-11.25	2.2486416932034866E-29	0
3	rs11177	52687289	rs2336542	52676620	10669	0.98	1	ITIH4	16.53	2.216677438340926E-61	0
								SPCS1	12.67	8.367344954173643E-37	0
								NT5DC2	-11.13	8.5126308828914E-29	0
3	rs11177	52687289	rs10865973	52684138	3151	0.98	1	ITIH4	15.84	1.7845916047499585E-56	0
								SPCS1	12.44	1.4925777659355139E-35	0
								NT5DC2	-11.25	2.2333933111917546E-29	0
3	rs11177	52687289	rs10865974	52684264	3025	0.95	1	ITIH4	16.63	4.297062081942144E-62	0
								SPCS1	13.09	3.658460288377032E-39	0
								NT5DC2	-8.82	1.1183225111173704E-18	0
3	rs11177	52687289	rs1866268	52685382	1907	0.95	1	ITIH4	16.64	3.4935379343461967E-62	0
								SPCS1	13.08	4.4218205959738355E-39	0
								NT5DC2	-8.85	8.783353072133935E-19	0
3	rs11177	52687289	rs6762813	52692679	-5390	0.99	1	ITIH4	15.87	9.623382302707901E-57	0
								SPCS1	12.44	1.6456950241477974E-35	0
								NT5DC2	-11.27	1.8001489567535955E-29	0
3	rs11177	52687289	rs2289247	52693241	-5952	0.95	1	ITIH4	16.66	2.620877659363914E-62	0
								SPCS1	13.09	3.8562857624608E-39	0
								NT5DC2	-8.87	7.554872840495532E-19	0
3	rs11177	52687289	rs6976	52694788	7499	1	1	ITIH4	15.88	8.498267343145758E-57	0
								SPCS1	12.48	9.337061100750065E-36	0
								NT5DC2	-11.16	6.299169784456028E-29	0
3	rs11177	52687289	rs2164885	52697253	9964	0.94	0.99	ITIH4	16.63	4.060004912387597E-62	0
								SPCS1	13.10	3.2409261649128507E-39	0
								NT5DC2	-8.83	1.0732877617344263E-18	0
3	rs11177	52687289	rs3733041	52697582	10293	0.95	1	ITIH4	16.63	4.060004912387597E-62	0
								SPCS1	13.09	3.687477807673244E-39	0
								NT5DC2	-8.83	1.0790586963520582E-18	0
3	rs11177	52687289	rs12635140	52704149	16860	0.95	1	ITIH4	16.63	4.128341621584262E-62	0
								SPCS1	13.10	3.2666498921521157E-39	0
								NT5DC2	-8.84	9.70990930845231E-19	0
3	rs11177	52687289	rs6617	52706166	18877	0.94	0.99	ITIH4	15.88	1.2937842406281574E-63	0
								SPCS1	12.48	1.1949714132879405E-38	0
								NT5DC2	-11.16	6.007786116469132E-18	0
3	rs11177	52687289	rs3755798	52707144	19855	0.95	1	ITIH4	16.63	4.128341621584262E-62	0
								SPCS1	13.10	3.173309998181357E-39	0
								NT5DC2	-8.83	1.0829230004829433E-18	0
3	rs11177	52687289	rs6445534	52709368	22079	0.95	1	ITIH4	16.63	4.16989252725181E-62	0
								SPCS1	13.09	3.658460288377032E-39	0
								NT5DC2	-8.83	1.0829230004829433E-18	0
3	rs11177	52687289	rs13079063	52710444	23155	0.93	0.99	ITIH4	16.63	4.128341621584262E-62	0
								SPCS1	13.09	3.629669814580282E-39	0
								NT5DC2	-8.83	1.088745097132474E-18	0
3	rs11177	52687289	rs2268027	52732590	45301	0.99	0.99	ITIH4	15.92	4.574431057293899E-57	0
								SPCS1	12.48	1.0017357505142294E-35	0
								NT5DC2	-11.17	5.769818904926246E-29	0
3	rs11177	52687289	rs11130323	52736261	48972	0.94	0.98	ITIH4	16.53	2.0950891434344643E-61	0
								SPCS1	12.71	5.243520894214634E-37	0
								NT5DC2	-11.14	8.230753220028568E-29	0
3	rs11177	52687289	rs2268026	52744331	57042	0.93	0.97	ITIH4	16.53	2.0743329147981994E-61	0
								SPCS1	12.71	5.216769105298469E-37	0
								NT5DC2	-11.14	7.958138263972349E-29	0
3	rs11177	52687289	rs2072390	52746493	59204	0.9	0.97	ITIH4	16.64	3.710001695207432E-62	0
								SPCS1	13.09	3.601104620065082E-39	0
								NT5DC2	-8.83	1.0618371852829448E-18	0
3	rs11177	52687289	rs13082208	52747523	60234	0.94	0.97	ITIH4	16.85	1.0852312824725028E-63	0
								SPCS1	12.75	3.3153947962561923E-37	0
								NT5DC2	-10.93	7.857905569022015E-28	0
3	rs11177	52687289	rs13082960	52751152	63863	0.92	0.97	ITIH4	16.70	1.3417623054360046E-62	0
								SPCS1	12.70	5.8081289691042485E-37	0
								NT5DC2	-10.91	1.025770714918799E-27	0
3	rs11177	52687289	rs2336545	52753587	66298	0.89	0.95	ITIH4	16.85	1.0527007615123297E-63	0
								SPCS1	12.75	3.0462919160299065E-37	0
								NT5DC2	-10.93	7.945012629832687E-28	0
3	rs11177	52687289	rs12497998	52759586	72297	0.85	0.94	ITIH4	16.96	1.7260067192242662E-64	0
								SPCS1	13.10	3.434347117528892E-39	0
								NT5DC2	-8.62	6.957626466093471E-18	0
3	rs11177	52687289	rs2268025	52761208	73919	0.89	0.95	ITIH4	16.16	9.814076196848293E-59	0
								SPCS1	12.49	8.879438526412929E-36	0
								NT5DC2	-11.06	1.9697397803913423E-28	0
3	rs11177	52687289	rs1029871	52763618	76329	0.89	0.95	ITIH4	16.24	2.5448996271710782E-59	0
								SPCS1	12.47	1.0559698547723247E-35	0
								NT5DC2	-11.03	2.7143963189650865E-28	0
3	rs11177	52687289	rs998909	52771077	83788	0.83	0.93	ITIH4	17.02	6.2925280315883715E-65	0
								SPCS1	13.13	2.102505348309645E-39	0
								NT5DC2	-8.49	1.986157275891952E-17	0
3	rs11177	52687289	rs11717836	52773720	86431	0.87	0.94	ITIH4	16.47	5.908657284294649E-61	0
								SPCS1	12.55	4.0562326693852465E-36	0
								NT5DC2	-10.12	4.653826617383822E-24	0
3	rs11177	52687289	rs2239551	52784563	97274	0.8	0.92	ITIH4	17.87	1.9004994592837325E-71	0
								SPCS1	12.21	2.701993083088179E-34	0
3	rs11177	52687289	rs2300149	52788905	101616	0.8	0.92	ITIH4	18.10	2.941994505185837E-73	0
								SPCS1	12.00	3.719865418593064E-33	0
3	rs11177	52687289	rs2239549	52789110	101821	0.8	0.92	ITIH4	18.03	1.0500409118113794E-72	0
3	rs6976	52694788	rs2289249	52563648	131140	0.8	0.9	ITIH4	15.93	3.9740899132089486E-57	0
								SPCS1	12.49	8.969143996960781E-36	0
								NT5DC2	-11.21	3.552519834269269E-29	0
3	rs6976	52694788	rs6798246	52565906	128882	0.8	0.9	ITIH4	15.85	1.5077499912858725E-56	0
								SPCS1	12.46	1.2618663418834722E-35	0
								NT5DC2	-11.28	1.632545439780872E-29	0
3	rs6976	52694788	rs11714565	52572276	122512	0.88	0.96	ITIH4	16.65	2.878057432628273E-62	0
								SPCS1	13.11	2.9945119328809645E-39	0
								NT5DC2	-8.90	5.810450898929345E-19	0
								DNAH1	-4.50	6.769818244393882E-6	0
3	rs6976	52694788	rs6805156	52575346	119442	0.88	0.96	ITIH4	16.65	2.878057432628273E-62	0
								SPCS1	13.11	2.9945119328809645E-39	0
								NT5DC2	-8.90	5.665750431720567E-19	0
								DNAH1	-4.50	6.795346249460126E-6	0
3	rs6976	52694788	rs7652191	52576399	118389	0.88	0.96	ITIH4	16.65	2.9858394344277664E-62	0
								SPCS1	13.11	2.863242048657026E-39	0
								NT5DC2	-8.90	5.484926921367695E-19	0
								DNAH1	-4.50	6.738037227360955E-6	0
3	rs6976	52694788	rs17264436	52576635	118153	0.92	0.96	ITIH4	15.85	1.3574426789193971E-56	0
								SPCS1	12.47	1.1414054113453869E-35	0
								NT5DC2	-11.30	1.291425787193153E-29	0
3	rs6976	52694788	rs4687629	52581211	113577	0.88	0.96	ITIH4	16.65	3.046315188372958E-62	0
								SPCS1	13.11	2.8406780691244873E-39	0
								NT5DC2	-8.90	5.544558822521089E-19	0
								DNAH1	-4.50	6.6749028342419416E-6	0
3	rs6976	52694788	rs11720159	52583786	111002	0.88	0.96	ITIH4	16.65	3.046315188372958E-62	0
								SPCS1	13.11	2.8406780691244873E-39	0
								NT5DC2	-8.90	5.544558822521089E-19	0
								DNAH1	-4.50	6.6749028342419416E-6	0
3	rs6976	52694788	rs11720243	52584002	110786	0.88	0.96	ITIH4	16.65	3.0159262726512193E-62	0
								SPCS1	13.11	2.863242048657026E-39	0
								NT5DC2	-8.90	5.544558822521089E-19	0
								DNAH1	-4.50	6.656073133199908E-6	0
3	rs6976	52694788	rs12487445	52584303	110485	0.92	0.96	ITIH4	15.85	1.3880255598371957E-56	0
								SPCS1	12.45	1.398451646602509E-35	0
								NT5DC2	-11.30	1.291425787193153E-29	0
3	rs6976	52694788	rs2336146	52592630	102158	0.88	0.96	ITIH4	16.63	4.197824369528788E-62	0
								SPCS1	13.11	2.9320087723434887E-39	0
								NT5DC2	-8.84	9.991933258092937E-19	0
								DNAH1	-4.60	4.269755657304968E-6	0
3	rs6976	52694788	rs11714419	52594800	99988	0.96	0.98	ITIH4	15.83	1.8777176051972152E-56	0
								SPCS1	12.47	1.0506814226290786E-35	0
								NT5DC2	-11.25	2.321177916365952E-29	0
3	rs6976	52694788	rs2118540	52595370	99418	0.95	0.98	ITIH4	15.83	1.8777176051972152E-56	0
								SPCS1	12.47	1.0506814226290786E-35	0
								NT5DC2	-11.25	2.321177916365952E-29	0
3	rs6976	52694788	rs3774366	52607239	87549	0.91	0.98	ITIH4	16.64	3.401416554089355E-62	0
								SPCS1	13.09	3.6392415212093043E-39	0
								NT5DC2	-8.83	1.0263671361022813E-18	0
								DNAH1	-4.60	4.310920502533975E-6	0
3	rs6976	52694788	rs3774365	52608471	86317	0.94	0.98	ITIH4	16.53	2.15145634735912E-61	0
								SPCS1	12.66	9.336732633780796E-37	0
								NT5DC2	-11.13	8.96355063111943E-29	0
3	rs6976	52694788	rs12487591	52608920	85868	0.94	0.98	ITIH4	16.53	2.15145634735912E-61	0
								SPCS1	12.66	9.336732633780796E-37	0
								NT5DC2	-11.13	9.024086830227415E-29	0
3	rs6976	52694788	rs3733045	52609291	85497	0.91	0.98	ITIH4	16.64	3.600149094694075E-62	0
								SPCS1	13.10	3.3983454826600934E-39	0
								NT5DC2	-8.84	9.8852386338231E-19	0
								DNAH1	-4.59	4.402825874406779E-6	0
3	rs6976	52694788	rs3755806	52609669	85119	0.94	0.98	ITIH4	16.53	2.2763035686911666E-61	0
								SPCS1	12.67	8.80510525098737E-37	0
								NT5DC2	-11.13	8.843684314408916E-29	0
3	rs6976	52694788	rs13064064	52622986	71802	0.94	0.98	ITIH4	16.53	2.345295083466693E-61	0
								SPCS1	12.67	8.30357373021446E-37	0
								NT5DC2	-11.13	8.570145223580976E-29	0
3	rs6976	52694788	rs1561337	52625947	68841	0.94	0.98	ITIH4	16.53	2.3220694831206538E-61	0
								SPCS1	12.67	8.367344954173643E-37	0
								NT5DC2	-11.13	8.570145223580976E-29	0
3	rs6976	52694788	rs4687548	52632634	62154	0.94	0.98	ITIH4	16.53	2.345295083466693E-61	0
								SPCS1	12.67	8.30357373021446E-37	0
								NT5DC2	-11.13	8.5126308828914E-29	0
3	rs6976	52694788	rs2083180	52634103	60685	0.89	0.96	ITIH4	15.62	5.3372783343411765E-55	0
								SPCS1	12.97	1.8150330896235417E-38	0
								NT5DC2	-8.60	7.658335883978686E-18	0
								DNAH1	-4.54	5.614760454901487E-6	0
3	rs6976	52694788	rs13068293	52638151	56637	0.94	0.98	ITIH4	16.53	2.345295083466693E-61	0
								SPCS1	12.67	8.30357373021446E-37	0
								NT5DC2	-11.14	8.455499501044666E-29	0
3	rs6976	52694788	rs11130312	52641039	53749	0.96	0.99	ITIH4	16.53	2.345295083466693E-61	0
								SPCS1	12.67	8.30357373021446E-37	0
								NT5DC2	-11.14	8.39874854854218E-29	0
3	rs6976	52694788	rs13085895	52644254	50534	0.95	0.98	ITIH4	16.53	2.345295083466693E-61	0
								SPCS1	12.67	8.43160292227659E-37	0
								NT5DC2	-11.14	8.455499501044666E-29	0
3	rs6976	52694788	rs13085775	52644354	50434	0.93	0.99	ITIH4	16.65	2.878057432628273E-62	0
								SPCS1	13.10	3.148317157634618E-39	0
								NT5DC2	-8.83	1.0829230004829433E-18	0
								DNAH1	-4.58	4.689941742948747E-6	0
3	rs6976	52694788	rs2028216	52646807	47981	0.98	0.99	ITIH4	15.32	5.869189173917681E-53	0
								SPCS1	12.43	1.7695781652333696E-35	0
								NT5DC2	-11.25	2.3423257180507755E-29	0
3	rs6976	52694788	rs2336149	52658108	36680	0.93	0.99	ITIH4	16.65	2.8493412020238463E-62	0
								SPCS1	13.10	3.2238890073143863E-39	0
								NT5DC2	-8.82	1.1364484121590341E-18	0
3	rs6976	52694788	rs7611731	52658705	36083	0.93	0.99	ITIH4	16.53	2.2537587701859358E-61	0
								SPCS1	12.67	8.30357373021446E-37	0
								NT5DC2	-11.13	8.666860400854188E-29	0
3	rs6976	52694788	rs6804145	52660182	34606	0.93	0.99	ITIH4	16.65	2.8493412020238463E-62	0
								SPCS1	13.09	3.687477807673244E-39	0
								NT5DC2	-8.82	1.1548644028752224E-18	0
3	rs6976	52694788	rs11130315	52663147	31641	0.96	0.99	ITIH4	16.53	2.2763035686911666E-61	0
								SPCS1	12.67	8.367344954173643E-37	0
								NT5DC2	-11.13	8.725408458749185E-29	0
3	rs6976	52694788	rs6803012	52673010	21778	0.97	0.99	ITIH4	15.85	1.4605309635660056E-56	0
								SPCS1	12.45	1.4814035767519813E-35	0
								NT5DC2	-11.25	2.2486416932034866E-29	0
3	rs6976	52694788	rs2336542	52676620	18168	0.98	1	ITIH4	16.53	2.216677438340926E-61	0
								SPCS1	12.67	8.367344954173643E-37	0
								NT5DC2	-11.13	8.5126308828914E-29	0
3	rs6976	52694788	rs10865973	52684138	10650	0.98	1	ITIH4	15.84	1.7845916047499585E-56	0
								SPCS1	12.44	1.4925777659355139E-35	0
								NT5DC2	-11.25	2.2333933111917546E-29	0
3	rs6976	52694788	rs10865974	52684264	10524	0.95	1	ITIH4	16.63	4.297062081942144E-62	0
								SPCS1	13.09	3.658460288377032E-39	0
								NT5DC2	-8.82	1.1183225111173704E-18	0
3	rs6976	52694788	rs1866268	52685382	9406	0.95	1	ITIH4	16.64	3.4935379343461967E-62	0
								SPCS1	13.08	4.4218205959738355E-39	0
								NT5DC2	-8.85	8.783353072133935E-19	0
3	rs6976	52694788	rs11177	52687289	7499	1	1	ITIH4	15.88	8.525409831315995E-57	0
								SPCS1	12.46	1.313514870569366E-35	0
								NT5DC2	-11.18	5.272739896541876E-29	0
3	rs6976	52694788	rs6762813	52692679	2109	0.99	1	ITIH4	15.87	9.623382302707901E-57	0
								SPCS1	12.44	1.6456950241477974E-35	0
								NT5DC2	-11.27	1.8001489567535955E-29	0
3	rs6976	52694788	rs2289247	52693241	1547	0.95	1	ITIH4	16.66	2.620877659363914E-62	0
								SPCS1	13.09	3.8562857624608E-39	0
								NT5DC2	-8.87	7.554872840495532E-19	0
3	rs6976	52694788	rs2164885	52697253	2465	0.94	0.99	ITIH4	16.63	4.060004912387597E-62	0
								SPCS1	13.10	3.2409261649128507E-39	0
								NT5DC2	-8.83	1.0732877617344263E-18	0
3	rs6976	52694788	rs3733041	52697582	2794	0.95	1	ITIH4	16.63	4.060004912387597E-62	0
								SPCS1	13.09	3.687477807673244E-39	0
								NT5DC2	-8.83	1.0790586963520582E-18	0
3	rs6976	52694788	rs12635140	52704149	9361	0.95	1	ITIH4	16.63	4.128341621584262E-62	0
								SPCS1	13.10	3.2666498921521157E-39	0
								NT5DC2	-8.84	9.70990930845231E-19	0
3	rs6976	52694788	rs6617	52706166	11378	0.94	0.99	ITIH4	15.88	1.2937842406281574E-63	0
								SPCS1	12.48	1.1949714132879405E-38	0
								NT5DC2	-11.16	6.007786116469132E-18	0
3	rs6976	52694788	rs3755798	52707144	12356	0.95	1	ITIH4	16.63	4.128341621584262E-62	0
								SPCS1	13.10	3.173309998181357E-39	0
								NT5DC2	-8.83	1.0829230004829433E-18	0
3	rs6976	52694788	rs6445534	52709368	14580	0.95	1	ITIH4	16.63	4.16989252725181E-62	0
								SPCS1	13.09	3.658460288377032E-39	0
								NT5DC2	-8.83	1.0829230004829433E-18	0
3	rs6976	52694788	rs13079063	52710444	15656	0.93	0.99	ITIH4	16.63	4.128341621584262E-62	0
								SPCS1	13.09	3.629669814580282E-39	0
								NT5DC2	-8.83	1.088745097132474E-18	0
3	rs6976	52694788	rs2268027	52732590	37802	0.99	0.99	ITIH4	15.92	4.574431057293899E-57	0
								SPCS1	12.48	1.0017357505142294E-35	0
								NT5DC2	-11.17	5.769818904926246E-29	0
3	rs6976	52694788	rs11130323	52736261	41473	0.94	0.98	ITIH4	16.53	2.0950891434344643E-61	0
								SPCS1	12.71	5.243520894214634E-37	0
								NT5DC2	-11.14	8.230753220028568E-29	0
3	rs6976	52694788	rs2268026	52744331	49543	0.93	0.97	ITIH4	16.53	2.0743329147981994E-61	0
								SPCS1	12.71	5.216769105298469E-37	0
								NT5DC2	-11.14	7.958138263972349E-29	0
3	rs6976	52694788	rs2072390	52746493	51705	0.9	0.97	ITIH4	16.64	3.710001695207432E-62	0
								SPCS1	13.09	3.601104620065082E-39	0
								NT5DC2	-8.83	1.0618371852829448E-18	0
3	rs6976	52694788	rs13082208	52747523	52735	0.94	0.97	ITIH4	16.85	1.0852312824725028E-63	0
								SPCS1	12.75	3.3153947962561923E-37	0
								NT5DC2	-10.93	7.857905569022015E-28	0
3	rs6976	52694788	rs13082960	52751152	56364	0.92	0.97	ITIH4	16.70	1.3417623054360046E-62	0
								SPCS1	12.70	5.8081289691042485E-37	0
								NT5DC2	-10.91	1.025770714918799E-27	0
3	rs6976	52694788	rs2336545	52753587	58799	0.89	0.95	ITIH4	16.85	1.0527007615123297E-63	0
								SPCS1	12.75	3.0462919160299065E-37	0
								NT5DC2	-10.93	7.945012629832687E-28	0
3	rs6976	52694788	rs12497998	52759586	64798	0.85	0.94	ITIH4	16.96	1.7260067192242662E-64	0
								SPCS1	13.10	3.434347117528892E-39	0
								NT5DC2	-8.62	6.957626466093471E-18	0
3	rs6976	52694788	rs2268025	52761208	66420	0.89	0.95	ITIH4	16.16	9.814076196848293E-59	0
								SPCS1	12.49	8.879438526412929E-36	0
								NT5DC2	-11.06	1.9697397803913423E-28	0
3	rs6976	52694788	rs1029871	52763618	68830	0.89	0.95	ITIH4	16.24	2.5448996271710782E-59	0
								SPCS1	12.47	1.0559698547723247E-35	0
								NT5DC2	-11.03	2.7143963189650865E-28	0
3	rs6976	52694788	rs998909	52771077	76289	0.83	0.93	ITIH4	17.02	6.2925280315883715E-65	0
								SPCS1	13.13	2.102505348309645E-39	0
								NT5DC2	-8.49	1.986157275891952E-17	0
3	rs6976	52694788	rs11717836	52773720	78932	0.87	0.94	ITIH4	16.47	5.908657284294649E-61	0
								SPCS1	12.55	4.0562326693852465E-36	0
								NT5DC2	-10.12	4.653826617383822E-24	0
3	rs6976	52694788	rs2239551	52784563	89775	0.8	0.92	ITIH4	17.87	1.9004994592837325E-71	0
								SPCS1	12.21	2.701993083088179E-34	0
3	rs6976	52694788	rs2300149	52788905	94117	0.8	0.92	ITIH4	18.10	2.941994505185837E-73	0
								SPCS1	12.00	3.719865418593064E-33	0
3	rs6976	52694788	rs2239549	52789110	94322	0.8	0.92	ITIH4	18.03	1.0500409118113794E-72	0
								SPCS1	11.99	3.820027619995843E-33	0
12	rs1060105	123321672	rs12304248	123325878	4206	0.99	1	RILPL2	-4.61	4.093062682528461E-6	0
12	rs1060105	123321672	rs12316131	123333249	11577	0.93	0.97	RILPL2	-4.23	2.326546720137165E-5	0.01
12	rs1060105	123321672	rs7980687	123338164	16492	0.95	0.98	RILPL2	-4.40	1.0715870494704382E-5	0
12	rs1060105	123321672	rs11830103	123338999	17327	0.95	0.98	RILPL2	-4.37	1.2277554936770233E-5	0.01
12	rs1060105	123321672	rs12322888	123341012	19340	0.95	0.98	RILPL2	-4.22	2.458239397624885E-5	0.01
12	rs1060105	123321672	rs12298826	123344481	22809	0.93	0.97	RILPL2	-4.23	2.380933900730483E-5	0.01
16	rs6499244	69701368	rs1437134	69696523	4845	0.89	1	WWP2	5.77	8.146439423555258E-9	0
16	rs6499244	69701368	rs7359336	69699557	1811	0.9	1	WWP2	5.74	9.224749141872425E-9	0
