# Supplementary material for: Intergenic Interactions of SBNO1, NFAT5 and GLT8D1 Determine the Susceptibility to Knee Osteoarthritis among Europeans of Russia
Source: Life (Basel). 2023 Feb 1;13(2):405. doi: 10.3390/life13020405 (PMC9960278; doi:10.3390/life13020405)
Supplement: Supplementary file 1 [file life-13-00405-s001.zip › +-Suppl table S9.xlsx]

## Sheet: Лист1
Supplementary Table 9. eQTL values of the KOA-associated SNPs of the candidate genes
(according to Genotype-Tissue Expression (GTEx) (http://www.gtexportal.org/)) ( р <8.0E5, FDR≤0.05)
Chr	SNP	Gene Symbol	Variant Id	P-Value	NES	Tissue
1	rs2820436	RP11-392O17.1	chr1_219467338_A_C_b38	3.7e-16	-0.37	Skin - Sun Exposed (Lower leg)
		RP11-392O17.1	chr1_219467338_A_C_b38	1.2e-14	-0.38	Skin - Not Sun Exposed (Suprapubic)
		RP11-392O17.1	chr1_219467338_A_C_b38	0.0000011	-0.64	Kidney - Cortex
		RP11-392O17.1	chr1_219467338_A_C_b38	0.0000019	-0.18	Adipose - Subcutaneous
		RP11-392O17.1	chr1_219467338_A_C_b38	0.000004	0.39	Adrenal Gland
1	rs2820443	ZC3H11B	chr1_219580167_T_C_b38	1.5e-8	0.25	Testis
		RP11-392O17.1	chr1_219580167_T_C_b38	1.8e-8	0.29	Skin - Sun Exposed (Lower leg)
		RP11-392O17.1	chr1_219580167_T_C_b38	1.7e-7	0.29	Skin - Not Sun Exposed (Suprapubic)
		RIMKLBP2	chr1_219580167_T_C_b38	0.000036	-0.17	Adipose - Subcutaneous
		LYPLAL1-AS1	chr1_219580167_T_C_b38	0.000099	0.25	Artery - Aorta
3	rs11177	PBRM1	chr3_52687289_G_A_b38	1.4e-55	0.43	Thyroid
		NT5DC2	chr3_52687289_G_A_b38	3.7e-35	-0.29	Skin - Sun Exposed (Lower leg)
		ITIH4	chr3_52687289_G_A_b38	1.7e-31	0.63	Artery - Aorta
		ITIH4	chr3_52687289_G_A_b38	4.1e-29	0.51	Artery - Tibial
		PBRM1	chr3_52687289_G_A_b38	2.1e-25	0.17	Artery - Tibial
		ITIH4	chr3_52687289_G_A_b38	3.8e-25	0.3	Whole Blood
		ITIH4	chr3_52687289_G_A_b38	6.6e-25	0.37	Thyroid
		NT5DC2	chr3_52687289_G_A_b38	5.1e-24	-0.23	Skin - Not Sun Exposed (Suprapubic)
		ITIH4	chr3_52687289_G_A_b38	9.1e-24	0.42	Cells - Cultured fibroblasts
		GNL3	chr3_52687289_G_A_b38	1.2e-23	-0.13	Cells - Cultured fibroblasts
		NT5DC2	chr3_52687289_G_A_b38	4.8e-23	-0.27	Thyroid
		NEK4	chr3_52687289_G_A_b38	2.3e-21	-0.27	Thyroid
		ITIH4	chr3_52687289_G_A_b38	1.8e-19	0.38	Lung
		GNL3	chr3_52687289_G_A_b38	4.1e-19	-0.27	Testis
		NT5DC2	chr3_52687289_G_A_b38	6.2e-19	-0.31	Colon - Transverse
		NEK4	chr3_52687289_G_A_b38	2.0e-18	-0.25	Skin - Sun Exposed (Lower leg)
		GNL3	chr3_52687289_G_A_b38	2.8e-18	-0.55	Brain - Cerebellum
		MUSTN1	chr3_52687289_G_A_b38	4.6e-18	0.42	Artery - Aorta
		ITIH4	chr3_52687289_G_A_b38	4.9e-17	0.3	Skin - Not Sun Exposed (Suprapubic)
		NT5DC2	chr3_52687289_G_A_b38	9.2e-17	-0.27	Testis
		NT5DC2	chr3_52687289_G_A_b38	3.8e-16	-0.2	Whole Blood
		GNL3	chr3_52687289_G_A_b38	2.1e-15	-0.16	Nerve - Tibial
		TMEM110	chr3_52687289_G_A_b38	3.0e-15	0.32	Artery - Aorta
		GNL3	chr3_52687289_G_A_b38	3.7e-15	-0.13	Muscle - Skeletal
		NEK4	chr3_52687289_G_A_b38	6.0e-15	-0.24	Nerve - Tibial
		RP5-966M1.7	chr3_52687289_G_A_b38	1.5e-14	-0.6	Brain - Cerebellum
		ITIH4	chr3_52687289_G_A_b38	5.5e-14	0.26	Nerve - Tibial
		GNL3	chr3_52687289_G_A_b38	8.2e-14	-0.19	Artery - Tibial
		ITIH4	chr3_52687289_G_A_b38	2.6e-13	0.29	Esophagus - Mucosa
		ITIH4	chr3_52687289_G_A_b38	3.0e-13	0.28	Breast - Mammary Tissue
		GNL3	chr3_52687289_G_A_b38	3.3e-13	-0.2	Esophagus - Muscularis
		NT5DC2	chr3_52687289_G_A_b38	4.3e-13	-0.21	Nerve - Tibial
		NT5DC2	chr3_52687289_G_A_b38	6.0e-13	-0.29	Spleen
		ITIH4	chr3_52687289_G_A_b38	7.9e-13	0.17	Muscle - Skeletal
		GNL3	chr3_52687289_G_A_b38	2.2e-12	-0.16	Heart - Left Ventricle
		ITIH4	chr3_52687289_G_A_b38	2.5e-12	0.2	Adipose - Subcutaneous
		NEK4	chr3_52687289_G_A_b38	2.9e-12	-0.2	Artery - Tibial
		GNL3	chr3_52687289_G_A_b38	3.2e-12	-0.48	Brain - Cerebellar Hemisphere
		TMEM110	chr3_52687289_G_A_b38	1.5e-11	0.14	Whole Blood
		NEK4	chr3_52687289_G_A_b38	2.4e-11	-0.17	Cells - Cultured fibroblasts
		ITIH4	chr3_52687289_G_A_b38	3.0e-11	0.39	Artery - Coronary
		MUSTN1	chr3_52687289_G_A_b38	3.2e-11	0.18	Whole Blood
		GLYCTK	chr3_52687289_G_A_b38	4.1e-11	-0.24	Nerve - Tibial
		ITIH4	chr3_52687289_G_A_b38	5.0e-11	0.2	Skin - Sun Exposed (Lower leg)
		TMEM110	chr3_52687289_G_A_b38	7.7e-11	0.19	Muscle - Skeletal
		ITIH4	chr3_52687289_G_A_b38	1.1e-10	0.21	Colon - Transverse
		NEK4	chr3_52687289_G_A_b38	1.4e-10	-0.22	Adipose - Visceral (Omentum)
		NT5DC2	chr3_52687289_G_A_b38	1.4e-10	0.25	Heart - Atrial Appendage
		GLYCTK	chr3_52687289_G_A_b38	2.0e-10	-0.16	Whole Blood
		GLYCTK-AS1	chr3_52687289_G_A_b38	2.7e-10	0.32	Testis
		NT5DC2	chr3_52687289_G_A_b38	4.6e-10	-0.11	Cells - Cultured fibroblasts
		NEK4	chr3_52687289_G_A_b38	5.4e-10	-0.2	Esophagus - Mucosa
		NEK4	chr3_52687289_G_A_b38	5.4e-10	-0.25	Breast - Mammary Tissue
		GNL3	chr3_52687289_G_A_b38	6.0e-10	-0.18	Artery - Aorta
		NEK4	chr3_52687289_G_A_b38	7.4e-10	-0.22	Colon - Sigmoid
		NEK4	chr3_52687289_G_A_b38	7.5e-10	-0.2	Esophagus - Gastroesophageal Junction
		ITIH4	chr3_52687289_G_A_b38	7.9e-10	0.33	Heart - Atrial Appendage
		NT5DC2	chr3_52687289_G_A_b38	8.3e-10	-0.21	Artery - Aorta
		GLYCTK	chr3_52687289_G_A_b38	1.3e-9	-0.2	Thyroid
		NEK4	chr3_52687289_G_A_b38	1.6e-9	-0.13	Muscle - Skeletal
		GNL3	chr3_52687289_G_A_b38	1.7e-9	-0.11	Colon - Transverse
		GNL3	chr3_52687289_G_A_b38	1.8e-9	-0.18	Artery - Coronary
		GLYCTK	chr3_52687289_G_A_b38	1.9e-9	-0.2	Esophagus - Mucosa
		NT5DC2	chr3_52687289_G_A_b38	2.0e-9	-0.31	Colon - Sigmoid
		ITIH1	chr3_52687289_G_A_b38	2.6e-9	-0.29	Nerve - Tibial
		GNL3	chr3_52687289_G_A_b38	3.0e-9	-0.11	Adipose - Subcutaneous
		NEK4	chr3_52687289_G_A_b38	3.0e-9	-0.2	Adipose - Subcutaneous
		ITIH4	chr3_52687289_G_A_b38	3.9e-9	0.46	Brain - Hypothalamus
		NEK4	chr3_52687289_G_A_b38	4.4e-9	-0.14	Esophagus - Muscularis
		NEK4	chr3_52687289_G_A_b38	5.0e-9	-0.21	Heart - Atrial Appendage
		ITIH4	chr3_52687289_G_A_b38	5.5e-9	0.44	Brain - Cortex
		GNL3	chr3_52687289_G_A_b38	6.2e-9	-0.2	Esophagus - Gastroesophageal Junction
		GLYCTK	chr3_52687289_G_A_b38	1.3e-8	-0.17	Lung
		GNL3	chr3_52687289_G_A_b38	1.7e-8	-0.14	Breast - Mammary Tissue
		GNL3	chr3_52687289_G_A_b38	2.0e-8	-0.14	Stomach
		ITIH4	chr3_52687289_G_A_b38	2.6e-8	0.21	Adipose - Visceral (Omentum)
		TMEM110	chr3_52687289_G_A_b38	3.6e-8	0.2	Lung
		ITIH4	chr3_52687289_G_A_b38	6.4e-8	0.17	Esophagus - Muscularis
		NEK4	chr3_52687289_G_A_b38	7.8e-8	-0.13	Lung
		NT5DC2	chr3_52687289_G_A_b38	8.0e-8	-0.28	Small Intestine - Terminal Ileum
		ITIH4	chr3_52687289_G_A_b38	8.0e-8	0.39	Pituitary
		RP5-966M1.7	chr3_52687289_G_A_b38	8.5e-8	-0.42	Brain - Cerebellar Hemisphere
		NT5DC2	chr3_52687289_G_A_b38	9.1e-8	-0.15	Lung
		NEK4	chr3_52687289_G_A_b38	1.0e-7	-0.42	Minor Salivary Gland
		PPM1M	chr3_52687289_G_A_b38	1.3e-7	-0.31	Brain - Cerebellar Hemisphere
		GNL3	chr3_52687289_G_A_b38	1.7e-7	-0.13	Pancreas
		PPM1M	chr3_52687289_G_A_b38	1.9e-7	-0.37	Brain - Cerebellum
		NEK4	chr3_52687289_G_A_b38	2.5e-7	-0.21	Brain - Cerebellar Hemisphere
		ITIH4	chr3_52687289_G_A_b38	3.3e-7	0.51	Cells - EBV-transformed lymphocytes
		WDR82	chr3_52687289_G_A_b38	4.0e-7	0.1	Cells - Cultured fibroblasts
		SERBP1P3	chr3_52687289_G_A_b38	4.2e-7	0.26	Colon - Sigmoid
		NEK4	chr3_52687289_G_A_b38	4.3e-7	-0.17	Colon - Transverse
		GNL3	chr3_52687289_G_A_b38	4.4e-7	-0.19	Colon - Sigmoid
		ITIH4	chr3_52687289_G_A_b38	5.4e-7	0.47	Brain - Amygdala
		GNL3	chr3_52687289_G_A_b38	5.6e-7	-0.13	Heart - Atrial Appendage
		NT5DC2	chr3_52687289_G_A_b38	6.2e-7	-0.16	Artery - Tibial
		NT5DC2	chr3_52687289_G_A_b38	6.4e-7	-0.15	Adipose - Visceral (Omentum)
		GNL3	chr3_52687289_G_A_b38	6.4e-7	-0.21	Brain - Putamen (basal ganglia)
		GNL3	chr3_52687289_G_A_b38	7.0e-7	-0.19	Pituitary
		NT5DC2	chr3_52687289_G_A_b38	7.7e-7	-0.39	Cells - EBV-transformed lymphocytes
		NEK4	chr3_52687289_G_A_b38	0.0000012	-0.19	Spleen
		ITIH4	chr3_52687289_G_A_b38	0.0000013	0.34	Brain - Caudate (basal ganglia)
		GLT8D1	chr3_52687289_G_A_b38	0.0000013	0.11	Thyroid
		TMEM110	chr3_52687289_G_A_b38	0.0000013	0.17	Thyroid
		ITIH4	chr3_52687289_G_A_b38	0.0000014	0.3	Brain - Putamen (basal ganglia)
		GNL3	chr3_52687289_G_A_b38	0.0000014	-0.23	Brain - Hypothalamus
		RP11-894J14.2	chr3_52687289_G_A_b38	0.0000015	0.23	Artery - Tibial
		ITIH4	chr3_52687289_G_A_b38	0.0000021	0.24	Small Intestine - Terminal Ileum
		GLYCTK	chr3_52687289_G_A_b38	0.0000024	-0.33	Brain - Cerebellum
		NEK4	chr3_52687289_G_A_b38	0.0000026	-0.12	Heart - Left Ventricle
		NEK4	chr3_52687289_G_A_b38	0.0000033	-0.22	Pancreas
		GLYCTK	chr3_52687289_G_A_b38	0.0000035	-0.31	Pituitary
		PBRM1	chr3_52687289_G_A_b38	0.0000038	-0.085	Cells - Cultured fibroblasts
		ITIH4	chr3_52687289_G_A_b38	0.0000044	-0.27	Pancreas
		POC1A	chr3_52687289_G_A_b38	0.0000061	-0.31	Brain - Putamen (basal ganglia)
		SFMBT1	chr3_52687289_G_A_b38	0.0000067	0.11	Whole Blood
		ITIH4	chr3_52687289_G_A_b38	0.0000068	0.28	Spleen
		GLYCTK	chr3_52687289_G_A_b38	0.0000081	-0.15	Esophagus - Muscularis
		GLYCTK	chr3_52687289_G_A_b38	0.0000097	-0.29	Spleen
		ITIH4	chr3_52687289_G_A_b38	0.00001	0.22	Heart - Left Ventricle
		NT5DC2	chr3_52687289_G_A_b38	0.000015	-0.2	Pancreas
		NEK4	chr3_52687289_G_A_b38	0.000027	-0.19	Brain - Cerebellum
		TMEM110	chr3_52687289_G_A_b38	0.000028	0.14	Nerve - Tibial
		SPCS1	chr3_52687289_G_A_b38	0.000033	0.2	Brain - Frontal Cortex (BA9)
		ITIH4	chr3_52687289_G_A_b38	0.000033	0.25	Testis
		TMEM110	chr3_52687289_G_A_b38	0.000034	0.12	Adipose - Subcutaneous
		SFMBT1	chr3_52687289_G_A_b38	0.000034	0.16	Heart - Atrial Appendage
		RP5-966M1.5	chr3_52687289_G_A_b38	0.000035	-0.43	Brain - Cerebellar Hemisphere
		ITIH4	chr3_52687289_G_A_b38	0.000037	0.29	Brain - Nucleus accumbens (basal ganglia)
		NT5DC2	chr3_52687289_G_A_b38	0.00004	-0.14	Breast - Mammary Tissue
		NEK4	chr3_52687289_G_A_b38	0.000041	-0.19	Pituitary
		NEK4	chr3_52687289_G_A_b38	0.000043	-0.12	Skin - Not Sun Exposed (Suprapubic)
		RP5-966M1.7	chr3_52687289_G_A_b38	0.000044	-0.32	Brain - Cortex
		PPM1M	chr3_52687289_G_A_b38	0.000047	-0.11	Muscle - Skeletal
		ITIH4	chr3_52687289_G_A_b38	0.000049	0.17	Esophagus - Gastroesophageal Junction
		NT5DC2	chr3_52687289_G_A_b38	0.000057	-0.14	Adipose - Subcutaneous
		RP5-966M1.7	chr3_52687289_G_A_b38	0.00007	-0.45	Brain - Putamen (basal ganglia)
		NT5DC2	chr3_52687289_G_A_b38	0.000074	0.17	Heart - Left Ventricle
		GLYCTK	chr3_52687289_G_A_b38	0.000079	-0.099	Colon - Transverse
		GNL3	chr3_52687289_G_A_b38	0.000086	-0.15	Brain - Caudate (basal ganglia)
		SPCS1	chr3_52687289_G_A_b38	0.000089	0.08	Muscle - Skeletal
		GNL3	chr3_52687289_G_A_b38	0.000095	-0.08	Skin - Sun Exposed (Lower leg)
		GNL3	chr3_52687289_G_A_b38	0.000099	-0.071	Lung
		PPM1M	chr3_52687289_G_A_b38	0.00011	-0.1	Heart - Left Ventricle
		RFT1	chr3_52687289_G_A_b38	0.00012	-0.097	Cells - Cultured fibroblasts
		GNL3	chr3_52687289_G_A_b38	0.00016	-0.076	Thyroid
		GLYCTK	chr3_52687289_G_A_b38	0.00017	-0.17	Esophagus - Gastroesophageal Junction
		PPM1M	chr3_52687289_G_A_b38	0.00018	-0.085	Nerve - Tibial
		RP5-1157M23.2	chr3_52687289_G_A_b38	0.00019	-0.22	Skin - Not Sun Exposed (Suprapubic)
		DNAH1	chr3_52687289_G_A_b38	0.00023	0.067	Cells - Cultured fibroblasts
		PPM1M	chr3_52687289_G_A_b38	0.00025	-0.098	Artery - Tibial
		RP11-168J18.6	chr3_52687289_G_A_b38	0.00029	0.17	Cells - Cultured fibroblasts
		RP5-1157M23.2	chr3_52687289_G_A_b38	0.00044	-0.13	Cells - Cultured fibroblasts
		RP11-168J18.6	chr3_52687289_G_A_b38	0.00044	0.15	Thyroid
		RP5-966M1.7	chr3_52687289_G_A_b38	0.00045	-0.23	Cells - Cultured fibroblasts
3	rs6976	PBRM1	chr3_52694788_C_T_b38	8.0e-54	0.43	Thyroid
		NT5DC2	chr3_52694788_C_T_b38	7.3e-37	-0.3	Skin - Sun Exposed (Lower leg)
		ITIH4	chr3_52694788_C_T_b38	4.4e-32	0.63	Artery - Aorta
		ITIH4	chr3_52694788_C_T_b38	8.9e-31	0.53	Artery - Tibial
		ITIH4	chr3_52694788_C_T_b38	5.4e-27	0.39	Thyroid
		ITIH4	chr3_52694788_C_T_b38	2.4e-25	0.3	Whole Blood
		ITIH4	chr3_52694788_C_T_b38	2.6e-25	0.44	Cells - Cultured fibroblasts
		PBRM1	chr3_52694788_C_T_b38	3.6e-25	0.17	Artery - Tibial
		GNL3	chr3_52694788_C_T_b38	1.3e-24	-0.14	Cells - Cultured fibroblasts
		NT5DC2	chr3_52694788_C_T_b38	6.7e-24	-0.23	Skin - Not Sun Exposed (Suprapubic)
		NEK4	chr3_52694788_C_T_b38	1.9e-22	-0.28	Thyroid
		NT5DC2	chr3_52694788_C_T_b38	6.0e-22	-0.26	Thyroid
		ITIH4	chr3_52694788_C_T_b38	3.0e-20	0.39	Lung
		NT5DC2	chr3_52694788_C_T_b38	1.4e-18	-0.31	Colon - Transverse
		GNL3	chr3_52694788_C_T_b38	1.8e-18	-0.55	Brain - Cerebellum
		NEK4	chr3_52694788_C_T_b38	2.0e-18	-0.26	Skin - Sun Exposed (Lower leg)
		GNL3	chr3_52694788_C_T_b38	3.2e-18	-0.27	Testis
		MUSTN1	chr3_52694788_C_T_b38	4.6e-18	0.43	Artery - Aorta
		ITIH4	chr3_52694788_C_T_b38	1.5e-17	0.31	Skin - Not Sun Exposed (Suprapubic)
		NT5DC2	chr3_52694788_C_T_b38	5.4e-17	-0.27	Testis
		GNL3	chr3_52694788_C_T_b38	2.7e-16	-0.16	Nerve - Tibial
		NT5DC2	chr3_52694788_C_T_b38	1.4e-15	-0.2	Whole Blood
		TMEM110	chr3_52694788_C_T_b38	1.6e-15	0.32	Artery - Aorta
		GNL3	chr3_52694788_C_T_b38	4.1e-15	-0.13	Muscle - Skeletal
		ITIH4	chr3_52694788_C_T_b38	8.9e-15	0.31	Esophagus - Mucosa
		NEK4	chr3_52694788_C_T_b38	2.5e-14	-0.24	Nerve - Tibial
		ITIH4	chr3_52694788_C_T_b38	2.8e-14	0.27	Nerve - Tibial
		RP5-966M1.7	chr3_52694788_C_T_b38	3.4e-14	-0.6	Brain - Cerebellum
		GNL3	chr3_52694788_C_T_b38	4.4e-14	-0.19	Artery - Tibial
		ITIH4	chr3_52694788_C_T_b38	5.3e-14	0.29	Breast - Mammary Tissue
		NT5DC2	chr3_52694788_C_T_b38	3.8e-13	-0.21	Nerve - Tibial
		NT5DC2	chr3_52694788_C_T_b38	6.5e-13	-0.29	Spleen
		GNL3	chr3_52694788_C_T_b38	9.8e-13	-0.19	Esophagus - Muscularis
		ITIH4	chr3_52694788_C_T_b38	1.7e-12	0.17	Muscle - Skeletal
		ITIH4	chr3_52694788_C_T_b38	1.8e-12	0.22	Skin - Sun Exposed (Lower leg)
		GNL3	chr3_52694788_C_T_b38	6.0e-12	-0.16	Heart - Left Ventricle
		ITIH4	chr3_52694788_C_T_b38	7.0e-12	0.2	Adipose - Subcutaneous
		NEK4	chr3_52694788_C_T_b38	8.3e-12	-0.17	Cells - Cultured fibroblasts
		NEK4	chr3_52694788_C_T_b38	1.5e-11	-0.2	Artery - Tibial
		ITIH4	chr3_52694788_C_T_b38	1.8e-11	0.22	Colon - Transverse
		GLYCTK	chr3_52694788_C_T_b38	1.9e-11	-0.24	Nerve - Tibial
		TMEM110	chr3_52694788_C_T_b38	2.5e-11	0.14	Whole Blood
		MUSTN1	chr3_52694788_C_T_b38	2.6e-11	0.18	Whole Blood
		GNL3	chr3_52694788_C_T_b38	6.8e-11	-0.46	Brain - Cerebellar Hemisphere
		GLYCTK	chr3_52694788_C_T_b38	8.5e-11	-0.21	Thyroid
		GLYCTK	chr3_52694788_C_T_b38	9.1e-11	-0.17	Whole Blood
		ITIH4	chr3_52694788_C_T_b38	1.4e-10	0.39	Artery - Coronary
		NEK4	chr3_52694788_C_T_b38	1.6e-10	-0.23	Adipose - Visceral (Omentum)
		ITIH4	chr3_52694788_C_T_b38	2.0e-10	0.34	Heart - Atrial Appendage
		NEK4	chr3_52694788_C_T_b38	2.5e-10	-0.21	Esophagus - Gastroesophageal Junction
		TMEM110	chr3_52694788_C_T_b38	2.7e-10	0.18	Muscle - Skeletal
		NEK4	chr3_52694788_C_T_b38	3.1e-10	-0.26	Breast - Mammary Tissue
		GLYCTK-AS1	chr3_52694788_C_T_b38	3.3e-10	0.32	Testis
		NT5DC2	chr3_52694788_C_T_b38	4.5e-10	0.25	Heart - Atrial Appendage
		GNL3	chr3_52694788_C_T_b38	6.1e-10	-0.19	Artery - Coronary
		GNL3	chr3_52694788_C_T_b38	6.9e-10	-0.18	Artery - Aorta
		NT5DC2	chr3_52694788_C_T_b38	7.0e-10	-0.11	Cells - Cultured fibroblasts
		NT5DC2	chr3_52694788_C_T_b38	7.5e-10	-0.32	Colon - Sigmoid
		NEK4	chr3_52694788_C_T_b38	1.2e-9	-0.2	Esophagus - Mucosa
		NT5DC2	chr3_52694788_C_T_b38	1.3e-9	-0.21	Artery - Aorta
		NEK4	chr3_52694788_C_T_b38	1.4e-9	-0.22	Colon - Sigmoid
		NEK4	chr3_52694788_C_T_b38	1.7e-9	-0.15	Esophagus - Muscularis
		GNL3	chr3_52694788_C_T_b38	1.9e-9	-0.11	Colon - Transverse
		ITIH1	chr3_52694788_C_T_b38	1.9e-9	-0.3	Nerve - Tibial
		NEK4	chr3_52694788_C_T_b38	2.5e-9	-0.21	Heart - Atrial Appendage
		GNL3	chr3_52694788_C_T_b38	2.9e-9	-0.21	Esophagus - Gastroesophageal Junction
		GLYCTK	chr3_52694788_C_T_b38	3.0e-9	-0.2	Esophagus - Mucosa
		NEK4	chr3_52694788_C_T_b38	3.9e-9	-0.13	Muscle - Skeletal
		ITIH4	chr3_52694788_C_T_b38	4.5e-9	0.46	Brain - Hypothalamus
		TMEM110	chr3_52694788_C_T_b38	5.1e-9	0.22	Lung
		ITIH4	chr3_52694788_C_T_b38	5.7e-9	0.44	Brain - Cortex
		ITIH4	chr3_52694788_C_T_b38	1.1e-8	0.22	Adipose - Visceral (Omentum)
		GLYCTK	chr3_52694788_C_T_b38	1.5e-8	-0.17	Lung
		GNL3	chr3_52694788_C_T_b38	1.6e-8	-0.11	Adipose - Subcutaneous
		NEK4	chr3_52694788_C_T_b38	1.8e-8	-0.19	Adipose - Subcutaneous
		GNL3	chr3_52694788_C_T_b38	2.3e-8	-0.14	Breast - Mammary Tissue
		PPM1M	chr3_52694788_C_T_b38	2.9e-8	-0.33	Brain - Cerebellar Hemisphere
		NT5DC2	chr3_52694788_C_T_b38	2.9e-8	-0.29	Small Intestine - Terminal Ileum
		GNL3	chr3_52694788_C_T_b38	2.9e-8	-0.14	Stomach
		ITIH4	chr3_52694788_C_T_b38	3.4e-8	0.17	Esophagus - Muscularis
		WDR82	chr3_52694788_C_T_b38	5.0e-8	0.11	Cells - Cultured fibroblasts
		ITIH4	chr3_52694788_C_T_b38	8.6e-8	0.39	Pituitary
		TMEM110	chr3_52694788_C_T_b38	8.6e-8	0.19	Thyroid
		NT5DC2	chr3_52694788_C_T_b38	9.4e-8	-0.15	Lung
		NEK4	chr3_52694788_C_T_b38	1.2e-7	-0.42	Minor Salivary Gland
		GNL3	chr3_52694788_C_T_b38	1.2e-7	-0.21	Colon - Sigmoid
		ITIH4	chr3_52694788_C_T_b38	1.8e-7	0.52	Cells - EBV-transformed lymphocytes
		NT5DC2	chr3_52694788_C_T_b38	2.0e-7	-0.16	Adipose - Visceral (Omentum)
		RP5-966M1.7	chr3_52694788_C_T_b38	3.0e-7	-0.41	Brain - Cerebellar Hemisphere
		NEK4	chr3_52694788_C_T_b38	3.3e-7	-0.12	Lung
		ITIH4	chr3_52694788_C_T_b38	3.5e-7	0.48	Brain - Amygdala
		PPM1M	chr3_52694788_C_T_b38	3.9e-7	-0.36	Brain - Cerebellum
		GNL3	chr3_52694788_C_T_b38	4.2e-7	-0.13	Pancreas
		ITIH4	chr3_52694788_C_T_b38	4.5e-7	0.26	Small Intestine - Terminal Ileum
		NEK4	chr3_52694788_C_T_b38	5.4e-7	-0.17	Colon - Transverse
		NT5DC2	chr3_52694788_C_T_b38	5.5e-7	-0.4	Cells - EBV-transformed lymphocytes
		SERBP1P3	chr3_52694788_C_T_b38	6.2e-7	0.26	Colon - Sigmoid
		ITIH4	chr3_52694788_C_T_b38	7.3e-7	0.31	Brain - Putamen (basal ganglia)
		GNL3	chr3_52694788_C_T_b38	8.3e-7	-0.19	Pituitary
		NT5DC2	chr3_52694788_C_T_b38	0.000001	-0.16	Artery - Tibial
		NEK4	chr3_52694788_C_T_b38	0.0000012	-0.2	Brain - Cerebellar Hemisphere
		GNL3	chr3_52694788_C_T_b38	0.0000013	-0.21	Brain - Putamen (basal ganglia)
		GNL3	chr3_52694788_C_T_b38	0.0000015	-0.23	Brain - Hypothalamus
		RP11-894J14.2	chr3_52694788_C_T_b38	0.0000015	0.23	Artery - Tibial
		GLYCTK	chr3_52694788_C_T_b38	0.0000016	-0.32	Pituitary
		GNL3	chr3_52694788_C_T_b38	0.0000016	-0.12	Heart - Atrial Appendage
		ITIH4	chr3_52694788_C_T_b38	0.0000018	0.34	Brain - Caudate (basal ganglia)
		GLYCTK	chr3_52694788_C_T_b38	0.0000021	-0.34	Brain - Cerebellum
		ITIH4	chr3_52694788_C_T_b38	0.0000022	0.3	Spleen
		PBRM1	chr3_52694788_C_T_b38	0.0000024	-0.088	Cells - Cultured fibroblasts
		NEK4	chr3_52694788_C_T_b38	0.0000031	-0.22	Pancreas
		GLT8D1	chr3_52694788_C_T_b38	0.0000032	0.11	Thyroid
		ITIH4	chr3_52694788_C_T_b38	0.0000044	-0.27	Pancreas
		NEK4	chr3_52694788_C_T_b38	0.0000047	-0.12	Heart - Left Ventricle
		ITIH4	chr3_52694788_C_T_b38	0.0000047	0.23	Heart - Left Ventricle
		TMEM110	chr3_52694788_C_T_b38	0.0000048	0.16	Nerve - Tibial
		GLYCTK	chr3_52694788_C_T_b38	0.0000079	-0.15	Esophagus - Muscularis
		NEK4	chr3_52694788_C_T_b38	0.000008	-0.18	Spleen
		SFMBT1	chr3_52694788_C_T_b38	0.000013	0.11	Whole Blood
		GLYCTK	chr3_52694788_C_T_b38	0.000013	-0.29	Spleen
		ITIH4	chr3_52694788_C_T_b38	0.000014	0.18	Esophagus - Gastroesophageal Junction
		POC1A	chr3_52694788_C_T_b38	0.000015	-0.3	Brain - Putamen (basal ganglia)
		NT5DC2	chr3_52694788_C_T_b38	0.000015	-0.14	Breast - Mammary Tissue
		SFMBT1	chr3_52694788_C_T_b38	0.000019	0.18	Esophagus - Gastroesophageal Junction
		NEK4	chr3_52694788_C_T_b38	0.000021	-0.19	Brain - Cerebellum
		NT5DC2	chr3_52694788_C_T_b38	0.000026	-0.15	Adipose - Subcutaneous
		GNL3	chr3_52694788_C_T_b38	0.00003	-0.16	Brain - Caudate (basal ganglia)
		SPCS1	chr3_52694788_C_T_b38	0.000037	0.084	Muscle - Skeletal
		TMEM110	chr3_52694788_C_T_b38	0.000039	0.12	Adipose - Subcutaneous
		RP5-966M1.5	chr3_52694788_C_T_b38	0.000039	-0.43	Brain - Cerebellar Hemisphere
		SPCS1	chr3_52694788_C_T_b38	0.000039	0.2	Brain - Frontal Cortex (BA9)
		RP5-966M1.7	chr3_52694788_C_T_b38	0.000042	-0.36	Brain - Nucleus accumbens (basal ganglia)
		NEK4	chr3_52694788_C_T_b38	0.000043	-0.19	Pituitary
		NEK4	chr3_52694788_C_T_b38	0.000044	-0.12	Skin - Not Sun Exposed (Suprapubic)
		GNL3	chr3_52694788_C_T_b38	0.000045	-0.084	Skin - Sun Exposed (Lower leg)
		ITIH4	chr3_52694788_C_T_b38	0.000045	0.25	Testis
		ITIH4	chr3_52694788_C_T_b38	0.000046	0.29	Brain - Nucleus accumbens (basal ganglia)
		NT5DC2	chr3_52694788_C_T_b38	0.000048	0.17	Heart - Left Ventricle
		NT5DC2	chr3_52694788_C_T_b38	0.000054	-0.19	Pancreas
		RP5-966M1.7	chr3_52694788_C_T_b38	0.000059	-0.32	Brain - Cortex
		GNL3	chr3_52694788_C_T_b38	0.000066	-0.073	Lung
		RFT1	chr3_52694788_C_T_b38	0.000072	-0.1	Cells - Cultured fibroblasts
		GLT8D1	chr3_52694788_C_T_b38	0.000073	-0.23	Brain - Nucleus accumbens (basal ganglia)
		SFMBT1	chr3_52694788_C_T_b38	0.000084	0.15	Heart - Atrial Appendage
		ITIH4	chr3_52694788_C_T_b38	0.000086	0.18	Colon - Sigmoid
		PPM1M	chr3_52694788_C_T_b38	0.000089	-0.09	Nerve - Tibial
		ITIH1	chr3_52694788_C_T_b38	0.0001	-0.23	Heart - Atrial Appendage
		NT5DC2	chr3_52694788_C_T_b38	0.00015	-0.16	Esophagus - Gastroesophageal Junction
		RP5-1157M23.2	chr3_52694788_C_T_b38	0.00016	-0.23	Skin - Not Sun Exposed (Suprapubic)
		PPM1M	chr3_52694788_C_T_b38	0.00017	-0.1	Heart - Left Ventricle
		PPM1M	chr3_52694788_C_T_b38	0.00017	-0.1	Artery - Tibial
		PPM1M	chr3_52694788_C_T_b38	0.0002	-0.1	Muscle - Skeletal
		GNL3	chr3_52694788_C_T_b38	0.0002	-0.075	Thyroid
		RP11-168J18.6	chr3_52694788_C_T_b38	0.00021	0.18	Cells - Cultured fibroblasts
		RP5-966M1.7	chr3_52694788_C_T_b38	0.00021	-0.25	Cells - Cultured fibroblasts
		GLYCTK	chr3_52694788_C_T_b38	0.00023	-0.093	Colon - Transverse
		DNAH1	chr3_52694788_C_T_b38	0.00044	0.065	Cells - Cultured fibroblasts
		RP5-1157M23.2	chr3_52694788_C_T_b38	0.00045	-0.13	Cells - Cultured fibroblasts
12	rs1060105	CDK2AP1	chr12_123321672_C_T_b38	3.4e-79	-0.68	Esophagus - Mucosa
		CDK2AP1	chr12_123321672_C_T_b38	8.8e-79	-0.45	Cells - Cultured fibroblasts
		CDK2AP1	chr12_123321672_C_T_b38	1.2e-42	-0.41	Skin - Sun Exposed (Lower leg)
		CDK2AP1	chr12_123321672_C_T_b38	1.5e-42	-0.48	Adipose - Subcutaneous
		CDK2AP1	chr12_123321672_C_T_b38	3.1e-34	-0.32	Colon - Transverse
		CDK2AP1	chr12_123321672_C_T_b38	5.0e-33	-0.36	Skin - Not Sun Exposed (Suprapubic)
		CDK2AP1	chr12_123321672_C_T_b38	1.8e-32	-0.58	Pancreas
		MPHOSPH9	chr12_123321672_C_T_b38	2.3e-32	0.57	Testis
		CDK2AP1	chr12_123321672_C_T_b38	1.7e-30	-0.38	Adipose - Visceral (Omentum)
		PITPNM2	chr12_123321672_C_T_b38	6.6e-29	0.46	Thyroid
		CDK2AP1	chr12_123321672_C_T_b38	4.9e-27	-0.32	Artery - Aorta
		CDK2AP1	chr12_123321672_C_T_b38	3.1e-22	-0.34	Breast - Mammary Tissue
		RP11-282O18.3	chr12_123321672_C_T_b38	2.0e-21	-0.37	Cells - Cultured fibroblasts
		ABCB9	chr12_123321672_C_T_b38	4.5e-21	0.38	Skin - Not Sun Exposed (Suprapubic)
		CDK2AP1	chr12_123321672_C_T_b38	3.3e-20	-0.3	Esophagus - Gastroesophageal Junction
		CDK2AP1	chr12_123321672_C_T_b38	6.5e-20	-0.28	Thyroid
		CDK2AP1	chr12_123321672_C_T_b38	1.4e-19	-0.22	Artery - Tibial
		CDK2AP1	chr12_123321672_C_T_b38	4.7e-19	-0.28	Colon - Sigmoid
		CDK2AP1	chr12_123321672_C_T_b38	5.2e-18	-0.24	Esophagus - Muscularis
		CDK2AP1	chr12_123321672_C_T_b38	6.7e-18	-0.25	Nerve - Tibial
		CDK2AP1	chr12_123321672_C_T_b38	8.2e-18	-0.35	Stomach
		C12orf65	chr12_123321672_C_T_b38	8.8e-18	-0.38	Nerve - Tibial
		CDK2AP1	chr12_123321672_C_T_b38	6.1e-17	-0.25	Lung
		KMT5A	chr12_123321672_C_T_b38	8.4e-17	0.16	Cells - Cultured fibroblasts
		C12orf65	chr12_123321672_C_T_b38	1.1e-15	-0.25	Cells - Cultured fibroblasts
		RP11-282O18.3	chr12_123321672_C_T_b38	4.4e-15	-0.34	Artery - Tibial
		C12orf65	chr12_123321672_C_T_b38	6.3e-15	-0.35	Artery - Aorta
		OGFOD2	chr12_123321672_C_T_b38	8.6e-15	0.33	Cells - Cultured fibroblasts
		RP11-282O18.3	chr12_123321672_C_T_b38	1.0e-14	-0.44	Artery - Aorta
		C12orf65	chr12_123321672_C_T_b38	2.0e-14	-0.34	Esophagus - Muscularis
		MPHOSPH9	chr12_123321672_C_T_b38	2.0e-14	0.3	Esophagus - Muscularis
		CDK2AP1	chr12_123321672_C_T_b38	2.9e-14	-0.33	Whole Blood
		MPHOSPH9	chr12_123321672_C_T_b38	6.0e-14	0.24	Thyroid
		RP11-282O18.3	chr12_123321672_C_T_b38	6.3e-14	-0.34	Adipose - Visceral (Omentum)
		RP11-282O18.3	chr12_123321672_C_T_b38	1.4e-13	-0.43	Esophagus - Gastroesophageal Junction
		C12orf65	chr12_123321672_C_T_b38	2.1e-13	-0.28	Adipose - Subcutaneous
		MPHOSPH9	chr12_123321672_C_T_b38	4.4e-13	0.3	Esophagus - Gastroesophageal Junction
		RP11-282O18.3	chr12_123321672_C_T_b38	4.7e-13	-0.34	Esophagus - Muscularis
		C12orf65	chr12_123321672_C_T_b38	1.1e-12	-0.25	Adipose - Visceral (Omentum)
		RP11-282O18.3	chr12_123321672_C_T_b38	2.3e-12	-0.38	Colon - Sigmoid
		C12orf65	chr12_123321672_C_T_b38	3.5e-12	-0.32	Colon - Sigmoid
		C12orf65	chr12_123321672_C_T_b38	6.9e-12	-0.26	Esophagus - Mucosa
		CDK2AP1	chr12_123321672_C_T_b38	1.3e-11	-0.37	Small Intestine - Terminal Ileum
		RP11-282O18.3	chr12_123321672_C_T_b38	2.1e-11	-0.3	Nerve - Tibial
		ABCB9	chr12_123321672_C_T_b38	3.7e-11	0.24	Skin - Sun Exposed (Lower leg)
		CDK2AP1	chr12_123321672_C_T_b38	5.6e-11	-0.37	Liver
		ARL6IP4	chr12_123321672_C_T_b38	6.2e-11	-0.18	Cells - Cultured fibroblasts
		CDK2AP1	chr12_123321672_C_T_b38	6.2e-11	-0.27	Testis
		ABCB9	chr12_123321672_C_T_b38	1.1e-10	0.34	Heart - Left Ventricle
		ABCB9	chr12_123321672_C_T_b38	1.7e-10	0.22	Cells - Cultured fibroblasts
		KMT5A	chr12_123321672_C_T_b38	2.0e-10	-0.42	Pancreas
		RP11-282O18.3	chr12_123321672_C_T_b38	2.4e-10	-0.26	Muscle - Skeletal
		ABCB9	chr12_123321672_C_T_b38	2.9e-10	0.49	Liver
		MPHOSPH9	chr12_123321672_C_T_b38	4.5e-10	0.24	Skin - Not Sun Exposed (Suprapubic)
		KMT5A	chr12_123321672_C_T_b38	5.6e-10	0.2	Whole Blood
		C12orf65	chr12_123321672_C_T_b38	5.6e-10	-0.25	Artery - Tibial
		C12orf65	chr12_123321672_C_T_b38	1.3e-9	-0.31	Esophagus - Gastroesophageal Junction
		KMT5A	chr12_123321672_C_T_b38	1.8e-9	0.2	Muscle - Skeletal
		RP11-282O18.3	chr12_123321672_C_T_b38	1.8e-9	-0.36	Heart - Atrial Appendage
		MPHOSPH9	chr12_123321672_C_T_b38	2.3e-9	0.18	Heart - Left Ventricle
		KMT5A	chr12_123321672_C_T_b38	4.5e-9	-0.45	Brain - Cerebellum
		MPHOSPH9	chr12_123321672_C_T_b38	4.7e-9	0.3	Small Intestine - Terminal Ileum
		C12orf65	chr12_123321672_C_T_b38	2.1e-8	-0.21	Skin - Sun Exposed (Lower leg)
		ABCB9	chr12_123321672_C_T_b38	2.6e-8	0.27	Colon - Transverse
		C12orf65	chr12_123321672_C_T_b38	3.3e-8	-0.22	Thyroid
		ABCB9	chr12_123321672_C_T_b38	6.3e-8	0.23	Muscle - Skeletal
		RP11-282O18.3	chr12_123321672_C_T_b38	6.7e-8	-0.25	Colon - Transverse
		MPHOSPH9	chr12_123321672_C_T_b38	8.6e-8	-0.12	Cells - Cultured fibroblasts
		MPHOSPH9	chr12_123321672_C_T_b38	1.2e-7	0.2	Nerve - Tibial
		MPHOSPH9	chr12_123321672_C_T_b38	1.4e-7	0.17	Skin - Sun Exposed (Lower leg)
		RP11-282O18.3	chr12_123321672_C_T_b38	1.7e-7	-0.47	Brain - Cerebellar Hemisphere
		MPHOSPH9	chr12_123321672_C_T_b38	1.8e-7	0.19	Artery - Tibial
		RILPL2	chr12_123321672_C_T_b38	2.2e-7	0.21	Cells - Cultured fibroblasts
		ABCB9	chr12_123321672_C_T_b38	2.6e-7	0.28	Heart - Atrial Appendage
		CDK2AP1	chr12_123321672_C_T_b38	2.9e-7	-0.18	Heart - Atrial Appendage
		CDK2AP1	chr12_123321672_C_T_b38	3.4e-7	-0.25	Prostate
		C12orf65	chr12_123321672_C_T_b38	3.4e-7	-0.2	Skin - Not Sun Exposed (Suprapubic)
		MPHOSPH9	chr12_123321672_C_T_b38	4.7e-7	0.23	Artery - Aorta
		RP11-546D6.3	chr12_123321672_C_T_b38	5.7e-7	0.32	Testis
		CDK2AP1	chr12_123321672_C_T_b38	5.9e-7	-0.25	Spleen
		ABCB9	chr12_123321672_C_T_b38	7.1e-7	0.16	Thyroid
		ABCB9	chr12_123321672_C_T_b38	7.4e-7	0.19	Esophagus - Mucosa
		ARL6IP4	chr12_123321672_C_T_b38	8.2e-7	-0.13	Adipose - Visceral (Omentum)
		KMT5A	chr12_123321672_C_T_b38	0.0000013	0.15	Esophagus - Mucosa
		OGFOD2	chr12_123321672_C_T_b38	0.0000016	0.39	Cells - EBV-transformed lymphocytes
		RP11-282O18.3	chr12_123321672_C_T_b38	0.0000019	-0.22	Breast - Mammary Tissue
		RP11-546D6.3	chr12_123321672_C_T_b38	0.000002	-0.2	Cells - Cultured fibroblasts
		ABCB9	chr12_123321672_C_T_b38	0.0000021	0.15	Artery - Aorta
		ABCB9	chr12_123321672_C_T_b38	0.0000023	0.2	Colon - Sigmoid
		RP11-282O18.3	chr12_123321672_C_T_b38	0.0000025	-0.22	Skin - Not Sun Exposed (Suprapubic)
		RP11-282O18.3	chr12_123321672_C_T_b38	0.0000028	-0.53	Brain - Anterior cingulate cortex (BA24)
		RP11-282O18.3	chr12_123321672_C_T_b38	0.0000029	-0.49	Brain - Putamen (basal ganglia)
		C12orf65	chr12_123321672_C_T_b38	0.0000029	-0.28	Stomach
		ABCB9	chr12_123321672_C_T_b38	0.000003	0.15	Artery - Tibial
		RP11-282O18.3	chr12_123321672_C_T_b38	0.0000031	-0.21	Adipose - Subcutaneous
		ABCB9	chr12_123321672_C_T_b38	0.0000032	0.14	Esophagus - Muscularis
		MPHOSPH9	chr12_123321672_C_T_b38	0.0000041	0.19	Heart - Atrial Appendage
		RP11-282O18.3	chr12_123321672_C_T_b38	0.0000041	-0.4	Brain - Caudate (basal ganglia)
		KMT5A	chr12_123321672_C_T_b38	0.0000044	0.12	Skin - Sun Exposed (Lower leg)
		ARL6IP4	chr12_123321672_C_T_b38	0.0000048	-0.2	Testis
		CCDC62	chr12_123321672_C_T_b38	0.0000051	-0.38	Brain - Cerebellum
		RP11-282O18.3	chr12_123321672_C_T_b38	0.000006	-0.4	Brain - Cerebellum
		PITPNM2	chr12_123321672_C_T_b38	0.0000061	-0.32	Brain - Cerebellar Hemisphere
		ABCB9	chr12_123321672_C_T_b38	0.0000069	0.39	Small Intestine - Terminal Ileum
		SBNO1	chr12_123321672_C_T_b38	0.0000071	-0.1	Cells - Cultured fibroblasts
		CDK2AP1	chr12_123321672_C_T_b38	0.0000075	-0.36	Vagina
		KMT5A	chr12_123321672_C_T_b38	0.0000084	-0.22	Nerve - Tibial
		ARL6IP4	chr12_123321672_C_T_b38	0.0000089	-0.19	Pancreas
		MPHOSPH9	chr12_123321672_C_T_b38	0.00001	0.19	Spleen
		RP11-282O18.3	chr12_123321672_C_T_b38	0.00001	-0.19	Thyroid
		ABCB9	chr12_123321672_C_T_b38	0.00001	0.18	Lung
		MPHOSPH9	chr12_123321672_C_T_b38	0.000012	0.16	Adipose - Visceral (Omentum)
		C12orf65	chr12_123321672_C_T_b38	0.000012	-0.18	Breast - Mammary Tissue
		MPHOSPH9	chr12_123321672_C_T_b38	0.000018	0.2	Colon - Transverse
		ARL6IP4	chr12_123321672_C_T_b38	0.000019	-0.12	Colon - Transverse
		RP11-282O18.3	chr12_123321672_C_T_b38	0.000019	-0.31	Pancreas
		KMT5A	chr12_123321672_C_T_b38	0.000022	-0.28	Brain - Cerebellar Hemisphere
		OGFOD2	chr12_123321672_C_T_b38	0.000024	0.15	Esophagus - Mucosa
		ABCB9	chr12_123321672_C_T_b38	0.000025	0.18	Nerve - Tibial
		ARL6IP4	chr12_123321672_C_T_b38	0.000028	-0.11	Lung
		RP11-282O18.3	chr12_123321672_C_T_b38	0.00003	-0.27	Stomach
		ABCB9	chr12_123321672_C_T_b38	0.000041	0.13	Whole Blood
		ABCB9	chr12_123321672_C_T_b38	0.000048	0.15	Esophagus - Gastroesophageal Junction
		OGFOD2	chr12_123321672_C_T_b38	0.000055	0.11	Colon - Transverse
		MPHOSPH9	chr12_123321672_C_T_b38	0.000068	0.14	Lung
		C12orf65	chr12_123321672_C_T_b38	0.000069	-0.21	Heart - Atrial Appendage
		ARL6IP4	chr12_123321672_C_T_b38	0.000072	-0.072	Whole Blood
		ABCB9	chr12_123321672_C_T_b38	0.000082	-0.23	Testis
		PITPNM2	chr12_123321672_C_T_b38	0.000085	0.15	Esophagus - Mucosa
		RP11-282O18.3	chr12_123321672_C_T_b38	0.000087	-0.2	Lung
		KMT5A	chr12_123321672_C_T_b38	0.000099	-0.13	Thyroid
		PITPNM2	chr12_123321672_C_T_b38	0.0001	-0.25	Brain - Cerebellum
		MPHOSPH9	chr12_123321672_C_T_b38	0.00013	0.13	Muscle - Skeletal
		KMT5A	chr12_123321672_C_T_b38	0.00017	0.13	Artery - Tibial
		RP11-972P1.11	chr12_123321672_C_T_b38	0.00017	-0.23	Skin - Sun Exposed (Lower leg)
		ARL6IP4	chr12_123321672_C_T_b38	0.00018	-0.098	Esophagus - Mucosa
		RP11-282O18.3	chr12_123321672_C_T_b38	0.00022	-0.19	Esophagus - Mucosa
12	rs56116847	MPHOSPH9	chr12_123350686_G_A_b38	1.7e-13	-0.3	Testis
		ABCB9	chr12_123350686_G_A_b38	2.5e-13	-0.25	Skin - Not Sun Exposed (Suprapubic)
		ABCB9	chr12_123350686_G_A_b38	8.0e-11	-0.2	Skin - Sun Exposed (Lower leg)
		CDK2AP1	chr12_123350686_G_A_b38	6.7e-9	0.2	Esophagus - Mucosa
		MPHOSPH9	chr12_123350686_G_A_b38	6.8e-9	-0.19	Esophagus - Muscularis
		CDK2AP1	chr12_123350686_G_A_b38	1.7e-8	0.14	Cells - Cultured fibroblasts
		RILPL2	chr12_123350686_G_A_b38	8.6e-8	0.12	Skin - Sun Exposed (Lower leg)
		ARL6IP4	chr12_123350686_G_A_b38	9.8e-8	0.12	Cells - Cultured fibroblasts
		RILPL2	chr12_123350686_G_A_b38	1.7e-7	-0.1	Whole Blood
		OGFOD2	chr12_123350686_G_A_b38	2.4e-7	-0.19	Cells - Cultured fibroblasts
		ABCB9	chr12_123350686_G_A_b38	6.1e-7	-0.15	Cells - Cultured fibroblasts
		RILPL2	chr12_123350686_G_A_b38	6.8e-7	-0.22	Spleen
		CDK2AP1	chr12_123350686_G_A_b38	0.0000011	0.17	Testis
		ABCB9	chr12_123350686_G_A_b38	0.0000012	-0.17	Muscle - Skeletal
		RILPL2	chr12_123350686_G_A_b38	0.0000048	0.12	Skin - Not Sun Exposed (Suprapubic)
		KMT5A	chr12_123350686_G_A_b38	0.000005	0.19	Nerve - Tibial
		ABCB9	chr12_123350686_G_A_b38	0.0000067	0.2	Testis
		KMT5A	chr12_123350686_G_A_b38	0.000014	0.23	Pancreas
		KMT5A	chr12_123350686_G_A_b38	0.000016	-0.074	Cells - Cultured fibroblasts
		ABCB9	chr12_123350686_G_A_b38	0.000025	-0.13	Esophagus - Gastroesophageal Junction
		ABCB9	chr12_123350686_G_A_b38	0.000038	-0.27	Liver
		ABCB9	chr12_123350686_G_A_b38	0.00004	-0.18	Heart - Left Ventricle
		RILPL2	chr12_123350686_G_A_b38	0.000053	0.12	Muscle - Skeletal
		C12orf65	chr12_123350686_G_A_b38	0.000084	0.11	Cells - Cultured fibroblasts
		ARL6IP4	chr12_123350686_G_A_b38	0.000091	0.13	Pancreas
		RILPL2	chr12_123350686_G_A_b38	0.00011	0.15	Esophagus - Gastroesophageal Junction
		ABCB9	chr12_123350686_G_A_b38	0.00011	-0.21	Brain - Cerebellar Hemisphere
		CDK2AP1	chr12_123350686_G_A_b38	0.00013	0.094	Colon - Transverse
		CDK2AP1	chr12_123350686_G_A_b38	0.00029	0.089	Nerve - Tibial
16	rs6499244	NFAT5	chr16_69701368_T_A_b38	9.1e-19	0.18	Thyroid
		NPIPB14P	chr16_69701368_T_A_b38	4.7e-15	-0.31	Nerve - Tibial
		NPIPB14P	chr16_69701368_T_A_b38	1.4e-13	-0.28	Cells - Cultured fibroblasts
		NPIPB14P	chr16_69701368_T_A_b38	3.0e-10	-0.27	Artery - Aorta
		NPIPB14P	chr16_69701368_T_A_b38	3.8e-10	-0.21	Artery - Tibial
		NOB1	chr16_69701368_T_A_b38	3.9e-10	-0.11	Muscle - Skeletal
		NPIPB14P	chr16_69701368_T_A_b38	1.0e-9	-0.17	Whole Blood
		NPIPB14P	chr16_69701368_T_A_b38	1.1e-9	-0.29	Heart - Atrial Appendage
		CLEC18A	chr16_69701368_T_A_b38	1.9e-9	-0.35	Thyroid
		NPIPB14P	chr16_69701368_T_A_b38	2.0e-9	-0.42	Brain - Cerebellum
		NPIPB14P	chr16_69701368_T_A_b38	2.9e-9	-0.28	Esophagus - Gastroesophageal Junction
		NPIPB14P	chr16_69701368_T_A_b38	3.9e-9	-0.44	Brain - Nucleus accumbens (basal ganglia)
		NPIPB14P	chr16_69701368_T_A_b38	4.9e-9	-0.26	Heart - Left Ventricle
		NPIPB14P	chr16_69701368_T_A_b38	6.7e-9	-0.21	Muscle - Skeletal
		NPIPB14P	chr16_69701368_T_A_b38	3.1e-8	-0.48	Brain - Anterior cingulate cortex (BA24)
		NPIPB14P	chr16_69701368_T_A_b38	4.9e-8	-0.41	Brain - Cortex
		NPIPB14P	chr16_69701368_T_A_b38	9.4e-8	-0.45	Brain - Caudate (basal ganglia)
		NPIPB14P	chr16_69701368_T_A_b38	1.2e-7	-0.34	Spleen
		CLEC18A	chr16_69701368_T_A_b38	2.4e-7	-0.3	Adipose - Subcutaneous
		NOB1	chr16_69701368_T_A_b38	3.3e-7	-0.14	Thyroid
		NPIPB14P	chr16_69701368_T_A_b38	3.3e-7	-0.24	Adipose - Visceral (Omentum)
		NPIPB14P	chr16_69701368_T_A_b38	3.3e-7	-0.15	Skin - Sun Exposed (Lower leg)
		NPIPB14P	chr16_69701368_T_A_b38	3.6e-7	-0.19	Esophagus - Muscularis
		NPIPB14P	chr16_69701368_T_A_b38	4.5e-7	-0.18	Thyroid
		NPIPB14P	chr16_69701368_T_A_b38	7.6e-7	-0.17	Adipose - Subcutaneous
		CLEC18A	chr16_69701368_T_A_b38	9.4e-7	-0.39	Pancreas
		PDXDC2P	chr16_69701368_T_A_b38	0.0000011	0.3	Testis
		NFAT5	chr16_69701368_T_A_b38	0.0000012	0.083	Cells - Cultured fibroblasts
		NPIPB14P	chr16_69701368_T_A_b38	0.0000017	-0.36	Brain - Hypothalamus
		NPIPB14P	chr16_69701368_T_A_b38	0.0000018	-0.27	Pituitary
		NPIPB14P	chr16_69701368_T_A_b38	0.0000025	-0.18	Lung
		NPIPB14P	chr16_69701368_T_A_b38	0.0000027	-0.41	Brain - Cerebellar Hemisphere
		NPIPB14P	chr16_69701368_T_A_b38	0.0000033	-0.39	Brain - Frontal Cortex (BA9)
		CLEC18A	chr16_69701368_T_A_b38	0.0000037	-0.41	Spleen
		EXOSC6	chr16_69701368_T_A_b38	0.0000038	-0.21	Adipose - Visceral (Omentum)
		CLEC18A	chr16_69701368_T_A_b38	0.000004	-0.28	Esophagus - Muscularis
		NPIPB14P	chr16_69701368_T_A_b38	0.0000042	-0.37	Ovary
		NPIPB14P	chr16_69701368_T_A_b38	0.0000075	-0.38	Brain - Putamen (basal ganglia)
		CLEC18A	chr16_69701368_T_A_b38	0.0000098	-0.24	Skin - Sun Exposed (Lower leg)
		NPIPB14P	chr16_69701368_T_A_b38	0.000017	-0.42	Brain - Hippocampus
		NPIPB14P	chr16_69701368_T_A_b38	0.000018	-0.2	Colon - Sigmoid
		NOB1	chr16_69701368_T_A_b38	0.00002	-0.33	Brain - Anterior cingulate cortex (BA24)
		PDXDC2P	chr16_69701368_T_A_b38	0.000029	0.11	Whole Blood
		NPIPB14P	chr16_69701368_T_A_b38	0.00003	-0.5	Brain - Substantia nigra
		CLEC18A	chr16_69701368_T_A_b38	0.000037	-0.25	Lung
		CLEC18A	chr16_69701368_T_A_b38	0.000039	-0.29	Testis
		COG4	chr16_69701368_T_A_b38	0.000041	-0.1	Cells - Cultured fibroblasts
		CLEC18A	chr16_69701368_T_A_b38	0.000056	-0.24	Esophagus - Mucosa
		CLEC18A	chr16_69701368_T_A_b38	0.000057	-0.18	Muscle - Skeletal
		SMG1P7	chr16_69701368_T_A_b38	0.00006	-0.2	Heart - Atrial Appendage
		NQO1	chr16_69701368_T_A_b38	0.000061	-0.21	Brain - Nucleus accumbens (basal ganglia)
		IL34	chr16_69701368_T_A_b38	0.000064	0.079	Skin - Sun Exposed (Lower leg)
		EXOSC6	chr16_69701368_T_A_b38	0.000074	-0.32	Spleen
		EXOSC6	chr16_69701368_T_A_b38	0.000081	-0.16	Esophagus - Mucosa
		EXOSC6	chr16_69701368_T_A_b38	0.000082	-0.25	Heart - Atrial Appendage
		EXOSC6	chr16_69701368_T_A_b38	0.000084	-0.16	Skin - Sun Exposed (Lower leg)
		NPIPB14P	chr16_69701368_T_A_b38	0.000094	-0.16	Breast - Mammary Tissue
		NOB1	chr16_69701368_T_A_b38	0.0001	-0.28	Brain - Cerebellum
		SMG1P7	chr16_69701368_T_A_b38	0.00013	-0.16	Adipose - Visceral (Omentum)
		CLEC18C	chr16_69701368_T_A_b38	0.00015	-0.24	Testis
		CLEC18A	chr16_69701368_T_A_b38	0.00025	-0.21	Skin - Not Sun Exposed (Suprapubic)
		EXOSC6	chr16_69701368_T_A_b38	0.0004	-0.14	Thyroid
16	rs34195470	CLEC18A	chr16_69921787_A_G_b38	5.9e-34	-0.65	Thyroid
		CLEC18A	chr16_69921787_A_G_b38	3.1e-33	-0.66	Lung
		NPIPB14P	chr16_69921787_A_G_b38	3.1e-29	-0.37	Thyroid
		CLEC18A	chr16_69921787_A_G_b38	4.4e-29	-0.36	Whole Blood
		NPIPB14P	chr16_69921787_A_G_b38	2.1e-27	-0.38	Muscle - Skeletal
		NPIPB14P	chr16_69921787_A_G_b38	2.9e-26	-0.37	Lung
		CLEC18A	chr16_69921787_A_G_b38	1.0e-24	-0.59	Adipose - Subcutaneous
		CLEC18A	chr16_69921787_A_G_b38	2.6e-24	-0.55	Skin - Not Sun Exposed (Suprapubic)
		CLEC18A	chr16_69921787_A_G_b38	4.8e-24	-0.51	Skin - Sun Exposed (Lower leg)
		CLEC18A	chr16_69921787_A_G_b38	1.2e-22	-0.56	Colon - Transverse
		CLEC18A	chr16_69921787_A_G_b38	7.9e-22	-0.72	Spleen
		NPIPB14P	chr16_69921787_A_G_b38	2.4e-21	-0.31	Artery - Tibial
		NPIPB14P	chr16_69921787_A_G_b38	5.5e-21	-0.36	Nerve - Tibial
		CLEC18A	chr16_69921787_A_G_b38	6.9e-21	-0.53	Esophagus - Muscularis
		CLEC18A	chr16_69921787_A_G_b38	1.2e-19	-0.52	Esophagus - Mucosa
		CLEC18A	chr16_69921787_A_G_b38	1.5e-19	-0.69	Pancreas
		NPIPB14P	chr16_69921787_A_G_b38	1.4e-18	-0.3	Adipose - Subcutaneous
		CLEC18A	chr16_69921787_A_G_b38	3.3e-18	-0.58	Breast - Mammary Tissue
		CLEC18A	chr16_69921787_A_G_b38	4.8e-18	-0.52	Adipose - Visceral (Omentum)
		CLEC18A	chr16_69921787_A_G_b38	1.2e-17	-0.52	Nerve - Tibial
		NPIPB14P	chr16_69921787_A_G_b38	4.3e-17	-0.35	Artery - Aorta
		NPIPB14P	chr16_69921787_A_G_b38	4.8e-17	-0.32	Cells - Cultured fibroblasts
		EXOSC6	chr16_69921787_A_G_b38	9.4e-17	-0.37	Muscle - Skeletal
		CLEC18A	chr16_69921787_A_G_b38	1.0e-16	-0.37	Muscle - Skeletal
		NPIPB14P	chr16_69921787_A_G_b38	2.1e-16	-0.36	Adipose - Visceral (Omentum)
		NPIPB14P	chr16_69921787_A_G_b38	9.6e-16	-0.33	Breast - Mammary Tissue
		NPIPB14P	chr16_69921787_A_G_b38	2.1e-15	-0.22	Skin - Sun Exposed (Lower leg)
		NPIPB14P	chr16_69921787_A_G_b38	3.7e-15	-0.28	Esophagus - Muscularis
		EXOSC6	chr16_69921787_A_G_b38	7.4e-15	-0.3	Skin - Sun Exposed (Lower leg)
		NPIPB14P	chr16_69921787_A_G_b38	3.7e-14	-0.45	Spleen
		SMG1P7	chr16_69921787_A_G_b38	5.2e-14	-0.26	Muscle - Skeletal
		EXOSC6	chr16_69921787_A_G_b38	5.0e-13	-0.32	Adipose - Subcutaneous
		EXOSC6	chr16_69921787_A_G_b38	7.4e-13	-0.4	Artery - Aorta
		NPIPB14P	chr16_69921787_A_G_b38	1.1e-12	-0.22	Skin - Not Sun Exposed (Suprapubic)
		NPIPB14P	chr16_69921787_A_G_b38	3.0e-12	-0.31	Esophagus - Gastroesophageal Junction
		NPIPB14P	chr16_69921787_A_G_b38	4.2e-12	-0.2	Colon - Transverse
		NPIPB14P	chr16_69921787_A_G_b38	5.3e-12	-0.38	Pancreas
		EXOSC6	chr16_69921787_A_G_b38	1.2e-11	-0.25	Thyroid
		EXOSC6	chr16_69921787_A_G_b38	1.2e-11	-0.3	Artery - Tibial
		NPIPB14P	chr16_69921787_A_G_b38	1.9e-11	-0.19	Whole Blood
		NPIPB14P	chr16_69921787_A_G_b38	3.1e-11	-0.29	Heart - Left Ventricle
		EXOSC6	chr16_69921787_A_G_b38	4.4e-11	-0.24	Skin - Not Sun Exposed (Suprapubic)
		CLEC18A	chr16_69921787_A_G_b38	4.6e-11	-0.5	Colon - Sigmoid
		EXOSC6	chr16_69921787_A_G_b38	5.6e-11	-0.31	Esophagus - Muscularis
		NPIPB14P	chr16_69921787_A_G_b38	6.4e-11	-0.31	Heart - Atrial Appendage
		EXOSC6	chr16_69921787_A_G_b38	7.8e-11	-0.25	Lung
		CLEC18A	chr16_69921787_A_G_b38	2.1e-10	-0.46	Esophagus - Gastroesophageal Junction
		CLEC18A	chr16_69921787_A_G_b38	2.4e-10	-0.45	Heart - Atrial Appendage
		CLEC18A	chr16_69921787_A_G_b38	3.8e-10	-0.39	Stomach
		NPIPB14P	chr16_69921787_A_G_b38	4.8e-10	-0.23	Esophagus - Mucosa
		EXOSC6	chr16_69921787_A_G_b38	5.3e-10	-0.33	Breast - Mammary Tissue
		CLEC18A	chr16_69921787_A_G_b38	6.9e-10	-0.27	Artery - Tibial
		PDXDC2P	chr16_69921787_A_G_b38	9.5e-10	-0.23	Thyroid
		EXOSC6	chr16_69921787_A_G_b38	1.1e-9	-0.3	Nerve - Tibial
		SMG1P7	chr16_69921787_A_G_b38	1.5e-9	-0.27	Nerve - Tibial
		CLEC18A	chr16_69921787_A_G_b38	1.7e-9	-0.53	Pituitary
		SMG1P7	chr16_69921787_A_G_b38	3.2e-9	-0.2	Lung
		EXOSC6	chr16_69921787_A_G_b38	4.4e-9	-0.34	Colon - Transverse
		PDXDC2P	chr16_69921787_A_G_b38	4.9e-9	-0.23	Muscle - Skeletal
		SMG1P7	chr16_69921787_A_G_b38	6.4e-9	-0.21	Thyroid
		SMG1P7	chr16_69921787_A_G_b38	8.5e-9	-0.22	Artery - Tibial
		CLEC18A	chr16_69921787_A_G_b38	8.9e-9	-0.59	Ovary
		NPIPB14P	chr16_69921787_A_G_b38	1.2e-8	-0.22	Small Intestine - Terminal Ileum
		PDXDC2P	chr16_69921787_A_G_b38	1.4e-8	-0.23	Nerve - Tibial
		EXOSC6	chr16_69921787_A_G_b38	2.0e-8	-0.36	Heart - Atrial Appendage
		SMG1P7	chr16_69921787_A_G_b38	2.5e-8	-0.25	Colon - Transverse
		PDXDC2P	chr16_69921787_A_G_b38	3.9e-8	-0.25	Artery - Aorta
		CLEC18A	chr16_69921787_A_G_b38	4.9e-8	-0.45	Prostate
		NPIPB14P	chr16_69921787_A_G_b38	6.4e-8	-0.31	Adrenal Gland
		CLEC18A	chr16_69921787_A_G_b38	6.6e-8	-0.48	Liver
		EXOSC6	chr16_69921787_A_G_b38	8.2e-8	-0.47	Ovary
		PDXDC2P	chr16_69921787_A_G_b38	8.5e-8	-0.28	Heart - Atrial Appendage
		NPIPB14P	chr16_69921787_A_G_b38	8.6e-8	-0.28	Liver
		NPIPB14P	chr16_69921787_A_G_b38	8.8e-8	-0.41	Brain - Cerebellum
		EXOSC6	chr16_69921787_A_G_b38	9.1e-8	-0.21	Esophagus - Mucosa
		EXOSC6	chr16_69921787_A_G_b38	1.2e-7	-0.33	Stomach
		CLEC18A	chr16_69921787_A_G_b38	1.2e-7	-0.56	Small Intestine - Terminal Ileum
		EXOSC6	chr16_69921787_A_G_b38	1.2e-7	-0.18	Cells - Cultured fibroblasts
		SMG1P7	chr16_69921787_A_G_b38	1.3e-7	-0.22	Adipose - Subcutaneous
		CLEC18A	chr16_69921787_A_G_b38	1.4e-7	-0.61	Vagina
		SMG1P7	chr16_69921787_A_G_b38	1.6e-7	-0.26	Breast - Mammary Tissue
		NPIPB14P	chr16_69921787_A_G_b38	1.7e-7	-0.2	Stomach
		PDXDC2P	chr16_69921787_A_G_b38	1.7e-7	-0.2	Lung
		CLEC18A	chr16_69921787_A_G_b38	1.8e-7	-0.33	Artery - Aorta
		EXOSC6	chr16_69921787_A_G_b38	2.2e-7	-0.22	Adipose - Visceral (Omentum)
		EXOSC6	chr16_69921787_A_G_b38	2.2e-7	-0.35	Pancreas
		PDXDC2P	chr16_69921787_A_G_b38	2.5e-7	-0.27	Heart - Left Ventricle
		NPIPB14P	chr16_69921787_A_G_b38	2.7e-7	-0.3	Pituitary
		SMG1P7	chr16_69921787_A_G_b38	4.4e-7	-0.25	Heart - Atrial Appendage
		NPIPB14P	chr16_69921787_A_G_b38	5.4e-7	-0.38	Ovary
		EXOSC6	chr16_69921787_A_G_b38	6.1e-7	-0.38	Spleen
		PDXDC2P	chr16_69921787_A_G_b38	6.2e-7	-0.4	Ovary
		EXOSC6	chr16_69921787_A_G_b38	7.5e-7	-0.33	Heart - Left Ventricle
		PDXDC2P	chr16_69921787_A_G_b38	9.1e-7	-0.18	Cells - Cultured fibroblasts
		CLEC18C	chr16_69921787_A_G_b38	0.0000011	0.22	Whole Blood
		NFAT5	chr16_69921787_A_G_b38	0.0000013	0.099	Thyroid
		NPIPB14P	chr16_69921787_A_G_b38	0.0000013	-0.29	Artery - Coronary
		PDXDC2P	chr16_69921787_A_G_b38	0.0000015	-0.17	Artery - Tibial
		CLEC18A	chr16_69921787_A_G_b38	0.0000016	-0.35	Testis
		CLEC18A	chr16_69921787_A_G_b38	0.000002	-0.57	Uterus
		SMG1P7	chr16_69921787_A_G_b38	0.0000021	-0.17	Esophagus - Muscularis
		SMG1P7	chr16_69921787_A_G_b38	0.0000021	-0.14	Skin - Sun Exposed (Lower leg)
		SMG1P7	chr16_69921787_A_G_b38	0.0000022	-0.16	Whole Blood
		CLEC18C	chr16_69921787_A_G_b38	0.0000023	0.26	Thyroid
		EXOSC6	chr16_69921787_A_G_b38	0.0000027	-0.38	Pituitary
		NPIPB14P	chr16_69921787_A_G_b38	0.0000027	-0.21	Colon - Sigmoid
		EXOSC6	chr16_69921787_A_G_b38	0.0000027	-0.4	Adrenal Gland
		SMG1P7	chr16_69921787_A_G_b38	0.0000027	-0.31	Pituitary
		SMG1P7	chr16_69921787_A_G_b38	0.0000034	-0.23	Stomach
		CLEC18C	chr16_69921787_A_G_b38	0.0000051	0.42	Spleen
		SMG1P7	chr16_69921787_A_G_b38	0.0000051	-0.21	Artery - Aorta
		RP11-296I10.3	chr16_69921787_A_G_b38	0.0000057	0.36	Testis
		NPIPB14P	chr16_69921787_A_G_b38	0.0000059	-0.42	Uterus
		CLEC18A	chr16_69921787_A_G_b38	0.0000063	-0.49	Brain - Hypothalamus
		EXOSC6	chr16_69921787_A_G_b38	0.0000066	-0.45	Uterus
		CLEC18A	chr16_69921787_A_G_b38	0.000007	-0.6	Brain - Spinal cord (cervical c-1)
		NPIPB14P	chr16_69921787_A_G_b38	0.0000087	-0.25	Prostate
		WWP2	chr16_69921787_A_G_b38	0.0000098	0.096	Artery - Tibial
		PDXDC2P	chr16_69921787_A_G_b38	0.00001	-0.16	Esophagus - Muscularis
		SMG1P7	chr16_69921787_A_G_b38	0.000013	-0.21	Heart - Left Ventricle
		PDXDC2P	chr16_69921787_A_G_b38	0.000015	-0.23	Spleen
		NOB1	chr16_69921787_A_G_b38	0.000019	-0.11	Thyroid
		EXOSC6	chr16_69921787_A_G_b38	0.00002	-0.32	Artery - Coronary
		EXOSC6	chr16_69921787_A_G_b38	0.00002	-0.27	Colon - Sigmoid
		PDXDC2P	chr16_69921787_A_G_b38	0.000023	-0.27	Brain - Putamen (basal ganglia)
		PDXDC2P	chr16_69921787_A_G_b38	0.000025	-0.15	Colon - Transverse
		SMG1P7	chr16_69921787_A_G_b38	0.000026	-0.17	Adipose - Visceral (Omentum)
		PDXDC2P	chr16_69921787_A_G_b38	0.000026	-0.28	Brain - Cerebellum
		CLEC18A	chr16_69921787_A_G_b38	0.000027	-0.47	Brain - Hippocampus
		NPIPB14P	chr16_69921787_A_G_b38	0.000027	-0.33	Brain - Nucleus accumbens (basal ganglia)
		SMG1P7	chr16_69921787_A_G_b38	0.000035	-0.23	Pancreas
		EXOSC6	chr16_69921787_A_G_b38	0.000035	-0.11	Whole Blood
		SMG1P7	chr16_69921787_A_G_b38	0.00004	-0.12	Skin - Not Sun Exposed (Suprapubic)
		NPIPB14P	chr16_69921787_A_G_b38	0.00004	-0.35	Brain - Cortex
		EXOSC6	chr16_69921787_A_G_b38	0.000054	-0.25	Esophagus - Gastroesophageal Junction
		CLEC18A	chr16_69921787_A_G_b38	0.000057	-0.4	Brain - Cerebellum
		PDXDC2P	chr16_69921787_A_G_b38	0.000059	-0.23	Pituitary
		NPIPB14P	chr16_69921787_A_G_b38	0.000059	-0.34	Brain - Frontal Cortex (BA9)
		EXOSC6	chr16_69921787_A_G_b38	0.000066	-0.37	Small Intestine - Terminal Ileum
		SMG1P7	chr16_69921787_A_G_b38	0.000071	-0.19	Esophagus - Gastroesophageal Junction
		CLEC18C	chr16_69921787_A_G_b38	0.000072	0.38	Adrenal Gland
		PDXDC2P	chr16_69921787_A_G_b38	0.000072	-0.27	Brain - Hypothalamus
		CLEC18A	chr16_69921787_A_G_b38	0.000073	-0.35	Adrenal Gland
		CLEC18A	chr16_69921787_A_G_b38	0.000076	-0.4	Brain - Cerebellar Hemisphere
		PDXDC2P	chr16_69921787_A_G_b38	0.000095	-0.16	Colon - Sigmoid
		PDXDC2P	chr16_69921787_A_G_b38	0.00011	-0.19	Esophagus - Gastroesophageal Junction
		NOB1	chr16_69921787_A_G_b38	0.00012	-0.12	Esophagus - Gastroesophageal Junction
		RP11-394B2.1	chr16_69921787_A_G_b38	0.00032	-0.12	Thyroid
		RP11-394B2.5	chr16_69921787_A_G_b38	0.00032	0.19	Esophagus - Mucosa
